# Supplementary material for: Task-Irrelevant Features in Visual Working Memory Influence Covert Attention: Evidence from a Partial Report Task
Source: Vision (Basel). 2019 Aug 27;3(3):42. doi: 10.3390/vision3030042 (PMC6802802; doi:10.3390/vision3030042)
Supplement: Supplementary file 1 [file vision-03-00042-s001.zip]

Archive with 3 entries (3 files):
- SupplementaryMaterial/Experiment1.txt
- SupplementaryMaterial/Experiment2.txt
- SupplementaryMaterial/VariableList.txt
