# Supplementary material for: Task-Irrelevant Features in Visual Working Memory Influence Covert Attention: Evidence from a Partial Report Task
Source: Vision (Basel). 2019 Aug 27;3(3):42. doi: 10.3390/vision3030042 (PMC6802802; doi:10.3390/vision3030042)
Supplement: Supplementary file 1 [file vision-03-00042-s001.zip › SupplementaryMaterial/Experiment1.txt]

participant	gender	age	eyeDominance	condition	block	BlockTrial	Trial	locTlr	tifCue	tifT	tifD	shaCue	shaT	shaD	colCue	colT	colD	Dist2Cent	MinFixDur	letT	letD	letReport	Treport	FixOnCrossStartTime	FixOnCrossEndTime	FixOnCrossPupilStart	FixOnCrossPupilEnd	TimeDisplay	TimeWaitCue	TimeCueOffFixCrossOn	TimeFixOnCross	TimeSearchStart	TimeWaitStimDur	TimeMaskOn	TimeWaitMaskDur	TimeMaskOff	TimeWaitBeforeEntry	TimeEntryOn	TimeResponse	NoFix	LostFix	Unusual	UnusualRecognition	xT	xD	yTD	Dreport	report
1	m	33	l	1	0	1	0	1	F2C2.TIF	F2C2.TIF	F1C1.TIF	2	2	1	2	2	1	150	555	S	R	k	0	238519	239069	1298	1317	238070.64	238573.57	238574.03	239083.91	239084.33	239254.34	239254.75	239554.77	239555.17	240055.18	240055.59	250002.97	0	0	x	x	662	362	384	0	O
1	m	33	l	2	1	1	1	1	F1C2.TIF	F1C1.TIF	F2C2.TIF	1	1	2	2	1	2	150	957	A	M	a	1	256426	257376	1627	1626	255959.30	256462.29	256462.76	257388.98	257389.39	257562.27	257562.75	257862.77	257863.15	258363.16	258363.58	260434.35	0	0	x	x	662	362	384	0	T
1	m	33	l	4	1	2	2	1	F1C1.TIF	F1C2.TIF	F2C2.TIF	1	1	2	1	2	2	150	598	K	P	d	0	261395	261995	1554	1568	260928.93	261431.78	261432.25	262008.14	262008.55	262178.59	262179.01	262481.65	262482.10	262982.11	262982.52	270721.50	0	0	x	x	662	362	384	0	O
1	m	33	l	4	1	3	3	1	F2C2.TIF	F2C1.TIF	F1C1.TIF	2	2	1	2	1	1	150	537	M	G	m	1	271713	272263	1466	1476	271258.14	271761.00	271761.47	272275.79	272276.19	272446.27	272446.68	272746.72	272747.10	273247.17	273247.59	274497.40	0	0	x	x	662	362	384	0	T
1	m	33	l	2	1	4	4	-1	F1C2.TIF	F1C1.TIF	F2C2.TIF	1	1	2	2	1	2	150	511	B	T	t	0	275470	276020	1482	1492	274987.85	275490.72	275491.18	276033.40	276033.81	276203.85	276204.26	276504.33	276504.71	277004.80	277005.23	278480.88	0	0	x	x	362	662	384	1	D
1	m	33	l	1	1	5	5	-1	F1C1.TIF	F1C1.TIF	F2C2.TIF	1	1	2	1	1	2	150	709	M	S	s	0	279746	280446	1560	1564	278967.56	279470.45	279470.92	280460.85	280461.27	280631.27	280631.69	280931.71	280932.09	281432.10	281432.52	282850.60	0	0	x	x	362	662	384	1	D
1	m	33	l	1	1	6	6	1	F2C1.TIF	F2C1.TIF	F1C2.TIF	2	2	1	1	1	2	150	960	T	P	t	1	283812	284762	1478	1478	283347.23	283850.13	283850.59	284775.18	284775.60	284945.60	284946.01	285246.07	285246.48	285746.52	285746.94	286592.37	0	0	x	x	662	362	384	0	T
1	m	33	l	1	1	7	7	-1	F1C1.TIF	F1C1.TIF	F2C2.TIF	1	1	2	1	1	2	150	774	V	M	u	0	338854	339654	1524	1551	338373.07	338876.07	338876.53	339667.29	339667.70	339837.73	339838.15	340138.15	340138.54	340638.55	340638.98	343180.18	0	1	x	x	362	662	384	0	O
1	m	33	l	3	1	8	8	-1	F1C2.TIF	F1C2.TIF	F2C2.TIF	1	1	2	2	2	2	150	665	V	X	v	1	344128	344828	1341	1350	343672.67	344175.52	344175.99	344841.35	344841.77	345011.78	345012.23	345312.27	345312.65	345815.43	345815.90	351547.48	0	1	x	x	362	662	384	0	T
1	m	33	l	4	1	9	9	-1	F1C1.TIF	F1C2.TIF	F2C2.TIF	1	1	2	1	2	2	150	837	H	P	p	0	352538	353388	1295	1279	352062.04	352564.92	352565.39	353401.38	353401.80	353571.87	353575.22	353875.26	353875.65	354375.70	354376.14	356075.06	0	1	x	x	362	662	384	1	D
1	m	33	l	2	1	10	10	-1	F2C2.TIF	F2C1.TIF	F1C2.TIF	2	2	1	2	1	2	150	653	S	L	l	0	357037	357687	1345	1356	356571.70	357074.60	357075.06	357700.56	357700.97	357871.00	357871.41	358171.48	358174.77	358674.81	358675.22	360364.76	0	1	x	x	362	662	384	1	D
1	m	33	l	2	1	11	11	-1	F2C1.TIF	F2C2.TIF	F1C1.TIF	2	2	1	1	2	1	150	511	N	P	n	1	361328	361878	1380	1382	360861.38	361364.24	361364.70	361890.96	361891.37	362064.40	362064.86	362364.90	362365.28	362865.34	362865.76	365658.54	0	1	x	x	362	662	384	0	T
1	m	33	l	4	1	12	12	1	F2C1.TIF	F2C2.TIF	F1C2.TIF	2	2	1	1	2	2	150	931	J	L	j	1	367351	368301	1462	1456	366170.98	366673.91	366674.39	368314.29	368314.73	368484.79	368485.20	368785.25	368785.64	369285.68	369286.13	373705.70	0	1	x	x	662	362	384	0	T
1	m	33	l	1	1	13	13	-1	F1C1.TIF	F1C1.TIF	F2C2.TIF	1	1	2	1	1	2	150	667	X	J	m	0	374698	375398	1278	1279	374220.36	374723.22	374723.69	375413.56	375413.97	375584.06	375584.48	375884.49	375884.88	376384.93	376385.38	379369.48	0	1	x	x	362	662	384	0	O
1	m	33	l	1	1	14	14	1	F2C2.TIF	F2C2.TIF	F1C1.TIF	2	2	1	2	2	1	150	559	K	S	s	0	380340	380890	1252	1262	379879.93	380382.88	380383.35	380903.62	380904.04	381074.05	381074.48	381374.54	381374.93	381875.00	381875.43	383353.05	0	1	x	x	662	362	384	1	D
1	m	33	l	3	1	15	15	-1	F2C1.TIF	F2C1.TIF	F1C1.TIF	2	2	1	1	1	1	150	817	A	X	a	1	384309	385159	1286	1302	383839.64	384342.50	384342.97	385172.99	385173.40	385343.46	385343.86	385643.91	385644.29	386144.30	386144.75	388072.64	0	1	x	x	362	662	384	0	T
1	m	33	l	2	1	16	16	-1	F1C1.TIF	F1C2.TIF	F2C1.TIF	1	1	2	1	2	1	150	725	K	A	a	0	389045	389795	1292	1303	388579.29	389082.19	389082.66	389808.30	389808.75	389978.83	389979.23	390282.03	390282.50	390782.51	390782.92	392344.32	0	1	x	x	362	662	384	1	D
1	m	33	l	3	1	17	17	1	F2C2.TIF	F2C2.TIF	F1C2.TIF	2	2	1	2	2	2	150	875	V	S	u	0	475038	475938	1249	1251	472112.99	472615.96	472616.42	475951.25	475951.70	476121.90	476122.34	476422.36	476422.75	476925.58	476926.05	486195.12	0	2	x	x	662	362	384	0	O
1	m	33	l	4	1	18	18	-1	F2C2.TIF	F2C1.TIF	F1C1.TIF	2	2	1	2	1	1	150	665	S	T	r	0	524901	525601	1182	1197	524449.04	524951.96	524952.43	525614.62	525615.03	525785.11	525785.53	526085.54	526085.93	526585.93	526586.39	527792.03	0	3	x	x	362	662	384	0	O
1	m	33	l	3	1	19	19	1	F1C1.TIF	F1C1.TIF	F2C1.TIF	1	1	2	1	1	1	150	649	S	P	h	0	528751	529401	1470	1470	528288.76	528791.62	528792.09	529414.14	529414.56	529584.60	529585.02	529885.08	529885.47	530385.54	530385.98	531295.88	0	3	x	x	662	362	384	0	O
1	m	33	l	2	1	20	20	1	F2C1.TIF	F2C2.TIF	F1C1.TIF	2	2	1	1	2	1	150	733	K	J	d	0	532598	533348	1440	1431	531788.50	532291.39	532291.85	533361.85	533362.27	533532.47	533532.89	533832.91	533833.30	534333.39	534333.80	535183.52	0	3	x	x	662	362	384	0	O
1	m	33	l	1	1	21	21	-1	F2C2.TIF	F2C2.TIF	F1C1.TIF	2	2	1	2	2	1	150	828	B	D	f	0	536670	537520	1289	1292	535668.19	536171.10	536171.56	537533.07	537533.52	537703.57	537703.99	538004.01	538004.39	538504.46	538504.89	539551.22	0	3	x	x	362	662	384	0	O
1	m	33	l	1	1	22	22	-1	F2C2.TIF	F2C2.TIF	F1C1.TIF	2	2	1	2	2	1	150	839	V	H	d	0	540484	541334	1198	1191	540037.87	540540.76	540541.23	541347.51	541347.92	541520.88	541521.34	541821.37	541821.75	542321.81	542322.23	542911.02	0	3	x	x	362	662	384	0	O
1	m	33	l	1	1	23	23	-1	F2C1.TIF	F2C1.TIF	F1C2.TIF	2	2	1	1	1	2	150	564	B	D	k	0	543850	544450	1240	1248	543397.61	543900.53	543900.99	544463.18	544463.59	544633.60	544634.01	544934.04	544934.42	545434.45	545434.89	547534.68	0	3	x	x	362	662	384	0	O
1	m	33	l	1	1	24	24	1	F1C1.TIF	F1C1.TIF	F2C2.TIF	1	1	2	1	1	2	150	698	B	T	p	0	548492	549192	1168	1174	548037.27	548540.19	548540.66	549205.59	549206.00	549376.04	549376.46	549676.46	549676.84	550176.91	550180.20	551182.46	0	3	x	x	662	362	384	0	O
1	m	33	l	4	1	25	25	-1	F2C1.TIF	F2C2.TIF	F1C2.TIF	2	2	1	1	2	2	150	647	A	D	a	1	552472	553122	1293	1296	551676.99	552179.85	552180.32	553135.04	553135.47	553305.51	553305.92	553606.01	553606.40	554106.45	554106.88	556110.00	0	3	x	x	362	662	384	0	T
1	m	33	l	1	1	26	26	-1	F1C2.TIF	F1C2.TIF	F2C1.TIF	1	1	2	2	2	1	150	971	N	A	a	0	557077	558077	1063	1059	556606.62	557109.52	557110.00	558090.20	558090.63	558260.71	558261.13	558561.17	558561.57	559061.62	559062.06	561229.65	0	3	x	x	362	662	384	1	D
1	m	33	l	1	1	27	27	-1	F1C2.TIF	F1C2.TIF	F2C1.TIF	1	1	2	2	2	1	150	595	V	P	p	0	562203	562803	1050	1054	561736.24	562239.14	562239.61	562815.77	562816.18	562989.20	562989.67	563289.68	563290.07	563790.12	563790.54	565085.55	0	3	x	x	362	662	384	1	D
1	m	33	l	2	1	28	28	-1	F2C2.TIF	F2C1.TIF	F1C2.TIF	2	2	1	2	1	2	150	538	H	M	m	0	566038	566588	1068	1075	565585.95	566088.87	566089.35	566601.18	566601.62	566771.66	566772.08	567072.15	567072.54	567572.61	567573.06	569021.10	0	3	x	x	362	662	384	1	D
1	m	33	l	3	1	29	29	-1	F2C2.TIF	F2C2.TIF	F1C2.TIF	2	2	1	2	2	2	150	734	X	J	j	0	569989	570739	1155	1169	569505.65	570008.52	570008.99	570752.72	570753.16	570923.21	570923.63	571223.67	571224.06	571724.10	571724.53	573068.76	0	3	x	x	362	662	384	1	D
1	m	33	l	3	1	30	30	1	F1C2.TIF	F1C2.TIF	F2C2.TIF	1	1	2	2	2	2	150	733	S	B	s	1	574059	574809	1088	1096	573565.34	574068.25	574068.71	574822.09	574822.51	574992.57	574992.97	575293.02	575293.40	575793.43	575793.85	576958.45	0	3	x	x	662	362	384	0	T
1	m	33	l	3	1	31	31	-1	F2C1.TIF	F2C1.TIF	F1C1.TIF	2	2	1	1	1	1	150	588	G	D	c	0	577939	578539	1229	1254	577455.05	577957.95	577958.42	578552.47	578552.89	578722.89	578723.30	579023.36	579023.75	579523.79	579524.24	580924.42	0	3	x	x	362	662	384	0	O
1	m	33	l	1	1	32	32	1	F2C2.TIF	F2C2.TIF	F1C1.TIF	2	2	1	2	2	1	150	913	K	N	k	1	581884	582784	1199	1186	581414.75	581917.60	581918.06	582797.99	582798.41	582968.49	582968.91	583268.92	583269.31	583769.32	583769.73	584571.96	0	3	x	x	662	362	384	0	T
1	m	33	l	1	1	33	33	1	F1C2.TIF	F1C2.TIF	F2C1.TIF	1	1	2	2	2	1	150	841	S	P	s	1	585533	586383	1171	1157	585064.48	585567.34	585567.80	586397.73	586398.15	586568.17	586568.59	586868.67	586869.06	587369.10	587369.55	588363.54	0	3	x	x	662	362	384	0	T
1	m	33	l	1	1	34	34	-1	F2C2.TIF	F2C2.TIF	F1C1.TIF	2	2	1	2	2	1	150	847	P	K	p	1	589322	590172	1154	1146	588854.19	589357.03	589357.50	590187.49	590187.92	590358.01	590358.42	590658.48	590658.88	591158.91	591159.35	592717.18	0	3	x	x	362	662	384	0	T
1	m	33	l	2	1	35	35	-1	F2C1.TIF	F2C2.TIF	F1C1.TIF	2	2	1	1	2	1	150	943	R	L	l	0	593676	594626	1166	1172	593213.87	593716.73	593717.19	594639.59	594640.01	594810.07	594810.48	595110.54	595110.95	595610.99	595611.41	596906.96	0	3	x	x	362	662	384	1	D
1	m	33	l	1	1	36	36	-1	F1C2.TIF	F1C2.TIF	F2C1.TIF	1	1	2	2	2	1	150	873	V	L	v	1	597880	598780	1150	1148	597403.56	597906.42	597906.89	598792.97	598793.38	598963.40	598966.69	599266.73	599267.11	599767.16	599767.57	601690.65	0	3	x	x	362	662	384	0	T
1	m	33	l	4	1	37	37	-1	F2C1.TIF	F2C2.TIF	F1C2.TIF	2	2	1	1	2	2	150	640	V	P	p	0	602655	603305	1094	1106	602183.18	602686.04	602686.51	603318.49	603318.91	603488.96	603489.38	603789.44	603789.83	604289.90	604290.35	605050.39	0	3	x	x	362	662	384	1	D
1	m	33	l	3	1	38	38	-1	F2C2.TIF	F2C2.TIF	F1C2.TIF	2	2	1	2	2	2	150	810	S	P	p	0	606009	606809	1156	1162	605532.94	606035.81	606036.27	606821.90	606822.34	606992.42	606992.86	607295.74	607296.19	607796.19	607796.62	609098.04	0	3	x	x	362	662	384	1	D
1	m	33	l	1	1	39	39	1	F2C2.TIF	F2C2.TIF	F1C1.TIF	2	2	1	2	2	1	150	606	B	T	p	0	610057	610657	1105	1119	609592.63	610095.46	610095.92	610670.28	610670.69	610840.73	610841.13	611141.13	611141.53	611641.54	611641.99	612137.75	0	3	x	x	662	362	384	0	O
1	m	33	l	1	1	40	40	1	F1C1.TIF	F1C1.TIF	F2C2.TIF	1	1	2	1	1	2	150	519	J	V	v	0	613092	613642	1137	1147	612622.41	613125.32	613125.78	613655.61	613656.04	613826.12	613826.53	614126.56	614126.97	614626.98	614627.40	615625.42	0	3	x	x	662	362	384	1	D
1	m	33	l	3	1	41	41	1	F2C2.TIF	F2C2.TIF	F1C2.TIF	2	2	1	2	2	2	150	521	G	N	g	1	616607	617157	1121	1128	616122.14	616625.03	616625.49	617170.53	617170.94	617341.03	617341.47	617641.52	617641.91	618141.92	618145.22	619369.31	0	3	x	x	662	362	384	0	T
1	m	33	l	3	1	42	42	-1	F1C1.TIF	F1C1.TIF	F2C1.TIF	1	1	2	1	1	1	150	789	V	B	p	0	620312	621112	1153	1158	619851.86	620354.75	620355.21	621125.16	621125.57	621295.66	621296.07	621596.13	621596.52	622096.59	622097.03	622969.17	0	3	x	x	362	662	384	0	O
1	m	33	l	1	1	43	43	1	F2C1.TIF	F2C1.TIF	F1C2.TIF	2	2	1	1	1	2	150	765	D	S	s	0	624581	625331	1097	1110	623461.60	623964.45	623964.93	625344.88	625345.33	625515.36	625515.78	625815.83	625816.22	626316.27	626316.71	627000.89	0	3	x	x	662	362	384	1	D
1	m	33	l	1	1	44	44	1	F1C2.TIF	F1C2.TIF	F2C1.TIF	1	1	2	2	2	1	150	973	J	V	j	1	628025	629025	1112	1117	627501.29	628004.15	628004.62	629038.07	629038.52	629208.74	629209.15	629509.21	629509.60	630009.67	630010.08	631320.58	0	3	x	x	662	362	384	0	T
1	m	33	l	2	1	45	45	-1	F2C1.TIF	F2C2.TIF	F1C1.TIF	2	2	1	1	2	1	150	971	X	M	m	0	632310	633310	1138	1150	631820.96	632323.84	632324.32	633324.23	633324.66	633494.69	633495.10	633795.12	633795.50	634295.53	634295.94	634936.13	0	3	x	x	362	662	384	1	D
1	m	33	l	2	1	46	46	-1	F1C1.TIF	F1C2.TIF	F2C1.TIF	1	1	2	1	2	1	150	911	T	M	v	0	635907	636807	1075	1080	635440.69	635943.59	635944.06	636819.97	636820.41	636990.48	636993.86	637293.91	637294.29	637794.36	637794.78	639015.79	0	3	x	x	362	662	384	0	O
1	m	33	l	2	1	47	47	1	F1C2.TIF	F1C1.TIF	F2C2.TIF	1	1	2	2	1	2	150	743	J	A	a	0	639977	640727	1105	1106	639510.38	640013.24	640013.70	640740.30	640743.58	640913.59	640913.99	641214.05	641214.45	641714.46	641714.87	642455.58	0	3	x	x	662	362	384	1	D
1	m	33	l	2	1	48	48	-1	F1C1.TIF	F1C2.TIF	F2C1.TIF	1	1	2	1	2	1	150	745	P	D	d	0	643412	644162	1074	1074	642940.13	643443.05	643443.51	644174.89	644175.33	644345.34	644345.75	644645.75	644646.14	645146.17	645146.59	647175.29	0	3	x	x	362	662	384	1	D
1	m	33	l	3	1	49	49	-1	F1C2.TIF	F1C2.TIF	F2C2.TIF	1	1	2	2	2	2	150	862	L	A	l	1	648164	649014	1103	1103	647699.77	648202.72	648203.20	649027.40	649027.81	649197.85	649198.27	649498.33	649498.72	649998.75	649999.17	651432.42	0	3	x	x	362	662	384	0	T
1	m	33	l	2	1	50	50	1	F1C2.TIF	F1C1.TIF	F2C2.TIF	1	1	2	2	1	2	150	921	G	X	g	1	652388	653338	1074	1080	651919.46	652422.32	652422.79	653352.78	653353.20	653523.24	653523.66	653823.69	653824.07	654324.13	654324.58	655928.63	0	3	x	x	662	362	384	0	T
1	m	33	l	1	1	51	51	1	F1C1.TIF	F1C1.TIF	F2C2.TIF	1	1	2	1	1	2	150	510	S	N	s	1	656908	657408	1016	1028	656429.11	656931.99	656932.45	657422.38	657422.79	657592.83	657593.25	657893.32	657893.70	658393.75	658394.20	661078.36	0	3	x	x	662	362	384	0	T
1	m	33	l	4	1	52	52	-1	F1C2.TIF	F1C1.TIF	F2C1.TIF	1	1	2	2	1	1	150	870	B	G	g	0	662047	662947	1096	1094	661578.73	662081.66	662082.12	662962.04	662962.46	663132.51	663132.91	663432.95	663433.35	663933.41	663933.85	665591.67	0	3	x	x	362	662	384	1	D
1	m	33	l	2	1	53	53	1	F2C2.TIF	F2C1.TIF	F1C2.TIF	2	2	1	2	1	2	150	617	D	B	d	1	666596	667246	1114	1133	666108.40	666611.26	666611.74	667261.66	667262.09	667432.17	667432.57	667732.61	667733.01	668233.06	668233.49	669175.56	0	3	x	x	662	362	384	0	T
1	m	33	l	3	1	54	54	-1	F1C1.TIF	F1C1.TIF	F2C1.TIF	1	1	2	1	1	1	150	765	M	S	s	0	670120	670870	1118	1115	669668.12	670171.09	670171.57	670883.43	670883.84	671053.90	671054.31	671354.36	671354.74	671854.79	671855.24	672935.35	0	3	x	x	362	662	384	1	D
1	m	33	l	2	1	55	55	1	F2C1.TIF	F2C2.TIF	F1C1.TIF	2	2	1	1	2	1	150	925	A	L	a	1	673876	674826	1166	1172	673427.84	673930.75	673931.22	674841.24	674841.69	675011.88	675012.30	675312.32	675312.72	675812.72	675813.17	676470.96	0	3	x	x	662	362	384	0	T
1	m	33	l	4	1	56	56	1	F1C1.TIF	F1C2.TIF	F2C2.TIF	1	1	2	1	2	2	150	642	N	L	n	1	677444	678094	1198	1214	676977.58	677480.50	677480.97	678107.50	678110.88	678280.95	678281.36	678581.37	678581.76	679081.83	679082.25	680102.76	0	3	x	x	662	362	384	0	T
1	m	33	l	4	1	57	57	-1	F2C2.TIF	F2C1.TIF	F1C1.TIF	2	2	1	2	1	1	150	849	G	X	k	0	681071	681921	1063	1057	680607.30	681110.17	681110.64	681933.86	681934.27	682104.32	682104.76	682404.76	682405.16	682905.21	682905.64	683880.39	0	3	x	x	362	662	384	0	O
1	m	33	l	3	1	58	58	1	F2C1.TIF	F2C1.TIF	F1C1.TIF	2	2	1	1	1	1	150	932	G	L	g	1	684826	685776	1106	1119	684367.03	684869.95	684870.41	685790.24	685790.67	685960.69	685961.10	686261.10	686261.50	686761.54	686761.94	687590.00	0	3	x	x	662	362	384	0	T
1	m	33	l	3	1	59	59	1	F1C1.TIF	F1C1.TIF	F2C1.TIF	1	1	2	1	1	1	150	963	T	V	t	1	688521	689471	1018	1021	688076.74	688579.62	688580.08	689483.90	689484.34	689654.39	689654.80	689954.80	689955.19	690455.22	690455.63	691045.95	0	3	x	x	662	362	384	0	T
1	m	33	l	2	1	60	60	-1	F2C2.TIF	F2C1.TIF	F1C2.TIF	2	2	1	2	1	2	150	718	X	J	j	0	692035	692785	1041	1046	691546.49	692049.39	692049.87	692799.76	692800.19	692970.20	692970.63	693270.64	693271.03	693771.04	693771.50	694599.51	0	3	x	x	362	662	384	1	D
1	m	33	l	4	1	61	61	-1	F1C2.TIF	F1C1.TIF	F2C1.TIF	1	1	2	2	1	1	150	839	L	J	j	0	695555	696405	1137	1158	695086.23	695589.08	695589.56	696419.44	696419.87	696590.05	696590.48	696890.49	696890.90	697390.91	697391.37	698533.55	0	3	x	x	362	662	384	1	D
1	m	33	l	4	1	62	62	-1	F2C2.TIF	F2C1.TIF	F1C1.TIF	2	2	1	2	1	1	150	971	S	P	s	1	699502	700502	967	965	699025.93	699528.79	699529.25	700515.45	700515.87	700688.87	700689.34	700989.35	700989.74	701489.79	701490.21	703093.08	0	3	x	x	362	662	384	0	T
1	m	33	l	2	1	63	63	1	F2C1.TIF	F2C2.TIF	F1C1.TIF	2	2	1	1	2	1	150	602	P	K	x	0	704087	704687	1017	1017	703585.58	704088.43	704088.90	704700.15	704700.56	704870.74	704871.18	705171.20	705171.59	705671.60	705672.02	707078.63	0	3	x	x	662	362	384	0	O
1	m	33	l	1	1	64	64	-1	F2C1.TIF	F2C1.TIF	F1C2.TIF	2	2	1	1	1	2	150	674	V	L	l	0	708034	708734	1076	1081	707565.29	708068.15	708068.62	708748.54	708748.96	708919.04	708919.46	709219.47	709219.86	709719.92	709720.37	710468.34	0	3	x	x	362	662	384	1	D
1	m	33	l	3	1	65	65	1	F2C1.TIF	F2C1.TIF	F1C1.TIF	2	2	1	1	1	1	150	806	D	J	d	1	711425	712225	1048	1051	710955.03	711457.93	711458.40	712238.25	712238.66	712408.85	712409.26	712709.28	712709.66	713209.71	713210.16	714278.02	0	3	x	x	662	362	384	0	T
1	m	33	l	2	1	66	66	1	F2C2.TIF	F2C1.TIF	F1C2.TIF	2	2	1	2	1	2	150	821	B	P	p	0	715278	716128	988	980	714814.74	715317.70	715318.17	716141.68	716142.14	716312.17	716312.59	716612.63	716613.02	717113.04	717113.46	717877.81	0	3	x	x	662	362	384	1	D
1	m	33	l	1	1	67	67	-1	F2C1.TIF	F2C1.TIF	F1C2.TIF	2	2	1	1	1	2	150	707	L	A	a	0	718831	719531	1054	1060	718364.48	718867.39	718867.86	719543.99	719544.40	719717.55	719718.03	720018.10	720018.49	720518.49	720518.90	721299.68	0	3	x	x	362	662	384	1	D
1	m	33	l	2	1	68	68	1	F1C1.TIF	F1C2.TIF	F2C1.TIF	1	1	2	1	2	1	150	803	S	H	s	1	722257	723057	1034	1032	721794.22	722297.12	722297.59	723070.66	723071.07	723241.11	723241.53	723541.57	723541.95	724041.98	724042.40	724579.37	0	3	x	x	662	362	384	0	T
1	m	33	l	2	1	69	69	1	F2C2.TIF	F2C1.TIF	F1C2.TIF	2	2	1	2	1	2	150	718	G	T	g	1	725788	726538	1028	1027	725073.98	725576.91	725577.38	726551.19	726551.65	726721.66	726722.07	727022.09	727022.48	727522.52	727522.94	728291.30	0	3	x	x	662	362	384	0	T
1	m	33	l	4	1	70	70	1	F1C2.TIF	F1C1.TIF	F2C1.TIF	1	1	2	2	1	1	150	800	P	R	p	1	729263	730063	1078	1067	728783.70	729286.61	729287.08	730076.92	730077.33	730247.51	730247.92	730547.93	730548.31	731048.34	731048.78	731443.01	0	3	x	x	662	362	384	0	T
1	m	33	l	4	1	71	71	-1	F1C1.TIF	F1C2.TIF	F2C2.TIF	1	1	2	1	2	2	150	801	X	K	k	0	732393	733193	1071	1075	731933.46	732436.35	732436.81	733206.73	733207.16	733377.25	733377.66	733677.72	733678.12	734178.18	734178.62	736402.67	0	3	x	x	362	662	384	1	D
1	m	33	l	2	1	72	72	1	F1C1.TIF	F1C2.TIF	F2C1.TIF	1	1	2	1	2	1	150	713	X	G	k	0	737335	738035	1141	1149	736893.09	737396.00	737396.47	738048.60	738049.02	738219.07	738219.49	738519.53	738519.92	739019.94	739020.39	739538.26	0	3	x	x	662	362	384	0	O
1	m	33	l	3	1	73	73	-1	F2C2.TIF	F2C2.TIF	F1C2.TIF	2	2	1	2	2	2	150	931	G	J	c	0	740500	741450	1160	1159	740022.86	740525.80	740526.28	741466.22	741466.66	741636.74	741637.15	741937.20	741937.59	742437.64	742438.10	743025.89	0	3	x	x	362	662	384	0	O
1	m	33	l	1	1	74	74	1	F2C1.TIF	F2C1.TIF	F1C2.TIF	2	2	1	1	1	2	150	517	S	X	s	1	743963	744513	1040	1039	743512.60	744015.46	744015.93	744525.82	744526.24	744696.25	744696.67	744996.72	744997.10	745497.13	745497.56	746689.76	0	3	x	x	662	362	384	0	T
1	m	33	l	3	1	75	75	1	F1C1.TIF	F1C1.TIF	F2C1.TIF	1	1	2	1	1	1	150	581	H	J	h	1	747654	748254	1011	1011	747182.33	747685.18	747685.64	748267.12	748267.55	748437.59	748438.00	748738.06	748738.45	749238.52	749238.94	750595.37	0	3	x	x	662	362	384	0	T
1	m	33	l	3	1	76	76	-1	F1C2.TIF	F1C2.TIF	F2C2.TIF	1	1	2	2	2	2	150	825	S	L	l	0	751580	752430	990	987	751092.03	751594.89	751595.36	752445.27	752445.70	752615.74	752616.15	752916.19	752916.58	753416.58	753417.02	753969.20	0	3	x	x	362	662	384	1	D
1	m	33	l	4	1	77	77	1	F2C2.TIF	F2C1.TIF	F1C1.TIF	2	2	1	2	1	1	150	891	B	G	b	1	754903	755803	1095	1087	754461.79	754964.68	754965.14	755816.44	755816.85	755987.02	755987.44	756287.45	756287.84	756787.91	756788.31	757664.90	0	3	x	x	662	362	384	0	T
1	m	33	l	3	1	78	78	1	F2C2.TIF	F2C2.TIF	F1C2.TIF	2	2	1	2	2	2	150	881	M	J	m	1	758604	759504	1004	1005	758161.50	758664.37	758664.84	759516.80	759517.22	759687.26	759687.66	759987.72	759988.10	760488.15	760488.59	761168.67	0	3	x	x	662	362	384	0	T
1	m	33	l	4	1	79	79	1	F2C1.TIF	F2C2.TIF	F1C2.TIF	2	2	1	1	2	2	150	931	X	D	k	0	762134	763084	1059	1063	761661.24	762164.09	762164.56	763097.27	763097.69	763267.71	763268.12	763568.21	763568.60	764068.65	764069.07	764656.33	0	3	x	x	662	362	384	0	O
1	m	33	l	3	1	80	80	1	F2C1.TIF	F2C1.TIF	F1C1.TIF	2	2	1	1	1	1	150	952	K	D	k	1	765610	766560	1046	1050	765140.98	765643.86	765644.32	766574.27	766574.69	766744.73	766745.14	767045.21	767045.61	767545.67	767546.10	767888.16	0	3	x	x	662	362	384	0	T
1	m	33	l	4	1	81	81	-1	F1C2.TIF	F1C1.TIF	F2C1.TIF	1	1	2	2	1	1	150	750	H	L	l	0	768839	769589	1088	1082	768370.73	768873.62	768874.08	769604.04	769604.47	769774.54	769774.94	770074.99	770075.39	770575.41	770575.85	772095.78	0	3	x	x	362	662	384	1	D
1	m	33	l	4	1	82	82	1	F1C2.TIF	F1C1.TIF	F2C1.TIF	1	1	2	2	1	1	150	984	K	T	k	1	773101	774101	1122	1112	772580.42	773083.29	773083.75	774113.93	774114.35	774284.43	774284.85	774584.89	774585.27	775085.29	775085.71	775519.71	0	3	x	x	662	362	384	0	T
1	m	33	l	3	1	83	83	1	F1C2.TIF	F1C2.TIF	F2C2.TIF	1	1	2	2	2	2	150	780	T	P	p	0	776459	777259	989	994	776010.17	776513.03	776513.50	777273.38	777273.80	777443.87	777444.28	777744.28	777744.69	778244.71	778245.13	779023.24	0	3	x	x	662	362	384	1	D
1	m	33	l	2	1	84	84	-1	F1C2.TIF	F1C1.TIF	F2C2.TIF	1	1	2	2	1	2	150	937	T	V	t	1	779989	780939	981	977	779509.90	780012.77	780013.23	780953.12	780953.54	781123.54	781123.95	781423.96	781424.35	781924.37	781924.79	782574.96	0	3	x	x	362	662	384	0	T
1	m	33	l	4	1	85	85	1	F2C2.TIF	F2C1.TIF	F1C1.TIF	2	2	1	2	1	1	150	751	H	G	g	0	783552	784302	1034	1033	783069.65	783572.47	783572.93	784315.68	784316.09	784486.09	784486.51	784786.53	784786.95	785287.01	785287.44	786079.04	0	3	x	x	662	362	384	1	D
1	m	33	l	4	1	86	86	-1	F2C1.TIF	F2C2.TIF	F1C2.TIF	2	2	1	1	2	2	150	911	B	P	b	1	787059	787959	1099	1104	786569.37	787072.31	787072.80	787972.60	787973.03	788143.03	788143.45	788443.47	788443.86	788943.89	788944.31	789934.48	0	3	x	x	362	662	384	0	T
1	m	33	l	3	1	87	87	-1	F2C1.TIF	F2C1.TIF	F1C1.TIF	2	2	1	1	1	1	150	759	L	S	l	1	791485	792235	1058	1063	790429.09	790931.92	790932.39	792248.56	792248.99	792422.06	792422.53	792722.56	792722.94	793223.02	793223.44	793662.11	0	3	x	x	362	662	384	0	T
1	m	33	l	4	1	88	88	1	F1C1.TIF	F1C2.TIF	F2C2.TIF	1	1	2	1	2	2	150	507	V	M	m	0	794628	795128	1034	1041	794158.81	794661.68	794662.14	795142.05	795142.46	795312.53	795312.93	795612.99	795613.37	796113.42	796113.86	796574.08	0	3	x	x	662	362	384	1	D
1	m	33	l	2	1	89	89	1	F1C1.TIF	F1C2.TIF	F2C1.TIF	1	1	2	1	2	1	150	980	R	N	r	1	797538	798538	1047	1052	797058.59	797561.44	797561.91	798551.96	798552.38	798722.48	798722.90	799022.97	799023.35	799523.44	799523.85	800253.72	0	3	x	x	662	362	384	0	T
1	m	33	l	3	1	90	90	-1	F1C1.TIF	F1C1.TIF	F2C1.TIF	1	1	2	1	1	1	150	635	P	M	m	0	801230	801880	1084	1087	800738.32	801241.14	801241.61	801893.41	801893.85	802063.91	802064.33	802364.40	802364.78	802864.85	802865.27	803325.60	0	3	x	x	362	662	384	1	D
1	m	33	l	4	1	91	91	1	F1C2.TIF	F1C1.TIF	F2C1.TIF	1	1	2	2	1	1	150	786	S	A	s	1	804266	805066	1014	1012	803818.09	804320.96	804321.44	805081.34	805081.78	805251.83	805252.23	805552.27	805552.67	806052.72	806053.15	806925.25	0	3	x	x	662	362	384	0	T
1	m	33	l	3	1	92	92	1	F1C2.TIF	F1C2.TIF	F2C2.TIF	1	1	2	2	2	2	150	573	X	M	x	1	807887	808487	1021	1031	807417.81	807920.73	807921.19	808501.11	808501.53	808671.57	808671.98	808972.03	808972.42	809472.45	809472.89	810205.07	0	3	x	x	662	362	384	0	T
1	m	33	l	4	1	93	93	-1	F1C1.TIF	F1C2.TIF	F2C2.TIF	1	1	2	1	2	2	150	976	G	P	p	0	811207	812207	1074	1078	810697.57	811200.47	811200.95	812220.85	812221.27	812391.34	812391.75	812691.78	812692.17	813192.19	813192.64	813532.71	0	3	x	x	362	662	384	1	D
1	m	33	l	1	1	94	94	1	F1C2.TIF	F1C2.TIF	F2C1.TIF	1	1	2	2	2	1	150	749	J	K	j	1	814489	815239	1086	1088	814017.33	814520.21	814520.67	815252.55	815252.98	815423.05	815423.46	815723.53	815723.91	816223.97	816224.42	816750.41	0	3	x	x	662	362	384	0	T
1	m	33	l	2	1	95	95	-1	F1C2.TIF	F1C1.TIF	F2C2.TIF	1	1	2	2	1	2	150	523	A	B	b	0	817695	818245	1053	1045	817237.09	817739.92	817740.39	818260.25	818260.66	818430.68	818431.10	818731.14	818731.53	819231.60	819232.02	819870.14	0	3	x	x	362	662	384	1	D
1	m	33	l	4	1	96	96	1	F2C1.TIF	F2C2.TIF	F1C2.TIF	2	2	1	1	2	2	150	608	V	T	v	1	820830	821430	1099	1105	820366.86	820869.72	820870.18	821443.53	821443.94	821614.03	821614.45	821914.48	821914.87	822414.93	822415.34	823531.97	0	3	x	x	662	362	384	0	T
1	m	33	l	3	2	1	97	-1	F1C2.TIF	F1C2.TIF	F2C2.TIF	1	1	2	2	2	2	150	614	D	K	k	0	828363	829013	1289	1291	827636.32	828139.28	828139.75	829029.53	829030.00	829200.05	829200.46	829500.53	829500.91	830000.96	830001.39	830523.60	0	3	x	x	362	662	384	1	D
1	m	33	l	1	2	2	98	-1	F1C2.TIF	F1C2.TIF	F2C1.TIF	1	1	2	2	2	1	150	829	J	K	k	0	831513	832363	1221	1220	831026.06	831528.96	831529.44	832379.08	832379.57	832549.60	832550.02	832850.05	832850.45	833350.49	833350.92	833675.36	0	3	x	x	362	662	384	1	D
1	m	33	l	1	2	3	99	1	F1C2.TIF	F1C2.TIF	F2C1.TIF	1	1	2	2	2	1	150	790	G	B	g	1	834640	835440	1186	1184	834165.82	834668.69	834669.16	835452.85	835453.30	835623.35	835623.77	835923.81	835924.19	836424.22	836424.64	837388.81	0	3	x	x	662	362	384	0	T
1	m	33	l	1	2	4	100	1	F2C2.TIF	F2C2.TIF	F1C1.TIF	2	2	1	2	2	1	150	590	K	S	k	1	838340	838940	1153	1167	837875.54	838378.38	838378.85	838953.36	838953.77	839123.83	839124.24	839424.26	839424.64	839924.71	839925.13	840714.87	0	3	x	x	662	362	384	0	T
1	m	33	l	2	2	5	101	-1	F2C2.TIF	F2C1.TIF	F1C2.TIF	2	2	1	2	1	2	150	614	A	V	v	0	841668	842318	1092	1078	841205.30	841708.16	841708.63	842330.86	842331.28	842501.28	842501.68	842801.72	842802.10	843302.13	843302.57	845562.50	0	3	x	x	362	662	384	1	D
1	m	33	l	1	2	6	102	1	F1C1.TIF	F1C1.TIF	F2C2.TIF	1	1	2	1	1	2	150	616	M	S	m	1	846529	847179	1071	1070	846064.94	846567.87	846568.35	847192.38	847192.79	847362.82	847363.23	847663.26	847663.64	848163.67	848164.12	848554.31	0	3	x	x	662	362	384	0	T
1	m	33	l	3	2	7	103	1	F1C2.TIF	F1C2.TIF	F2C2.TIF	1	1	2	2	2	2	150	506	X	K	m	0	849509	850009	1166	1169	849044.72	849547.53	849547.99	850021.96	850022.37	850192.41	850192.83	850492.88	850493.26	850993.33	850993.75	851449.97	0	3	x	x	662	362	384	0	O
1	m	33	l	1	2	8	104	1	F2C1.TIF	F2C1.TIF	F1C2.TIF	2	2	1	1	1	2	150	779	X	V	k	0	852424	853224	1133	1130	851944.50	852447.37	852447.84	853237.73	853238.15	853408.21	853408.62	853708.65	853709.03	854209.10	854209.53	854523.68	0	3	x	x	662	362	384	0	O
1	m	33	l	4	2	9	105	1	F2C1.TIF	F2C2.TIF	F1C2.TIF	2	2	1	1	2	2	150	605	R	D	r	1	855740	856340	1126	1136	855014.27	855517.15	855517.62	856353.27	856353.71	856523.91	856524.32	856827.05	856827.50	857327.53	857327.94	857803.56	0	3	x	x	662	362	384	0	T
1	m	33	l	2	2	10	106	-1	F1C2.TIF	F1C1.TIF	F2C2.TIF	1	1	2	2	1	2	150	634	N	R	r	0	868334	868984	1246	1240	866963.39	867466.36	867466.83	868997.68	868998.13	869168.32	869168.75	869468.79	869469.20	869969.22	869969.64	872490.43	0	4	x	x	362	662	384	1	D
1	m	33	l	4	2	11	107	1	F2C1.TIF	F2C2.TIF	F1C2.TIF	2	2	1	1	2	2	150	607	G	K	g	1	873438	874038	1089	1091	872992.93	873495.82	873496.28	874050.64	874051.05	874221.08	874221.49	874521.56	874521.94	875022.00	875022.43	876635.94	0	4	x	x	662	362	384	0	T
1	m	33	l	3	2	12	108	1	F1C1.TIF	F1C1.TIF	F2C1.TIF	1	1	2	1	1	1	150	592	R	A	h	0	877597	878197	1033	1025	877142.62	877645.46	877645.93	878210.14	878210.55	878380.64	878381.05	878681.07	878681.47	879181.50	879181.96	880795.64	0	4	x	x	662	362	384	0	O
1	m	33	l	1	2	13	109	1	F2C2.TIF	F2C2.TIF	F1C1.TIF	2	2	1	2	2	1	150	885	P	L	k	0	881759	882659	1296	1293	881292.31	881795.20	881795.67	882675.57	882675.99	882846.04	882846.46	883146.49	883146.88	883646.95	883647.40	886745.14	0	4	x	x	662	362	384	0	O
1	m	33	l	2	2	14	110	-1	F1C1.TIF	F1C2.TIF	F2C1.TIF	1	1	2	1	2	1	150	650	T	G	f	0	888186	888836	1211	1226	887251.87	887754.76	887755.23	888848.86	888849.31	889019.33	889019.75	889319.82	889320.21	889820.27	889820.70	890424.90	0	4	x	x	362	662	384	0	O
1	m	33	l	4	2	15	111	-1	F2C2.TIF	F2C1.TIF	F1C1.TIF	2	2	1	2	1	1	150	604	S	R	r	0	891383	891983	1131	1144	890921.60	891424.47	891424.93	891996.33	891996.77	892166.83	892167.25	892467.25	892467.64	892967.71	892968.13	896600.72	0	4	x	x	362	662	384	1	D
1	m	33	l	4	2	16	112	1	F1C2.TIF	F1C1.TIF	F2C1.TIF	1	1	2	2	1	1	150	853	N	K	o	0	897808	898658	1039	1039	897111.14	897613.99	897614.47	898674.20	898674.67	898844.75	898845.15	899145.18	899145.57	899645.64	899646.05	900968.28	0	4	x	x	662	362	384	0	O
1	m	33	l	4	2	17	113	-1	F1C1.TIF	F1C2.TIF	F2C2.TIF	1	1	2	1	2	2	150	749	H	V	v	0	901944	902694	1134	1133	901470.81	901973.69	901974.15	902707.04	902707.45	902877.49	902877.90	903177.96	903178.35	903678.38	903678.80	905287.90	0	4	x	x	362	662	384	1	D
1	m	33	l	3	2	18	114	-1	F2C1.TIF	F2C1.TIF	F1C1.TIF	2	2	1	1	1	1	150	815	P	N	n	0	906251	907051	1032	1031	905780.49	906283.34	906283.80	907064.50	907064.92	907234.97	907235.39	907535.47	907535.86	908035.87	908036.29	910327.60	0	4	x	x	362	662	384	1	D
1	m	33	l	1	2	19	115	-1	F2C1.TIF	F2C1.TIF	F1C2.TIF	2	2	1	1	1	2	150	885	T	P	p	0	911301	912201	1047	1040	910830.11	911332.98	911333.44	912213.72	912214.14	912384.21	912384.63	912684.68	912685.07	913185.14	913185.56	913879.47	0	4	x	x	362	662	384	1	D
1	m	33	l	3	2	20	116	-1	F2C1.TIF	F2C1.TIF	F1C1.TIF	2	2	1	1	1	1	150	974	V	S	s	0	914810	915810	1226	1216	914369.84	914872.72	914873.18	915823.11	915823.53	915993.55	915993.95	916293.96	916294.35	916794.38	916794.79	919862.69	0	4	x	x	362	662	384	1	D
1	m	33	l	2	2	21	117	-1	F2C2.TIF	F2C1.TIF	F1C2.TIF	2	2	1	2	1	2	150	634	D	G	g	0	920840	921490	1052	1051	920369.39	920872.23	920872.70	921503.53	921503.95	921674.02	921674.44	921974.48	921974.87	922474.92	922475.36	924374.42	0	4	x	x	362	662	384	1	D
1	m	33	l	3	2	22	118	1	F1C1.TIF	F1C1.TIF	F2C1.TIF	1	1	2	1	1	1	150	895	T	A	t	1	925504	926404	1081	1088	924869.06	925371.95	925372.43	926416.99	926417.42	926587.44	926587.87	926887.90	926888.32	927388.34	927388.77	928662.14	0	4	x	x	662	362	384	0	T
1	m	33	l	2	2	23	119	1	F2C2.TIF	F2C1.TIF	F1C2.TIF	2	2	1	2	1	2	150	709	T	P	p	0	929613	930313	1034	1036	929158.74	929661.61	929662.07	930326.24	930326.66	930496.74	930497.15	930797.20	930797.58	931297.63	931298.08	932213.87	0	4	x	x	662	362	384	1	D
1	m	33	l	1	2	24	120	-1	F1C1.TIF	F1C1.TIF	F2C2.TIF	1	1	2	1	1	2	150	990	V	P	p	0	933157	934157	1094	1098	932708.48	933211.36	933211.83	934171.79	934172.21	934342.29	934342.69	934642.75	934643.14	935143.14	935143.58	935717.77	0	4	x	x	362	662	384	1	D
1	m	33	l	4	2	25	121	-1	F2C2.TIF	F2C1.TIF	F1C1.TIF	2	2	1	2	1	1	150	570	R	S	s	0	937150	937750	1062	1062	936218.21	936721.10	936721.56	937763.34	937763.79	937933.86	937934.28	938234.34	938234.72	938734.74	938735.17	941237.41	0	4	x	x	362	662	384	1	D
1	m	33	l	4	2	26	122	1	F2C1.TIF	F2C2.TIF	F1C2.TIF	2	2	1	1	2	2	150	869	G	J	j	0	942212	943112	1023	1025	941757.80	942260.65	942261.12	943125.56	943125.98	943296.02	943296.43	943596.49	943596.88	944096.88	944097.29	945380.82	0	4	x	x	662	362	384	1	D
1	m	33	l	4	2	27	123	-1	F2C1.TIF	F2C2.TIF	F1C2.TIF	2	2	1	1	2	2	150	843	J	V	v	0	946354	947204	1031	1037	945887.50	946390.35	946390.81	947216.97	947217.39	947387.40	947390.72	947690.76	947691.16	948191.19	948191.60	949860.45	0	4	x	x	362	662	384	1	D
1	m	33	l	3	2	28	124	-1	F1C2.TIF	F1C2.TIF	F2C2.TIF	1	1	2	2	2	2	150	724	B	R	r	0	950802	951552	1076	1076	950357.16	950860.04	950860.51	951565.37	951565.78	951735.78	951736.19	952036.24	952036.64	952536.67	952537.08	953684.34	0	4	x	x	362	662	384	1	D
1	m	33	l	2	2	29	125	1	F2C1.TIF	F2C2.TIF	F1C1.TIF	2	2	1	1	2	1	150	560	B	M	b	1	954654	955204	1171	1165	954176.87	954679.76	954680.22	955219.85	955220.32	955390.35	955390.76	955690.82	955691.22	956191.28	956191.70	957124.11	0	4	x	x	662	362	384	0	T
1	m	33	l	4	2	30	126	-1	F1C2.TIF	F1C1.TIF	F2C1.TIF	1	1	2	2	1	1	150	706	A	M	m	0	958083	958783	1098	1099	957616.62	958119.49	958119.96	958796.60	958799.88	958969.90	958970.32	959270.38	959270.77	959770.78	959771.19	960356.10	0	4	x	x	362	662	384	1	D
1	m	33	l	3	2	31	127	1	F2C1.TIF	F2C1.TIF	F1C1.TIF	2	2	1	1	1	1	150	906	H	J	h	1	961322	962222	1094	1090	960846.39	961349.28	961349.74	962235.12	962235.60	962405.61	962406.05	962706.08	962709.34	963209.40	963209.82	963843.63	0	4	x	x	662	362	384	0	T
1	m	33	l	2	2	32	128	-1	F1C2.TIF	F1C1.TIF	F2C2.TIF	1	1	2	2	1	2	150	914	B	T	t	0	965046	965946	1057	1056	964336.13	964839.01	964839.47	965959.81	965960.24	966130.26	966130.68	966430.75	966431.16	966931.19	966931.61	967589.15	0	4	x	x	362	662	384	1	D
1	m	33	l	1	2	33	129	1	F2C1.TIF	F2C1.TIF	F1C2.TIF	2	2	1	1	1	2	150	733	L	R	l	1	968583	969333	1058	1056	968085.84	968588.77	968589.25	969349.18	969349.60	969519.64	969520.06	969820.10	969820.49	970320.50	970320.96	971315.21	0	4	x	x	662	362	384	0	T
1	m	33	l	2	2	34	130	1	F1C1.TIF	F1C2.TIF	F2C1.TIF	1	1	2	1	2	1	150	753	X	B	a	0	972258	973008	1080	1079	971815.57	972318.44	972318.91	973021.75	973022.18	973192.24	973192.66	973492.69	973493.08	973993.11	973993.53	975170.70	0	4	x	x	662	362	384	0	O
1	m	33	l	1	2	35	131	-1	F2C2.TIF	F2C2.TIF	F1C1.TIF	2	2	1	2	2	1	150	741	M	V	v	0	976151	976901	1135	1138	975665.28	976168.33	976168.86	976914.05	976914.46	977084.51	977084.92	977384.95	977385.34	977887.97	977888.44	979202.61	0	4	x	x	362	662	384	1	D
1	m	33	l	1	2	36	132	-1	F2C1.TIF	F2C1.TIF	F1C2.TIF	2	2	1	1	1	2	150	891	V	N	v	1	980154	981054	1075	1083	979694.98	980197.85	980198.32	981068.32	981068.74	981238.75	981239.15	981539.20	981539.60	982039.65	982040.09	982770.15	0	4	x	x	362	662	384	0	T
1	m	33	l	4	2	37	133	-1	F2C1.TIF	F2C2.TIF	F1C2.TIF	2	2	1	1	2	2	150	548	N	S	s	0	983730	984280	999	1003	983264.72	983767.60	983768.07	984293.14	984293.56	984463.64	984464.06	984764.07	984764.46	985264.53	985267.87	985969.94	0	4	x	x	362	662	384	1	D
1	m	33	l	2	2	38	134	-1	F1C1.TIF	F1C2.TIF	F2C1.TIF	1	1	2	1	2	1	150	569	X	B	b	0	987023	987623	1084	1087	986464.48	986967.34	986967.84	987637.76	987638.17	987808.21	987808.62	988108.65	988109.04	988609.06	988609.51	989281.69	0	4	x	x	362	662	384	1	D
1	m	33	l	2	2	39	135	1	F1C1.TIF	F1C2.TIF	F2C1.TIF	1	1	2	1	2	1	150	824	P	J	p	1	990619	991469	1118	1112	989774.23	990277.10	990277.56	991482.22	991482.65	991652.69	991653.10	991953.14	991953.55	992453.61	992454.03	992867.24	0	4	x	x	662	362	384	0	T
1	m	33	l	1	2	40	136	-1	F1C1.TIF	F1C1.TIF	F2C2.TIF	1	1	2	1	1	2	150	592	R	G	g	0	994124	994724	1077	1071	993383.96	993886.84	993887.30	994737.24	994737.66	994907.72	994908.12	995208.17	995208.57	995708.59	995709.02	996321.23	0	4	x	x	362	662	384	1	D
1	m	33	l	3	2	41	137	1	F1C2.TIF	F1C2.TIF	F2C2.TIF	1	1	2	2	2	2	150	699	X	P	x	1	997288	997988	1099	1106	996813.71	997316.54	997317.00	998001.24	998001.71	998171.71	998172.12	998472.16	998472.55	998972.61	998973.06	999666.83	0	4	x	x	662	362	384	0	T
1	m	33	l	3	2	42	138	1	F2C1.TIF	F2C1.TIF	F1C1.TIF	2	2	1	1	1	1	150	712	J	A	j	1	1000749	1001449	1073	1072	1000153.45	1000656.32	1000656.79	1001462.01	1001462.42	1001632.51	1001632.95	1001932.95	1001933.34	1002435.85	1002436.32	1002880.38	0	4	x	x	662	362	384	0	T
1	m	33	l	1	2	43	139	1	F1C2.TIF	F1C2.TIF	F2C1.TIF	1	1	2	2	2	1	150	567	H	N	n	0	1003814	1004414	1101	1114	1003373.22	1003875.72	1003876.19	1004427.67	1004428.08	1004598.14	1004598.58	1004898.64	1004899.02	1005399.07	1005399.49	1006192.47	0	4	x	x	662	362	384	1	D
1	m	33	l	2	2	44	140	-1	F2C1.TIF	F2C2.TIF	F1C1.TIF	2	2	1	1	2	1	150	607	B	V	v	0	1007313	1007913	1118	1112	1006682.97	1007185.80	1007186.27	1007926.29	1007926.70	1008096.71	1008097.13	1008397.14	1008397.53	1008897.55	1008897.97	1009968.16	0	4	x	x	362	662	384	1	D
1	m	33	l	4	2	45	141	-1	F1C1.TIF	F1C2.TIF	F2C2.TIF	1	1	2	1	2	2	150	899	M	L	l	0	1010929	1011829	1074	1087	1010462.69	1010965.55	1010966.01	1011842.72	1011846.02	1012016.06	1012016.47	1012316.53	1012316.92	1012816.95	1012817.37	1013311.98	0	4	x	x	362	662	384	1	D
1	m	33	l	4	2	46	142	-1	F1C1.TIF	F1C2.TIF	F2C2.TIF	1	1	2	1	2	2	150	883	R	A	a	0	1014383	1015283	1229	1238	1013802.45	1014305.34	1014305.81	1015296.05	1015296.48	1015466.54	1015466.95	1015767.01	1015767.39	1016267.42	1016267.85	1016847.60	0	4	x	x	362	662	384	1	D
1	m	33	l	4	2	47	143	1	F2C2.TIF	F2C1.TIF	F1C1.TIF	2	2	1	2	1	1	150	851	S	J	s	1	1017786	1018636	1036	1032	1017342.18	1017845.04	1017845.51	1018649.63	1018650.05	1018820.10	1018820.52	1019120.58	1019120.98	1019621.04	1019621.48	1020319.47	0	4	x	x	662	362	384	0	T
1	m	33	l	3	2	48	144	-1	F1C2.TIF	F1C2.TIF	F2C2.TIF	1	1	2	2	2	2	150	954	N	M	m	0	1021280	1022230	1240	1239	1020801.92	1021304.80	1021305.25	1022245.24	1022245.68	1022415.75	1022416.16	1022716.24	1022716.62	1023216.64	1023217.08	1023615.05	0	4	x	x	362	662	384	1	D
1	m	33	l	3	2	49	145	1	F2C1.TIF	F2C1.TIF	F1C1.TIF	2	2	1	1	1	1	150	664	X	G	g	0	1024581	1025281	1178	1174	1024111.68	1024614.55	1024615.02	1025294.90	1025295.31	1025465.32	1025465.74	1025765.76	1025766.15	1026266.16	1026266.59	1027344.73	0	4	x	x	662	362	384	1	D
1	m	33	l	2	2	50	146	1	F2C2.TIF	F2C1.TIF	F1C2.TIF	2	2	1	2	1	2	150	828	S	M	s	1	1028306	1029156	1126	1131	1027831.39	1028334.23	1028334.69	1029169.45	1029169.87	1029339.91	1029340.32	1029640.34	1029640.75	1030140.81	1030141.23	1030704.43	0	4	x	x	662	362	384	0	T
1	m	33	l	4	2	51	147	1	F2C2.TIF	F2C1.TIF	F1C1.TIF	2	2	1	2	1	1	150	772	G	P	g	1	1031681	1032481	1171	1180	1031191.14	1031694.01	1031694.49	1032494.38	1032494.81	1032664.85	1032665.26	1032965.27	1032965.68	1033465.72	1033466.13	1034286.31	0	4	x	x	662	362	384	0	T
1	m	33	l	2	2	52	148	-1	F1C2.TIF	F1C1.TIF	F2C2.TIF	1	1	2	2	1	2	150	523	H	K	k	0	1035471	1036021	1098	1094	1034770.87	1035273.74	1035274.21	1036034.46	1036034.88	1036204.89	1036205.31	1036505.32	1036505.70	1037005.76	1037006.19	1038223.94	0	4	x	x	362	662	384	1	D
1	m	33	l	4	2	53	149	1	F1C1.TIF	F1C2.TIF	F2C2.TIF	1	1	2	1	2	2	150	651	G	R	g	1	1046573	1047223	1267	1260	1046010.05	1046512.97	1046513.44	1047235.82	1047236.23	1047406.28	1047406.68	1047706.71	1047707.12	1048207.18	1048207.61	1049725.17	0	5	x	x	662	362	384	0	T
1	m	33	l	4	2	54	150	1	F1C2.TIF	F1C1.TIF	F2C1.TIF	1	1	2	2	1	1	150	797	V	N	v	1	1050735	1051535	1140	1127	1050219.73	1050722.59	1050723.05	1051548.39	1051548.81	1051718.84	1051719.28	1052019.32	1052019.71	1052522.45	1052522.92	1054748.92	0	5	x	x	662	362	384	0	T
1	m	33	l	1	2	55	151	1	F2C1.TIF	F2C1.TIF	F1C2.TIF	2	2	1	1	1	2	150	824	G	X	h	0	1056005	1056855	1024	1012	1055249.35	1055752.20	1055752.66	1056868.75	1056869.20	1057039.27	1057042.56	1057342.59	1057342.97	1057842.98	1057843.39	1059918.47	0	5	x	x	662	362	384	0	O
1	m	33	l	1	2	56	152	-1	F1C1.TIF	F1C1.TIF	F2C2.TIF	1	1	2	1	1	2	150	912	L	P	p	0	1062040	1062940	1320	1343	1060428.97	1060931.89	1060932.36	1062953.27	1062953.72	1063123.76	1063124.20	1063424.24	1063424.64	1063924.65	1063925.07	1065356.06	0	5	x	x	362	662	384	1	D
1	m	33	l	2	2	57	153	1	F1C1.TIF	F1C2.TIF	F2C1.TIF	1	1	2	1	2	1	150	942	A	R	a	1	1067277	1068227	1159	1168	1065858.57	1066361.40	1066361.87	1068242.00	1068242.45	1068412.47	1068412.88	1068712.90	1068713.31	1069213.39	1069213.81	1070477.76	0	5	x	x	662	362	384	0	T
1	m	33	l	1	2	58	154	1	F1C1.TIF	F1C1.TIF	F2C2.TIF	1	1	2	1	1	2	150	996	P	L	p	1	1071458	1072458	1107	1109	1070988.18	1071491.05	1071491.51	1072471.46	1072471.88	1072641.93	1072642.33	1072942.40	1072942.78	1073442.83	1073443.28	1074751.18	0	5	x	x	662	362	384	0	T
1	m	33	l	3	2	59	155	-1	F1C1.TIF	F1C1.TIF	F2C1.TIF	1	1	2	1	1	1	150	661	X	T	t	0	1075768	1076418	1086	1089	1075247.87	1075750.71	1075751.17	1076431.10	1076431.51	1076601.60	1076602.01	1076902.03	1076902.42	1077402.42	1077402.83	1078620.87	0	5	x	x	362	662	384	1	D
1	m	33	l	4	2	60	156	-1	F2C1.TIF	F2C2.TIF	F1C2.TIF	2	2	1	1	2	2	150	617	M	R	r	0	1079578	1080228	1019	1014	1079117.59	1079620.44	1079620.90	1080241.60	1080242.02	1080412.07	1080412.49	1080712.50	1080712.91	1081212.93	1081213.35	1082476.80	0	5	x	x	362	662	384	1	D
1	m	33	l	2	2	61	157	1	F2C2.TIF	F2C1.TIF	F1C2.TIF	2	2	1	2	1	2	150	896	A	G	a	1	1083590	1084490	1111	1112	1082967.29	1083470.13	1083470.59	1084502.95	1084503.37	1084673.37	1084673.78	1084973.78	1084974.17	1085474.17	1085474.61	1087292.37	0	5	x	x	662	362	384	0	T
1	m	33	l	2	2	62	158	-1	F1C1.TIF	F1C2.TIF	F2C1.TIF	1	1	2	1	2	1	150	723	D	X	x	0	1088243	1088993	1128	1129	1087786.94	1088289.81	1088290.27	1089006.32	1089006.73	1089176.80	1089180.09	1089480.16	1089480.55	1089980.61	1089981.03	1091644.01	0	5	x	x	362	662	384	1	D
1	m	33	l	4	2	63	159	1	F1C1.TIF	F1C2.TIF	F2C2.TIF	1	1	2	1	2	2	150	978	V	K	v	1	1092657	1093657	1115	1122	1092136.62	1092639.47	1092639.94	1093669.85	1093670.29	1093840.33	1093840.76	1094140.82	1094141.21	1094641.28	1094641.73	1096109.56	0	5	x	x	662	362	384	0	T
1	m	33	l	1	2	64	160	-1	F1C2.TIF	F1C2.TIF	F2C1.TIF	1	1	2	2	2	1	150	717	V	K	k	0	1097071	1097821	1123	1117	1096596.28	1097099.17	1097099.63	1097834.29	1097834.70	1098004.77	1098005.18	1098305.28	1098305.67	1098805.72	1098806.14	1099755.56	0	5	x	x	362	662	384	1	D
1	m	33	l	2	2	65	161	1	F2C1.TIF	F2C2.TIF	F1C1.TIF	2	2	1	1	2	1	150	747	X	T	t	0	1101066	1101816	1205	1211	1100246.01	1100748.90	1100749.36	1101829.30	1101829.74	1101999.74	1102000.15	1102300.15	1102300.55	1102800.63	1102801.07	1103675.36	0	5	x	x	662	362	384	1	D
1	m	33	l	4	2	66	162	-1	F1C2.TIF	F1C1.TIF	F2C1.TIF	1	1	2	2	1	1	150	640	T	H	t	1	1104645	1105295	1103	1105	1104175.73	1104678.62	1104679.08	1105309.04	1105309.46	1105479.54	1105479.95	1105779.95	1105780.33	1106280.38	1106280.81	1107338.70	0	5	x	x	362	662	384	0	T
1	m	33	l	2	2	67	163	-1	F2C1.TIF	F2C2.TIF	F1C1.TIF	2	2	1	1	2	1	150	825	M	G	g	0	1108317	1109167	1123	1119	1107845.45	1108348.34	1108348.82	1109179.88	1109180.30	1109350.35	1109350.80	1109650.83	1109651.22	1110151.22	1110151.65	1110922.67	0	5	x	x	362	662	384	1	D
1	m	33	l	2	2	68	164	1	F1C2.TIF	F1C1.TIF	F2C2.TIF	1	1	2	2	1	2	150	614	B	L	p	0	1111880	1112530	1226	1229	1111415.19	1111918.06	1111918.52	1112543.26	1112543.68	1112713.70	1112714.11	1113014.19	1113014.57	1113514.58	1113514.99	1114794.48	0	5	x	x	662	362	384	0	O
1	m	33	l	1	2	69	165	-1	F1C2.TIF	F1C2.TIF	F2C1.TIF	1	1	2	2	2	1	150	700	N	S	s	0	1115753	1116453	962	972	1115294.90	1115797.78	1115798.25	1116468.13	1116468.55	1116638.66	1116639.08	1116939.14	1116939.53	1117439.54	1117439.99	1118028.00	0	5	x	x	362	662	384	1	D
1	m	33	l	2	2	70	166	1	F1C2.TIF	F1C1.TIF	F2C2.TIF	1	1	2	2	1	2	150	975	V	L	l	0	1118986	1119986	1051	1046	1118514.66	1119017.52	1119017.98	1119999.52	1119999.97	1120170.16	1120170.56	1120470.60	1120470.98	1120971.03	1120971.44	1122217.64	0	5	x	x	662	362	384	1	D
1	m	33	l	3	2	71	167	-1	F2C2.TIF	F2C2.TIF	F1C2.TIF	2	2	1	2	2	2	150	918	X	N	n	0	1123507	1124407	1107	1127	1122714.34	1123217.13	1123217.59	1124419.80	1124420.22	1124590.29	1124590.70	1124890.71	1124891.09	1125391.12	1125391.56	1125961.52	0	5	x	x	362	662	384	1	D
1	m	33	l	2	2	72	168	1	F1C2.TIF	F1C1.TIF	F2C2.TIF	1	1	2	2	1	2	150	571	J	H	j	1	1126940	1127540	1146	1144	1126454.07	1126956.96	1126957.44	1127553.33	1127553.74	1127723.78	1127727.10	1128027.15	1128027.54	1128527.56	1128527.97	1129113.35	0	5	x	x	662	362	384	0	T
1	m	33	l	2	2	73	169	-1	F2C2.TIF	F2C1.TIF	F1C2.TIF	2	2	1	2	1	2	150	545	A	N	n	0	1130063	1130613	1194	1211	1129603.83	1130106.75	1130107.23	1130627.12	1130627.54	1130797.60	1130798.02	1131098.05	1131098.45	1131598.50	1131598.95	1132346.92	0	5	x	x	362	662	384	1	D
1	m	33	l	1	2	74	170	-1	F2C2.TIF	F2C2.TIF	F1C1.TIF	2	2	1	2	2	1	150	808	G	J	j	0	1133306	1134106	1098	1103	1132833.59	1133336.45	1133336.91	1134119.53	1134119.94	1134289.97	1134290.39	1134590.44	1134590.85	1135090.88	1135091.30	1136072.92	0	5	x	x	362	662	384	1	D
1	m	33	l	1	2	75	171	-1	F2C2.TIF	F2C2.TIF	F1C1.TIF	2	2	1	2	2	1	150	506	V	S	k	0	1137034	1137534	1104	1096	1136573.31	1137076.16	1137076.62	1137547.00	1137547.42	1137717.42	1137717.84	1138017.85	1138018.24	1138518.24	1138518.66	1138666.39	0	5	x	x	362	662	384	0	O
1	m	33	l	3	2	76	172	-1	F2C2.TIF	F2C2.TIF	F1C2.TIF	2	2	1	2	2	2	150	950	M	R	r	0	1139610	1140560	1184	1187	1139143.13	1139646.07	1139646.53	1140576.38	1140576.81	1140746.82	1140747.22	1141047.25	1141047.65	1141547.69	1141548.11	1143048.19	0	5	x	x	362	662	384	1	D
1	m	33	l	3	2	77	173	1	F2C2.TIF	F2C2.TIF	F1C2.TIF	2	2	1	2	2	2	150	878	G	J	g	1	1144012	1144912	1127	1116	1143542.79	1144045.64	1144046.11	1144926.03	1144926.44	1145096.47	1145096.87	1145396.90	1145397.28	1145897.29	1145897.71	1146535.82	0	5	x	x	662	362	384	0	T
1	m	33	l	3	2	78	174	1	F2C2.TIF	F2C2.TIF	F1C2.TIF	2	2	1	2	2	2	150	621	N	K	n	1	1147746	1148396	1144	1137	1147022.54	1147525.36	1147525.83	1148409.63	1148410.07	1148580.08	1148580.50	1148880.55	1148880.93	1149380.98	1149381.41	1150839.68	0	5	x	x	662	362	384	0	T
1	m	33	l	3	2	79	175	-1	F1C1.TIF	F1C1.TIF	F2C1.TIF	1	1	2	1	1	1	150	640	X	M	m	0	1151935	1152585	1105	1104	1151342.22	1151845.06	1151845.53	1152598.11	1152598.54	1152768.54	1152768.97	1153068.99	1153069.41	1153569.45	1153569.88	1154567.29	0	5	x	x	362	662	384	1	D
1	m	33	l	1	2	80	176	1	F1C1.TIF	F1C1.TIF	F2C2.TIF	1	1	2	1	1	2	150	893	L	X	l	1	1155924	1156824	1113	1111	1155061.94	1155564.79	1155565.26	1156837.58	1156838.02	1157008.09	1157008.51	1157308.52	1157308.91	1157808.97	1157809.39	1158727.11	0	5	x	x	662	362	384	0	T
1	m	33	l	4	2	81	177	-1	F1C2.TIF	F1C1.TIF	F2C1.TIF	1	1	2	2	1	1	150	978	K	N	n	0	1166679	1167679	1180	1169	1165411.18	1165914.11	1165914.58	1167694.49	1167694.93	1167865.03	1167865.45	1168165.47	1168165.87	1168665.88	1168666.32	1170230.33	0	6	x	x	362	662	384	1	D
1	m	33	l	3	2	82	178	-1	F2C1.TIF	F2C1.TIF	F1C1.TIF	2	2	1	1	1	1	150	789	D	N	n	0	1171644	1172444	1146	1155	1170730.77	1171233.72	1171234.18	1172457.50	1172457.93	1172627.96	1172628.37	1172928.38	1172928.76	1173428.83	1173429.26	1174133.85	0	6	x	x	362	662	384	1	D
1	m	33	l	2	2	83	179	1	F2C1.TIF	F2C2.TIF	F1C1.TIF	2	2	1	1	2	1	150	650	K	V	k	1	1176351	1177001	1185	1177	1174620.48	1175123.35	1175123.81	1177013.94	1177014.38	1177184.44	1177184.86	1177484.89	1177485.28	1177985.35	1177985.77	1179189.69	0	6	x	x	662	362	384	0	T
1	m	33	l	3	2	84	180	-1	F2C2.TIF	F2C2.TIF	F1C2.TIF	2	2	1	2	2	2	150	682	V	M	m	0	1180166	1180866	1112	1102	1179690.11	1180192.99	1180193.46	1180879.11	1180879.55	1181049.62	1181050.03	1181352.93	1181353.37	1181853.41	1181853.82	1182837.35	0	6	x	x	362	662	384	1	D
1	m	33	l	4	2	85	181	1	F1C1.TIF	F1C2.TIF	F2C2.TIF	1	1	2	1	2	2	150	618	V	M	n	0	1184086	1184736	1102	1109	1183329.84	1183832.68	1183833.14	1184748.78	1184749.22	1184919.23	1184919.65	1185219.70	1185222.97	1185723.02	1185723.43	1187702.85	0	6	x	x	662	362	384	0	O
1	m	33	l	4	2	86	182	1	F1C2.TIF	F1C1.TIF	F2C1.TIF	1	1	2	2	1	1	150	509	D	P	d	1	1188950	1189450	991	997	1188209.48	1188712.34	1188712.80	1189463.01	1189463.43	1189633.47	1189633.88	1189933.93	1189934.32	1190434.42	1190434.84	1192676.67	0	6	x	x	662	362	384	0	T
1	m	33	l	4	2	87	183	-1	F2C2.TIF	F2C1.TIF	F1C1.TIF	2	2	1	2	1	1	150	849	M	J	j	0	1193644	1194494	1046	1037	1193179.10	1193681.99	1193682.46	1194507.46	1194507.87	1194677.93	1194678.34	1194978.35	1194978.73	1195478.74	1195482.05	1196804.17	0	6	x	x	362	662	384	1	D
1	m	33	l	1	2	88	184	1	F1C2.TIF	F1C2.TIF	F2C1.TIF	1	1	2	2	2	1	150	561	V	M	v	1	1198025	1198575	1075	1098	1197298.81	1197801.65	1197802.12	1198587.95	1198588.41	1198758.45	1198758.88	1199061.58	1199062.04	1199562.11	1199562.53	1202051.75	0	6	x	x	662	362	384	0	T
1	m	33	l	1	2	89	185	1	F2C2.TIF	F2C2.TIF	F1C1.TIF	2	2	1	2	2	1	150	837	L	T	l	1	1203030	1203880	1206	1208	1202558.41	1203061.27	1203061.74	1203893.31	1203893.75	1204063.77	1204064.19	1204364.22	1204364.61	1204864.66	1204865.09	1206501.41	0	6	x	x	662	362	384	0	T
1	m	33	l	3	2	90	186	1	F1C2.TIF	F1C2.TIF	F2C2.TIF	1	1	2	2	2	2	150	986	X	K	x	1	1207605	1208605	1060	1056	1206998.09	1207500.97	1207501.43	1208621.42	1208621.85	1208791.88	1208792.28	1209092.33	1209092.72	1209592.75	1209593.19	1211970.99	0	6	x	x	662	362	384	0	T
1	m	33	l	1	2	91	187	-1	F2C1.TIF	F2C1.TIF	F1C2.TIF	2	2	1	1	1	2	150	996	M	A	a	0	1212940	1213940	1184	1187	1212467.68	1212970.53	1212971.00	1213952.88	1213953.32	1214123.35	1214123.76	1214423.79	1214424.18	1214924.23	1214924.68	1215940.67	0	6	x	x	362	662	384	1	D
1	m	33	l	3	2	92	188	1	F2C2.TIF	F2C2.TIF	F1C2.TIF	2	2	1	2	2	2	150	849	P	A	p	1	1218240	1219090	1265	1275	1216437.39	1216940.23	1216940.70	1219103.38	1219103.82	1219274.00	1219274.41	1219574.41	1219574.80	1220074.86	1220075.28	1221074.40	0	6	x	x	662	362	384	0	T
1	m	33	l	3	2	93	189	1	F1C1.TIF	F1C1.TIF	F2C1.TIF	1	1	2	1	1	1	150	857	V	X	v	1	1222027	1222877	1147	1144	1221577.00	1222079.88	1222080.34	1222890.25	1222890.66	1223060.71	1223061.12	1223361.17	1223361.56	1223861.62	1223862.04	1224546.40	0	6	x	x	662	362	384	0	T
1	m	33	l	4	2	94	190	1	F2C2.TIF	F2C1.TIF	F1C1.TIF	2	2	1	2	1	1	150	711	H	S	t	0	1225729	1226429	1093	1102	1225036.74	1225539.63	1225540.10	1226442.32	1226442.74	1226612.82	1226613.24	1226913.30	1226913.69	1227413.74	1227414.17	1228019.80	0	6	x	x	662	362	384	0	O
1	m	33	l	3	2	95	191	-1	F1C1.TIF	F1C1.TIF	F2C1.TIF	1	1	2	1	1	1	150	619	B	D	d	0	1228961	1229611	1106	1108	1228506.49	1229009.31	1229009.78	1229623.72	1229624.16	1229794.19	1229794.60	1230094.66	1230095.05	1230595.10	1230595.52	1232433.72	0	6	x	x	362	662	384	1	D
1	m	33	l	2	2	96	192	-1	F2C1.TIF	F2C2.TIF	F1C1.TIF	2	2	1	1	2	1	150	507	V	H	h	0	1233644	1234144	1064	1067	1232936.16	1233439.02	1233439.48	1234159.34	1234159.76	1234329.83	1234330.24	1234630.29	1234630.68	1235130.74	1235131.17	1236385.50	0	6	x	x	362	662	384	1	D
1	m	33	l	1	3	1	193	1	F2C1.TIF	F2C1.TIF	F1C2.TIF	2	2	1	1	1	2	150	906	G	S	g	1	1242452	1243352	1335	1341	1240115.63	1240618.56	1240619.03	1243365.10	1243365.56	1243538.51	1243538.99	1243839.01	1243839.39	1244339.40	1244339.83	1246080.60	0	6	x	x	662	362	384	0	T
1	m	33	l	2	3	2	194	1	F1C1.TIF	F1C2.TIF	F2C1.TIF	1	1	2	1	2	1	150	788	L	M	l	1	1247055	1247855	1329	1342	1246585.14	1247088.05	1247088.53	1247868.49	1247868.92	1248038.98	1248039.39	1248339.41	1248339.81	1248839.83	1248840.28	1250240.32	0	6	x	x	662	362	384	0	T
1	m	33	l	1	3	3	195	1	F1C2.TIF	F1C2.TIF	F2C1.TIF	1	1	2	2	2	1	150	513	N	A	a	0	1251180	1251730	1270	1273	1250734.83	1251237.66	1251238.12	1251742.89	1251743.30	1251913.31	1251913.71	1252213.74	1252214.15	1252714.20	1252714.62	1253487.85	0	6	x	x	662	362	384	1	D
1	m	33	l	3	3	4	196	1	F1C1.TIF	F1C1.TIF	F2C1.TIF	1	1	2	1	1	1	150	559	R	N	r	1	1254438	1254988	1269	1264	1253974.60	1254477.63	1254478.09	1255001.47	1255001.90	1255171.96	1255172.38	1255472.39	1255472.77	1255972.79	1255973.21	1257057.63	0	6	x	x	662	362	384	0	T
1	m	33	l	4	3	5	197	1	F2C1.TIF	F2C2.TIF	F1C2.TIF	2	2	1	1	2	2	150	997	S	G	g	0	1263873	1264873	1211	1218	1263293.90	1263796.89	1263797.36	1264887.16	1264887.59	1265057.64	1265058.04	1265358.05	1265358.44	1265858.51	1265858.92	1268830.91	0	7	x	x	662	362	384	1	D
1	m	33	l	2	3	6	198	1	F1C2.TIF	F1C1.TIF	F2C2.TIF	1	1	2	2	1	2	150	884	K	B	k	1	1270050	1270950	957	955	1269333.44	1269836.31	1269836.78	1270963.36	1270966.67	1271136.72	1271137.13	1271437.18	1271437.57	1271937.58	1271938.00	1273856.41	0	7	x	x	662	362	384	0	T
1	m	33	l	1	3	7	199	-1	F2C2.TIF	F2C2.TIF	F1C1.TIF	2	2	1	2	2	1	150	504	T	L	l	0	1274913	1275413	1096	1096	1274353.07	1274855.94	1274856.40	1275426.25	1275426.66	1275596.76	1275597.17	1275897.24	1275897.63	1276397.68	1276398.10	1277472.20	0	7	x	x	362	662	384	1	D
1	m	33	l	4	3	8	200	1	F2C1.TIF	F2C2.TIF	F1C2.TIF	2	2	1	1	2	2	150	656	S	T	t	0	1278436	1279086	1062	1061	1277972.81	1278475.69	1278476.15	1279099.32	1279099.74	1279269.82	1279270.26	1279570.26	1279570.65	1280070.69	1280071.12	1281102.20	0	7	x	x	662	362	384	1	D
1	m	33	l	1	3	9	201	-1	F2C1.TIF	F2C1.TIF	F1C2.TIF	2	2	1	1	1	2	150	941	B	K	k	0	1282063	1283013	1174	1182	1281592.54	1282095.45	1282095.92	1283025.75	1283026.17	1283196.20	1283196.60	1283496.65	1283497.03	1283997.08	1283997.54	1284879.76	0	7	x	x	362	662	384	1	D
1	m	33	l	3	3	10	202	-1	F1C2.TIF	F1C2.TIF	F2C2.TIF	1	1	2	2	2	2	150	592	N	K	k	0	1285825	1286425	1151	1144	1285382.25	1285885.08	1285885.55	1286438.30	1286438.71	1286608.80	1286609.21	1286909.31	1286909.70	1287409.76	1287410.19	1288415.28	0	7	x	x	362	662	384	1	D
1	m	33	l	4	3	11	203	-1	F2C2.TIF	F2C1.TIF	F1C1.TIF	2	2	1	2	1	1	150	931	B	V	b	1	1294588	1295538	1148	1149	1294141.61	1294644.54	1294645.02	1295551.19	1295551.61	1295724.61	1295725.09	1296025.15	1296025.53	1296525.60	1296526.02	1299694.45	0	8	x	x	362	662	384	0	T
1	m	33	l	1	3	12	204	-1	F1C2.TIF	F1C2.TIF	F2C1.TIF	1	1	2	2	2	1	150	795	N	S	s	0	1300666	1301466	1050	1056	1300201.16	1300704.09	1300704.58	1301479.44	1301479.87	1301649.94	1301650.36	1301950.42	1301950.82	1302450.86	1302454.23	1303550.51	0	8	x	x	362	662	384	1	D
1	m	33	l	3	3	13	205	1	F2C1.TIF	F2C1.TIF	F1C1.TIF	2	2	1	1	1	1	150	616	B	D	b	1	1304530	1305180	1009	1013	1304050.88	1304553.72	1304554.18	1305194.07	1305194.48	1305364.53	1305364.94	1305664.96	1305665.35	1306165.41	1306165.83	1307743.87	0	8	x	x	662	362	384	0	T
1	m	33	l	2	3	14	206	-1	F2C1.TIF	F2C2.TIF	F1C1.TIF	2	2	1	1	2	1	150	689	A	L	l	0	1308756	1309456	1000	1001	1308240.57	1308743.44	1308743.90	1309469.28	1309469.70	1309639.76	1309640.20	1309940.22	1309940.61	1310443.35	1310443.82	1312125.68	0	8	x	x	362	662	384	1	D
1	m	33	l	3	3	15	207	1	F2C2.TIF	F2C2.TIF	F1C2.TIF	2	2	1	2	2	2	150	781	N	A	a	0	1313079	1313879	1120	1108	1312630.23	1313133.11	1313133.57	1313893.59	1313894.00	1314064.00	1314064.41	1314364.48	1314364.87	1314864.92	1314865.36	1316525.31	0	8	x	x	662	362	384	1	D
1	m	33	l	1	3	16	208	1	F2C2.TIF	F2C2.TIF	F1C1.TIF	2	2	1	2	2	1	150	865	N	A	n	1	1317493	1318343	1088	1092	1317019.91	1317522.76	1317523.23	1318356.24	1318356.65	1318526.73	1318527.14	1318827.16	1318827.55	1319327.56	1319327.98	1320429.12	0	8	x	x	662	362	384	0	T
1	m	33	l	4	3	17	209	-1	F1C2.TIF	F1C1.TIF	F2C1.TIF	1	1	2	2	1	1	150	706	R	T	r	1	1321518	1322218	1076	1089	1320929.63	1321432.48	1321432.94	1322232.94	1322233.36	1322403.49	1322403.91	1322703.93	1322704.32	1323204.37	1323204.80	1324092.68	0	8	x	x	362	662	384	0	T
1	m	33	l	2	3	18	210	1	F2C2.TIF	F2C1.TIF	F1C2.TIF	2	2	1	2	1	2	150	825	M	K	m	1	1325044	1325894	1132	1129	1324579.35	1325082.18	1325082.65	1325907.22	1325907.64	1326077.71	1326078.13	1326378.14	1326378.55	1326878.59	1326879.02	1327548.62	0	8	x	x	662	362	384	0	T
1	m	33	l	2	3	19	211	-1	F2C1.TIF	F2C2.TIF	F1C1.TIF	2	2	1	1	2	1	150	565	S	P	p	0	1328517	1329117	1080	1072	1328049.09	1328551.95	1328552.41	1329132.37	1329132.79	1329302.83	1329303.24	1329603.30	1329603.69	1330103.69	1330104.11	1331052.16	0	8	x	x	362	662	384	1	D
1	m	33	l	4	3	20	212	1	F2C2.TIF	F2C1.TIF	F1C1.TIF	2	2	1	2	1	1	150	928	S	D	d	0	1332005	1332955	1108	1102	1331538.83	1332041.68	1332042.15	1332968.41	1332968.83	1333141.81	1333142.29	1333442.33	1333442.72	1333942.79	1333943.22	1334861.84	0	8	x	x	662	362	384	1	D
1	m	33	l	4	3	21	213	1	F1C2.TIF	F1C1.TIF	F2C1.TIF	1	1	2	2	1	1	150	977	J	K	j	1	1335845	1336845	1065	1068	1335358.55	1335861.41	1335861.87	1336857.64	1336858.10	1337028.15	1337028.58	1337331.37	1337331.81	1337831.82	1337832.24	1338875.76	0	8	x	x	662	362	384	0	T
1	m	33	l	4	3	22	214	1	F1C2.TIF	F1C1.TIF	F2C1.TIF	1	1	2	2	1	1	150	692	G	P	p	0	1339856	1340556	1083	1082	1339368.25	1339871.12	1339871.61	1340571.57	1340571.99	1340742.13	1340742.56	1341042.61	1341043.00	1341543.04	1341543.47	1342203.39	0	8	x	x	662	362	384	1	D
1	m	33	l	1	3	23	215	-1	F2C2.TIF	F2C2.TIF	F1C1.TIF	2	2	1	2	2	1	150	626	A	D	d	0	1343180	1343830	1084	1100	1342698.00	1343200.91	1343201.37	1343842.82	1343843.26	1344013.30	1344013.72	1344313.72	1344314.10	1344814.15	1344814.57	1346461.12	0	8	x	x	362	662	384	1	D
1	m	33	l	2	3	24	216	1	F2C1.TIF	F2C2.TIF	F1C1.TIF	2	2	1	1	2	1	150	951	B	G	b	1	1347423	1348373	1091	1092	1346957.69	1347460.55	1347461.01	1348386.25	1348386.72	1348556.78	1348557.22	1348857.26	1348857.64	1349360.43	1349360.92	1350842.80	0	8	x	x	662	362	384	0	T
1	m	33	l	4	3	25	217	-1	F1C1.TIF	F1C2.TIF	F2C2.TIF	1	1	2	1	2	2	150	527	B	V	v	0	1351807	1352357	1071	1070	1351347.36	1351850.23	1351850.68	1352370.63	1352371.04	1352541.05	1352541.46	1352841.52	1352841.90	1353341.96	1353342.38	1354490.32	0	8	x	x	362	662	384	1	D
1	m	33	l	4	3	26	218	1	F1C1.TIF	F1C2.TIF	F2C2.TIF	1	1	2	1	2	2	150	927	J	S	j	1	1355428	1356378	1053	1041	1354977.09	1355479.99	1355480.45	1356391.19	1356391.61	1356561.62	1356562.04	1356862.05	1356862.44	1357362.50	1357362.92	1358506.31	0	8	x	x	662	362	384	0	T
1	m	33	l	4	3	27	219	1	F2C2.TIF	F2C1.TIF	F1C1.TIF	2	2	1	2	1	1	150	794	B	D	b	1	1359472	1360272	1043	1042	1359006.79	1359509.69	1359510.15	1360285.66	1360286.08	1360456.12	1360456.54	1360756.55	1360759.84	1361259.89	1361260.31	1362569.84	0	8	x	x	662	362	384	0	T
1	m	33	l	2	3	28	220	1	F2C2.TIF	F2C1.TIF	F1C2.TIF	2	2	1	2	1	2	150	886	R	A	r	1	1363535	1364435	1084	1090	1363066.49	1363569.44	1363569.90	1364449.70	1364450.13	1364620.21	1364620.62	1364920.69	1364921.08	1365421.09	1365421.50	1366489.51	0	8	x	x	662	362	384	0	T
1	m	33	l	3	3	29	221	1	F2C2.TIF	F2C2.TIF	F1C2.TIF	2	2	1	2	2	2	150	961	M	D	m	1	1367463	1368413	1027	1032	1366976.20	1367479.09	1367479.56	1368429.55	1368429.98	1368599.99	1368600.40	1368900.48	1368900.86	1369400.89	1369401.34	1370041.38	0	8	x	x	662	362	384	0	T
1	m	33	l	3	3	30	222	1	F1C1.TIF	F1C1.TIF	F2C1.TIF	1	1	2	1	1	1	150	899	T	N	t	1	1371318	1372218	1289	1296	1370535.93	1371038.82	1371039.28	1372231.20	1372231.65	1372401.67	1372402.09	1372702.13	1372702.52	1373202.59	1373203.04	1373579.02	0	8	x	x	662	362	384	0	T
1	m	33	l	2	3	31	223	1	F1C1.TIF	F1C2.TIF	F2C1.TIF	1	1	2	1	2	1	150	885	A	P	a	1	1374684	1375584	1132	1122	1374065.67	1374568.55	1374569.01	1375598.90	1375599.32	1375769.40	1375769.81	1376069.85	1376070.24	1376570.30	1376570.74	1377304.87	0	8	x	x	662	362	384	0	T
1	m	33	l	1	3	32	224	-1	F2C1.TIF	F2C1.TIF	F1C2.TIF	2	2	1	1	1	2	150	812	S	N	n	0	1378250	1379050	1083	1084	1377805.40	1378308.28	1378308.75	1379063.15	1379063.56	1379233.58	1379233.99	1379534.01	1379534.39	1380034.45	1380034.87	1380808.42	0	8	x	x	362	662	384	1	D
1	m	33	l	1	3	33	225	1	F1C2.TIF	F1C2.TIF	F2C1.TIF	1	1	2	2	2	1	150	530	L	S	l	1	1381736	1382286	1126	1139	1381295.14	1381798.02	1381798.49	1382298.85	1382299.26	1382469.30	1382469.72	1382769.74	1382770.13	1383270.18	1383270.61	1384138.28	0	8	x	x	662	362	384	0	T
1	m	33	l	3	3	34	226	-1	F1C1.TIF	F1C1.TIF	F2C1.TIF	1	1	2	1	1	1	150	600	T	M	m	0	1385345	1385945	1107	1107	1384624.89	1385127.75	1385128.22	1385958.38	1385958.80	1386128.99	1386129.41	1386429.45	1386429.84	1386929.86	1386930.28	1387432.16	0	8	x	x	362	662	384	1	D
1	m	33	l	4	3	35	227	1	F2C2.TIF	F2C1.TIF	F1C1.TIF	2	2	1	2	1	1	150	894	A	B	a	1	1388405	1389305	1187	1193	1387924.65	1388427.48	1388427.95	1389317.93	1389318.35	1389488.41	1389488.82	1389788.87	1389789.25	1390289.27	1390289.72	1391223.89	0	8	x	x	662	362	384	0	T
1	m	33	l	2	3	36	228	1	F2C1.TIF	F2C2.TIF	F1C1.TIF	2	2	1	1	2	1	150	664	A	P	a	1	1392762	1393462	1191	1193	1391714.36	1392217.23	1392217.69	1393477.71	1393478.14	1393648.17	1393648.57	1393948.62	1393949.01	1394449.02	1394449.45	1394903.66	0	8	x	x	662	362	384	0	T
1	m	33	l	1	3	37	229	-1	F1C1.TIF	F1C1.TIF	F2C2.TIF	1	1	2	1	1	2	150	863	K	A	a	0	1400910	1401760	1138	1139	1400463.72	1400966.68	1400967.15	1401773.16	1401773.58	1401943.64	1401946.95	1402247.00	1402247.39	1402747.39	1402747.81	1403862.95	0	9	x	x	362	662	384	1	D
1	m	33	l	3	3	38	230	-1	F2C2.TIF	F2C2.TIF	F1C2.TIF	2	2	1	2	2	2	150	950	V	M	m	0	1410605	1411555	1124	1136	1410143.00	1410645.93	1410646.39	1411567.94	1411568.38	1411738.42	1411738.83	1412038.87	1412039.25	1412539.26	1412539.68	1413976.04	0	10	x	x	362	662	384	1	D
1	m	33	l	2	3	39	231	-1	F1C2.TIF	F1C1.TIF	F2C2.TIF	1	1	2	2	1	2	150	667	V	N	m	0	1414946	1415646	1152	1151	1414472.68	1414975.52	1414975.98	1415659.43	1415659.84	1415829.89	1415830.30	1416130.34	1416130.73	1416630.73	1416631.16	1417575.70	0	10	x	x	362	662	384	0	O
1	m	33	l	3	3	40	232	-1	F2C1.TIF	F2C1.TIF	F1C1.TIF	2	2	1	1	1	1	150	756	A	V	v	0	1418539	1419289	1030	1032	1418072.42	1418575.29	1418575.76	1419301.70	1419302.14	1419472.21	1419475.52	1419775.53	1419775.93	1420275.95	1420276.36	1421749.56	0	10	x	x	362	662	384	1	D
1	m	33	l	4	3	41	233	-1	F1C1.TIF	F1C2.TIF	F2C2.TIF	1	1	2	1	2	2	150	681	P	R	r	0	1422749	1423449	1076	1085	1422252.10	1422754.95	1422755.45	1423465.33	1423465.74	1423635.82	1423636.23	1423936.24	1423936.63	1424436.65	1424437.07	1425895.15	0	10	x	x	362	662	384	1	D
1	m	33	l	3	3	42	234	-1	F1C1.TIF	F1C1.TIF	F2C1.TIF	1	1	2	1	1	1	150	710	H	P	p	0	1426858	1427558	1156	1168	1426391.80	1426894.63	1426895.09	1427570.76	1427571.20	1427741.25	1427741.66	1428044.56	1428045.01	1428545.07	1428545.50	1429509.03	0	10	x	x	362	662	384	1	D
1	m	33	l	1	3	43	235	-1	F1C1.TIF	F1C1.TIF	F2C2.TIF	1	1	2	1	1	2	150	895	N	B	b	0	1430465	1431365	1150	1148	1430001.53	1430504.44	1430504.92	1431378.42	1431378.87	1431548.91	1431549.34	1431849.35	1431849.75	1432349.82	1432350.26	1433108.85	0	10	x	x	362	662	384	1	D
1	m	33	l	1	3	44	236	-1	F1C1.TIF	F1C1.TIF	F2C2.TIF	1	1	2	1	1	2	150	582	X	G	g	0	1434073	1434673	1117	1128	1433601.25	1434104.09	1434104.56	1434685.86	1434686.27	1434856.28	1434856.72	1435156.76	1435157.15	1435657.21	1435657.64	1436468.59	0	10	x	x	362	662	384	1	D
1	m	33	l	4	3	45	237	-1	F2C2.TIF	F2C1.TIF	F1C1.TIF	2	2	1	2	1	1	150	650	H	R	r	0	1437497	1438147	1038	1039	1436961.01	1437463.89	1437464.36	1438160.44	1438160.86	1438330.93	1438334.22	1438634.28	1438634.67	1439134.70	1439135.12	1440723.97	0	10	x	x	362	662	384	1	D
1	m	33	l	4	3	46	238	-1	F2C1.TIF	F2C2.TIF	F1C2.TIF	2	2	1	1	2	2	150	833	J	B	r	0	1441671	1442521	1075	1065	1441220.69	1441723.56	1441724.03	1442533.92	1442534.34	1442704.40	1442704.81	1443004.84	1443005.23	1443505.28	1443505.71	1445107.77	0	10	x	x	362	662	384	0	O
1	m	33	l	4	3	47	239	-1	F2C2.TIF	F2C1.TIF	F1C1.TIF	2	2	1	2	1	1	150	765	T	S	s	0	1446090	1446840	1087	1085	1445620.36	1446123.18	1446123.64	1446853.72	1446854.15	1447024.23	1447024.65	1447324.71	1447325.11	1447825.15	1447825.59	1449267.48	0	10	x	x	362	662	384	1	D
1	m	33	l	3	3	48	240	1	F1C1.TIF	F1C1.TIF	F2C1.TIF	1	1	2	1	1	1	150	810	D	S	d	1	1450489	1451289	1114	1109	1449760.06	1450262.93	1450263.39	1451303.39	1451303.82	1451473.87	1451474.27	1451774.32	1451774.70	1452274.77	1452275.21	1453859.26	0	10	x	x	662	362	384	0	T
1	m	33	l	2	3	49	241	-1	F2C1.TIF	F2C2.TIF	F1C1.TIF	2	2	1	1	2	1	150	926	X	P	p	0	1454837	1455787	1090	1088	1454369.71	1454872.57	1454873.03	1455803.04	1455803.46	1455973.48	1455973.90	1456273.97	1456274.35	1456774.37	1456774.81	1457266.92	0	10	x	x	362	662	384	1	D
1	m	33	l	2	3	50	242	1	F1C1.TIF	F1C2.TIF	F2C1.TIF	1	1	2	1	2	1	150	892	A	G	a	1	1459395	1460295	1048	1045	1457759.47	1458262.32	1458262.78	1460308.51	1460308.98	1460479.00	1460479.41	1460782.16	1460782.60	1461282.65	1461283.06	1462002.47	0	10	x	x	662	362	384	0	T
1	m	33	l	3	3	51	243	-1	F1C2.TIF	F1C2.TIF	F2C2.TIF	1	1	2	2	2	2	150	538	S	T	t	0	1462943	1463493	1068	1073	1462499.11	1463001.98	1463002.45	1463506.13	1463506.57	1463676.60	1463677.02	1463977.07	1463977.46	1464477.49	1464477.91	1465858.41	0	10	x	x	362	662	384	1	D
1	m	33	l	1	3	52	244	1	F2C1.TIF	F2C1.TIF	F1C2.TIF	2	2	1	1	1	2	150	715	S	V	s	1	1467292	1468042	1158	1158	1466348.82	1466851.73	1466852.19	1468055.42	1468055.84	1468225.89	1468226.33	1468526.40	1468526.78	1469026.83	1469027.25	1469651.82	0	10	x	x	662	362	384	0	T
1	m	33	l	2	3	53	245	-1	F1C1.TIF	F1C2.TIF	F2C1.TIF	1	1	2	1	2	1	150	711	V	D	d	0	1472065	1472765	1016	1022	1470138.55	1470641.39	1470641.85	1472777.91	1472778.38	1472951.41	1472951.88	1473251.95	1473252.33	1473752.40	1473752.82	1476945.47	0	10	x	x	362	662	384	1	D
1	m	33	l	4	3	54	246	1	F1C1.TIF	F1C2.TIF	F2C2.TIF	1	1	2	1	2	2	150	849	V	R	v	1	1477924	1479324	1168	1180	1477458.01	1477960.86	1477961.33	1479336.94	1479337.39	1479507.46	1479507.89	1479810.71	1479811.16	1480311.17	1480311.58	1481953.07	0	10	x	x	662	362	384	0	T
1	m	33	l	1	3	55	247	1	F1C1.TIF	F1C1.TIF	F2C2.TIF	1	1	2	1	1	2	150	516	A	B	a	1	1482941	1483491	1013	1009	1482457.63	1482960.49	1482960.96	1483504.31	1483504.72	1483674.84	1483675.25	1483975.28	1483975.67	1484475.67	1484476.10	1485042.79	0	10	x	x	662	362	384	0	T
1	m	33	l	2	3	56	248	-1	F1C2.TIF	F1C1.TIF	F2C2.TIF	1	1	2	2	1	2	150	522	N	K	k	0	1485968	1486518	1076	1073	1485527.40	1486030.30	1486030.76	1486530.91	1486531.32	1486701.34	1486701.75	1487001.77	1487002.15	1487502.22	1487502.66	1489184.65	0	10	x	x	362	662	384	1	D
1	m	33	l	3	3	57	249	1	F2C1.TIF	F2C1.TIF	F1C1.TIF	2	2	1	1	1	1	150	805	A	P	a	1	1495359	1496159	1164	1162	1494906.71	1495409.67	1495410.14	1496172.65	1496173.06	1496343.10	1496343.51	1496643.53	1496643.95	1497144.01	1497144.43	1499473.74	0	11	x	x	662	362	384	0	T
1	m	33	l	2	3	58	250	-1	F2C2.TIF	F2C1.TIF	F1C2.TIF	2	2	1	2	1	2	150	586	A	P	p	0	1500490	1501090	1071	1079	1499966.34	1500469.19	1500469.65	1501103.03	1501103.45	1501273.51	1501273.95	1501573.98	1501574.37	1502074.40	1502074.83	1503633.53	0	11	x	x	362	662	384	1	D
1	m	33	l	2	3	59	251	-1	F2C2.TIF	F2C1.TIF	F1C2.TIF	2	2	1	2	1	2	150	714	R	A	a	0	1504591	1505291	1063	1082	1504126.03	1504628.91	1504629.37	1505304.37	1505304.78	1505474.82	1505475.23	1505775.28	1505775.67	1506275.72	1506279.01	1508048.99	0	11	x	x	362	662	384	1	D
1	m	33	l	4	3	60	252	1	F1C2.TIF	F1C1.TIF	F2C1.TIF	1	1	2	2	1	1	150	850	K	B	k	1	1509016	1509866	1294	1293	1508545.70	1509048.56	1509049.04	1509878.93	1509879.34	1510049.39	1510049.81	1510349.83	1510350.22	1510850.27	1510850.69	1512080.85	0	11	x	x	662	362	384	0	T
1	m	33	l	3	3	61	253	1	F1C2.TIF	F1C2.TIF	F2C2.TIF	1	1	2	2	2	2	150	640	D	L	d	1	1513059	1513709	1326	1322	1512575.40	1513078.28	1513078.75	1513722.30	1513722.75	1513892.75	1513893.16	1514193.18	1514193.57	1514693.60	1514694.03	1516128.52	0	11	x	x	662	362	384	0	T
1	m	33	l	2	3	62	254	1	F2C1.TIF	F2C2.TIF	F1C1.TIF	2	2	1	1	2	1	150	600	V	X	v	1	1517109	1517709	1255	1277	1516625.10	1517127.95	1517128.41	1517721.75	1517722.16	1517892.16	1517892.60	1518192.61	1518192.99	1518693.06	1518693.47	1519504.48	0	11	x	x	662	362	384	0	T
1	m	33	l	1	3	63	255	-1	F1C2.TIF	F1C2.TIF	F2C1.TIF	1	1	2	2	2	1	150	668	N	V	v	0	1520476	1521176	1201	1200	1519994.85	1520497.74	1520498.21	1521189.49	1521189.90	1521359.98	1521360.40	1521660.41	1521660.80	1522160.82	1522161.26	1525024.04	0	11	x	x	362	662	384	1	D
1	m	33	l	1	3	64	256	1	F1C2.TIF	F1C2.TIF	F2C1.TIF	1	1	2	2	2	1	150	963	L	K	l	1	1526030	1526980	1145	1146	1525524.44	1526027.28	1526027.76	1526993.74	1526994.19	1527164.26	1527167.55	1527467.60	1527467.98	1527968.01	1527968.43	1529087.51	0	11	x	x	662	362	384	0	T
1	m	33	l	4	3	65	257	1	F1C1.TIF	F1C2.TIF	F2C2.TIF	1	1	2	1	2	2	150	501	M	X	m	1	1530147	1530647	1175	1184	1529584.14	1530086.98	1530087.44	1530660.18	1530660.59	1530830.60	1530831.01	1531131.01	1531131.42	1531631.45	1531631.88	1533167.13	0	11	x	x	662	362	384	0	T
1	m	33	l	4	3	66	258	1	F2C1.TIF	F2C2.TIF	F1C2.TIF	2	2	1	1	2	2	150	812	M	H	m	1	1534230	1535030	1228	1233	1533663.83	1534166.69	1534167.15	1535043.75	1535047.00	1535217.07	1535217.48	1535517.49	1535517.87	1536017.94	1536018.35	1536926.96	0	11	x	x	662	362	384	0	T
1	m	33	l	3	3	67	259	1	F2C2.TIF	F2C2.TIF	F1C2.TIF	2	2	1	2	2	2	150	560	S	R	s	1	1538148	1538698	1151	1162	1537413.55	1537916.43	1537916.89	1538711.26	1538711.69	1538881.76	1538882.18	1539182.24	1539182.66	1539682.66	1539683.08	1540816.62	0	11	x	x	662	362	384	0	T
1	m	33	l	3	3	68	260	-1	F2C2.TIF	F2C2.TIF	F1C2.TIF	2	2	1	2	2	2	150	632	D	N	m	0	1541781	1542431	1099	1093	1541303.26	1541806.14	1541806.61	1542446.53	1542446.94	1542616.99	1542617.39	1542917.43	1542917.82	1543417.83	1543418.28	1544478.32	0	11	x	x	362	662	384	0	O
1	m	33	l	1	3	69	261	1	F2C2.TIF	F2C2.TIF	F1C1.TIF	2	2	1	2	2	1	150	847	J	K	j	1	1545862	1546712	1032	1027	1544962.99	1545465.86	1545466.33	1546726.26	1546726.69	1546896.79	1546897.20	1547197.21	1547197.59	1547697.61	1547698.04	1548655.98	0	11	x	x	662	362	384	0	T
1	m	33	l	1	3	70	262	1	F2C1.TIF	F2C1.TIF	F1C2.TIF	2	2	1	1	1	2	150	649	T	L	t	1	1555136	1555786	1146	1158	1554362.30	1554865.25	1554865.72	1555798.94	1555799.36	1555969.43	1555969.87	1556269.92	1556270.30	1556770.34	1556770.76	1558575.17	0	12	x	x	662	362	384	0	T
1	m	33	l	1	3	71	263	1	F1C1.TIF	F1C1.TIF	F2C2.TIF	1	1	2	1	1	2	150	594	K	G	k	1	1559538	1560138	1141	1136	1559071.96	1559574.79	1559575.26	1560151.15	1560151.59	1560321.64	1560322.05	1560624.75	1560625.20	1561125.22	1561125.64	1562444.98	0	12	x	x	662	362	384	0	T
1	m	33	l	1	3	72	264	-1	F2C2.TIF	F2C2.TIF	F1C1.TIF	2	2	1	2	2	1	150	739	J	S	s	0	1563613	1564363	1129	1128	1562941.66	1563444.50	1563444.97	1564376.72	1564377.16	1564547.17	1564547.58	1564847.62	1564848.01	1565348.01	1565348.44	1566654.63	0	12	x	x	362	662	384	1	D
1	m	33	l	1	3	73	265	-1	F1C2.TIF	F1C2.TIF	F2C1.TIF	1	1	2	2	2	1	150	624	T	H	h	0	1567981	1568631	947	946	1567151.35	1567654.22	1567654.69	1568644.64	1568645.07	1568815.16	1568815.58	1569115.58	1569115.98	1569616.01	1569616.45	1570780.53	0	12	x	x	362	662	384	1	D
1	m	33	l	4	3	74	266	-1	F2C1.TIF	F2C2.TIF	F1C2.TIF	2	2	1	1	2	2	150	761	R	V	v	0	1573048	1573798	1173	1174	1571281.04	1571783.87	1571784.34	1573814.38	1573814.83	1573984.84	1573985.25	1574285.27	1574285.67	1574785.70	1574786.14	1576043.91	0	12	x	x	362	662	384	1	D
1	m	33	l	2	3	75	267	-1	F2C2.TIF	F2C1.TIF	F1C2.TIF	2	2	1	2	1	2	150	649	R	K	k	0	1576981	1577631	1094	1118	1576540.66	1577043.49	1577043.97	1577643.87	1577644.30	1577814.35	1577814.78	1578114.81	1578115.22	1578615.24	1578615.71	1579533.84	0	12	x	x	362	662	384	1	D
1	m	33	l	3	3	76	268	-1	F2C1.TIF	F2C1.TIF	F1C1.TIF	2	2	1	1	1	1	150	895	K	X	k	1	1585716	1586616	1062	1060	1585270.00	1585772.99	1585773.46	1586628.73	1586629.16	1586799.20	1586799.63	1587099.70	1587102.99	1587603.00	1587603.41	1588813.11	0	13	x	x	362	662	384	0	T
1	m	33	l	2	3	77	269	-1	F1C1.TIF	F1C2.TIF	F2C1.TIF	1	1	2	1	2	1	150	644	B	G	k	0	1590053	1590703	1048	1048	1589309.70	1589812.49	1589812.98	1590716.27	1590716.69	1590886.70	1590887.14	1591187.15	1591187.54	1591687.61	1591688.03	1594666.73	0	13	x	x	362	662	384	0	O
1	m	33	l	3	3	78	270	1	F1C2.TIF	F1C2.TIF	F2C2.TIF	1	1	2	2	2	2	150	893	K	J	k	1	1595651	1596551	1006	1001	1595169.27	1595672.11	1595672.58	1596564.48	1596564.93	1596734.95	1596735.36	1597035.37	1597035.76	1597535.80	1597536.22	1598682.24	0	13	x	x	662	362	384	0	T
1	m	33	l	4	3	79	271	-1	F1C2.TIF	F1C1.TIF	F2C1.TIF	1	1	2	2	1	1	150	596	K	A	a	0	1609754	1610354	1074	1075	1609308.22	1609811.18	1609811.66	1610367.58	1610368.00	1610538.09	1610541.38	1610841.47	1610841.85	1611341.88	1611342.30	1614105.37	0	15	x	x	362	662	384	1	D
1	m	33	l	2	3	80	272	-1	F1C2.TIF	F1C1.TIF	F2C2.TIF	1	1	2	2	1	2	150	503	M	T	t	0	1615073	1615573	1084	1083	1614607.83	1615110.77	1615111.25	1615585.92	1615586.34	1615756.37	1615756.80	1616056.88	1616057.27	1616557.34	1616557.77	1617960.79	0	15	x	x	362	662	384	1	D
1	m	33	l	1	3	81	273	-1	F2C1.TIF	F2C1.TIF	F1C2.TIF	2	2	1	1	1	2	150	676	M	D	d	0	1618888	1619588	1146	1149	1618447.54	1618950.44	1618950.91	1619601.49	1619601.90	1619771.93	1619772.34	1620072.35	1620072.77	1620572.81	1620573.23	1622264.64	0	15	x	x	362	662	384	1	D
1	m	33	l	2	3	82	274	1	F2C2.TIF	F2C1.TIF	F1C2.TIF	2	2	1	2	1	2	150	670	B	G	b	1	1623228	1623928	1026	1023	1622757.23	1623260.09	1623260.55	1623941.01	1623941.42	1624111.46	1624111.88	1624411.88	1624412.29	1624912.30	1624912.72	1626296.54	0	15	x	x	662	362	384	0	T
1	m	33	l	3	3	83	275	-1	F1C2.TIF	F1C2.TIF	F2C2.TIF	1	1	2	2	2	2	150	802	A	B	b	0	1632761	1633561	1179	1179	1632016.54	1632519.50	1632519.96	1633574.66	1633575.08	1633745.14	1633745.56	1634045.62	1634046.00	1634546.06	1634546.48	1635879.57	0	16	x	x	362	662	384	1	D
1	m	33	l	4	3	84	276	-1	F1C2.TIF	F1C1.TIF	F2C1.TIF	1	1	2	2	1	1	150	753	S	D	d	0	1636862	1637612	1188	1198	1636376.22	1636879.07	1636879.53	1637625.04	1637625.45	1637795.54	1637795.96	1638096.02	1638099.35	1638599.41	1638599.83	1640009.20	0	16	x	x	362	662	384	1	D
1	m	33	l	1	3	85	277	1	F1C1.TIF	F1C1.TIF	F2C2.TIF	1	1	2	1	1	2	150	736	X	S	k	0	1640956	1641706	1103	1109	1640505.91	1641008.77	1641009.24	1641719.58	1641719.99	1641890.04	1641890.46	1642190.50	1642190.88	1642690.90	1642691.32	1643303.15	0	16	x	x	662	362	384	0	O
1	m	33	l	3	3	86	278	-1	F1C1.TIF	F1C1.TIF	F2C1.TIF	1	1	2	1	1	1	150	840	X	G	g	0	1644267	1645117	1151	1147	1643785.66	1644288.49	1644288.96	1645130.13	1645130.54	1645300.61	1645301.05	1645601.11	1645601.49	1646101.57	1646101.98	1647462.82	0	16	x	x	362	662	384	1	D
1	m	33	l	2	3	87	279	-1	F1C1.TIF	F1C2.TIF	F2C1.TIF	1	1	2	1	2	1	150	529	K	N	n	0	1648429	1648979	1185	1181	1647955.37	1648458.22	1648458.69	1648992.50	1648992.93	1649163.01	1649163.43	1649463.44	1649463.83	1649963.83	1649964.26	1651190.48	0	16	x	x	362	662	384	1	D
1	m	33	l	3	3	88	280	1	F1C2.TIF	F1C2.TIF	F2C2.TIF	1	1	2	2	2	2	150	551	J	H	j	1	1652149	1652699	1158	1162	1651675.08	1652177.90	1652178.36	1652711.96	1652712.39	1652882.47	1652882.87	1653182.90	1653183.28	1653683.30	1653683.72	1654998.02	0	16	x	x	662	362	384	0	T
1	m	33	l	3	3	89	281	-1	F2C1.TIF	F2C1.TIF	F1C1.TIF	2	2	1	1	1	1	150	518	G	M	m	0	1656197	1656747	1114	1112	1655484.79	1655987.66	1655988.13	1656760.53	1656760.94	1656930.96	1656931.37	1657231.44	1657231.82	1657731.85	1657732.27	1658742.08	0	16	x	x	362	662	384	1	D
1	m	33	l	4	3	90	282	-1	F2C1.TIF	F2C2.TIF	F1C2.TIF	2	2	1	1	2	2	150	824	L	K	k	0	1659706	1660556	1083	1074	1659234.52	1659737.36	1659737.83	1660569.11	1660569.54	1660739.57	1660740.02	1661040.05	1661040.44	1661540.45	1661540.88	1662487.55	0	16	x	x	362	662	384	1	D
1	m	33	l	3	3	91	283	1	F2C1.TIF	F2C1.TIF	F1C1.TIF	2	2	1	1	1	1	150	990	P	D	p	1	1663450	1664450	1102	1111	1662984.24	1663487.13	1663487.61	1664463.43	1664463.87	1664633.88	1664634.29	1664937.00	1664937.45	1665437.50	1665437.91	1666773.38	0	16	x	x	662	362	384	0	T
1	m	33	l	2	3	92	284	1	F1C2.TIF	F1C1.TIF	F2C2.TIF	1	1	2	2	1	2	150	547	T	D	t	1	1668195	1668745	1124	1126	1667273.92	1667776.75	1667777.21	1668758.00	1668758.42	1668928.48	1668928.89	1669228.96	1669229.35	1669729.37	1669729.79	1671286.83	0	16	x	x	662	362	384	0	T
1	m	33	l	1	3	93	285	1	F2C2.TIF	F2C2.TIF	F1C1.TIF	2	2	1	2	2	1	150	884	M	N	m	1	1672496	1673396	1068	1076	1671783.59	1672286.52	1672286.98	1673409.50	1673409.92	1673579.96	1673580.37	1673880.38	1673880.79	1674380.84	1674381.27	1675396.53	0	16	x	x	662	362	384	0	T
1	m	33	l	2	3	94	286	1	F1C2.TIF	F1C1.TIF	F2C2.TIF	1	1	2	2	1	2	150	952	H	G	t	0	1676369	1677319	1052	1058	1675903.28	1676406.14	1676406.60	1677331.71	1677332.14	1677502.18	1677502.59	1677802.64	1677803.03	1678303.07	1678306.38	1679316.36	0	16	x	x	662	362	384	0	O
1	m	33	l	4	3	95	287	-1	F1C1.TIF	F1C2.TIF	F2C2.TIF	1	1	2	1	2	2	150	908	K	M	m	0	1685283	1686183	1097	1083	1684822.62	1685325.55	1685326.02	1686196.78	1686197.19	1686367.42	1686367.82	1686667.83	1686668.22	1687168.29	1687168.70	1688677.60	0	17	x	x	362	662	384	1	D
1	m	33	l	3	3	96	288	-1	F2C2.TIF	F2C2.TIF	F1C2.TIF	2	2	1	2	2	2	150	977	J	A	a	0	1689646	1690646	1190	1190	1689172.29	1689675.20	1689675.66	1690659.00	1690659.41	1690829.48	1690829.91	1691129.97	1691130.36	1691630.43	1691630.85	1692771.62	0	17	x	x	362	662	384	1	D
1	m	33	l	1	4	1	289	-1	F2C2.TIF	F2C2.TIF	F1C1.TIF	2	2	1	2	2	1	150	954	L	M	m	0	1699782	1700732	1238	1236	1698491.60	1698994.52	1698994.99	1700746.07	1700746.50	1700916.58	1700917.02	1701217.09	1701217.48	1701717.49	1701717.90	1702850.71	0	17	x	x	362	662	384	1	D
1	m	33	l	3	4	2	290	-1	F2C2.TIF	F2C2.TIF	F1C2.TIF	2	2	1	2	2	2	150	679	N	P	p	0	1704064	1704764	1227	1218	1703351.25	1703854.11	1703854.59	1704777.23	1704777.66	1704947.72	1704948.14	1705248.20	1705248.59	1705748.65	1705749.09	1706930.52	0	17	x	x	362	662	384	1	D
1	m	33	l	4	4	3	291	1	F2C2.TIF	F2C1.TIF	F1C1.TIF	2	2	1	2	1	1	150	648	H	T	t	0	1708214	1708864	1238	1251	1707420.94	1707923.80	1707924.27	1708877.76	1708878.18	1709048.26	1709048.68	1709348.71	1709349.10	1709849.17	1709849.59	1710690.25	0	17	x	x	662	362	384	1	D
1	m	33	l	1	4	4	292	1	F2C2.TIF	F2C2.TIF	F1C1.TIF	2	2	1	2	2	1	150	660	L	H	l	1	1712286	1712936	1216	1211	1711180.66	1711683.51	1711683.97	1712949.03	1712949.46	1713119.46	1713119.87	1713419.87	1713420.26	1713920.26	1713920.68	1715027.72	0	17	x	x	662	362	384	0	T
1	m	33	l	1	4	5	293	1	F2C1.TIF	F2C1.TIF	F1C2.TIF	2	2	1	1	1	2	150	551	L	G	l	1	1721970	1722520	1160	1135	1721119.92	1721622.90	1721623.36	1722533.26	1722533.67	1722703.75	1722704.16	1723004.19	1723004.57	1723504.60	1723505.04	1725027.06	0	18	x	x	662	362	384	0	T
1	m	33	l	1	4	6	294	-1	F2C2.TIF	F2C2.TIF	F1C1.TIF	2	2	1	2	2	1	150	952	K	B	p	0	1725984	1726934	1072	1076	1725519.61	1726022.47	1726022.93	1726947.32	1726947.74	1727117.80	1727118.21	1727418.26	1727418.67	1727918.69	1727919.11	1729202.59	0	18	x	x	362	662	384	0	O
1	m	33	l	1	4	7	295	1	F2C2.TIF	F2C2.TIF	F1C1.TIF	2	2	1	2	2	1	150	519	R	B	r	1	1730162	1730712	1073	1082	1729689.29	1730192.14	1730192.60	1730724.67	1730725.08	1730895.10	1730895.50	1731195.57	1731195.96	1731696.00	1731696.45	1733506.41	0	18	x	x	662	362	384	0	T
1	m	33	l	1	4	8	296	-1	F1C1.TIF	F1C1.TIF	F2C2.TIF	1	1	2	1	1	2	150	515	D	B	b	0	1734537	1735087	1094	1100	1733998.97	1734501.80	1734502.26	1735102.20	1735102.62	1735272.69	1735273.10	1735573.16	1735573.54	1736073.54	1736074.00	1737714.04	0	18	x	x	362	662	384	1	D
1	m	33	l	4	4	9	297	-1	F2C2.TIF	F2C1.TIF	F1C1.TIF	2	2	1	2	1	1	150	812	T	J	j	0	1738789	1739589	1116	1112	1738218.67	1738721.52	1738721.98	1739602.73	1739603.14	1739773.23	1739773.64	1740073.64	1740074.03	1740574.09	1740574.51	1742417.85	0	18	x	x	362	662	384	1	D
1	m	33	l	2	4	10	298	-1	F2C1.TIF	F2C2.TIF	F1C1.TIF	2	2	1	1	2	1	150	822	L	A	a	0	1743663	1744513	1031	1042	1742918.31	1743421.19	1743421.65	1744526.06	1744526.48	1744696.49	1744696.90	1744996.95	1744997.37	1745497.44	1745497.86	1747793.30	0	18	x	x	362	662	384	1	D
1	m	33	l	3	4	11	299	-1	F2C1.TIF	F2C1.TIF	F1C1.TIF	2	2	1	1	1	1	150	582	J	T	t	0	1754583	1755183	1183	1180	1754107.48	1754610.44	1754610.91	1755196.43	1755196.87	1755366.89	1755367.31	1755667.34	1755670.61	1756170.62	1756171.03	1757760.43	0	19	x	x	362	662	384	1	D
1	m	33	l	3	4	12	300	1	F2C1.TIF	F2C1.TIF	F1C1.TIF	2	2	1	1	1	1	150	638	S	A	s	1	1758972	1759622	1127	1122	1758257.18	1758760.07	1758760.53	1759634.89	1759635.31	1759805.36	1759805.78	1760105.84	1760106.25	1760606.28	1760606.70	1762592.26	0	19	x	x	662	362	384	0	T
1	m	33	l	2	4	13	301	1	F2C1.TIF	F2C2.TIF	F1C1.TIF	2	2	1	1	2	1	150	723	D	P	d	1	1763528	1764278	1029	1041	1763086.81	1763589.70	1763590.16	1764291.49	1764291.91	1764461.91	1764462.33	1764762.34	1764762.73	1765262.73	1765263.15	1767423.89	0	19	x	x	662	362	384	0	T
1	m	33	l	1	4	14	302	1	F1C2.TIF	F1C2.TIF	F2C1.TIF	1	1	2	2	2	1	150	522	G	X	g	1	1768381	1768931	1085	1104	1767916.46	1768419.29	1768419.76	1768944.58	1768944.99	1769115.06	1769115.47	1769415.53	1769415.91	1769915.95	1769916.38	1771183.69	0	19	x	x	662	362	384	0	T
1	m	33	l	2	4	15	303	-1	F2C1.TIF	F2C2.TIF	F1C1.TIF	2	2	1	1	2	1	150	908	V	J	j	0	1772410	1773310	1209	1204	1771676.18	1772179.11	1772179.57	1773323.32	1773323.77	1773493.98	1773494.39	1773794.42	1773794.81	1774294.86	1774295.30	1775359.24	0	19	x	x	362	662	384	1	D
1	m	33	l	2	4	16	304	-1	F1C2.TIF	F1C1.TIF	F2C2.TIF	1	1	2	2	1	2	150	903	T	D	g	0	1776539	1777439	1180	1187	1775855.87	1776358.76	1776359.23	1777452.67	1777453.11	1777623.15	1777623.57	1777923.60	1777923.99	1778424.04	1778424.46	1779550.99	0	19	x	x	362	662	384	0	O
1	m	33	l	4	4	17	305	1	F2C2.TIF	F2C1.TIF	F1C1.TIF	2	2	1	2	1	1	150	887	L	K	l	1	1780997	1781897	1083	1081	1780045.55	1780548.40	1780548.86	1781910.28	1781910.70	1782080.87	1782081.27	1782381.30	1782381.69	1782881.74	1782882.15	1783774.82	0	19	x	x	662	362	384	0	T
1	m	33	l	4	4	18	306	1	F2C1.TIF	F2C2.TIF	F1C2.TIF	2	2	1	1	2	2	150	799	P	G	p	1	1784938	1785738	1002	998	1784275.25	1784778.20	1784778.68	1785751.67	1785752.09	1785922.12	1785922.53	1786222.54	1786222.92	1786722.94	1786723.36	1787358.26	0	19	x	x	662	362	384	0	T
1	m	33	l	4	4	19	307	1	F2C2.TIF	F2C1.TIF	F1C1.TIF	2	2	1	2	1	1	150	610	P	V	p	1	1794572	1795172	1076	1088	1794104.51	1794607.45	1794607.92	1795187.82	1795188.24	1795358.31	1795358.72	1795658.74	1795659.13	1796159.14	1796159.55	1797533.85	0	20	x	x	662	362	384	0	T
1	m	33	l	3	4	20	308	1	F2C1.TIF	F2C1.TIF	F1C1.TIF	2	2	1	1	1	1	150	866	X	G	k	0	1798505	1799355	1138	1146	1798024.22	1798527.08	1798527.55	1799368.82	1799369.24	1799539.27	1799539.72	1799839.79	1799840.19	1800340.19	1800340.62	1801357.21	0	20	x	x	662	362	384	0	O
1	m	33	l	2	4	21	309	1	F1C2.TIF	F1C1.TIF	F2C2.TIF	1	1	2	2	1	2	150	795	R	S	r	1	1802326	1803126	1112	1111	1801853.93	1802356.73	1802357.20	1803139.12	1803139.56	1803309.57	1803309.98	1803610.01	1803610.40	1804110.40	1804110.82	1805389.05	0	20	x	x	662	362	384	0	T
1	m	33	l	2	4	22	310	-1	F1C1.TIF	F1C2.TIF	F2C1.TIF	1	1	2	1	2	1	150	608	M	T	t	0	1806356	1806956	1024	1029	1805893.64	1806396.49	1806396.95	1806969.64	1806970.04	1807140.09	1807140.50	1807440.52	1807440.93	1807940.99	1807941.40	1809406.59	0	20	x	x	362	662	384	1	D
1	m	33	l	2	4	23	311	1	F2C1.TIF	F2C2.TIF	F1C1.TIF	2	2	1	1	2	1	150	762	H	P	h	1	1810363	1811113	1089	1093	1809903.34	1810406.22	1810406.68	1811126.68	1811127.10	1811297.11	1811297.51	1811597.53	1811597.92	1812097.99	1812098.43	1813116.39	0	20	x	x	662	362	384	0	T
1	m	33	l	3	4	24	312	-1	F1C2.TIF	F1C2.TIF	F2C2.TIF	1	1	2	2	2	2	150	611	N	R	r	0	1814069	1814669	1114	1119	1813613.07	1814115.92	1814116.38	1814682.54	1814682.95	1814852.99	1814856.34	1815156.36	1815156.75	1815656.80	1815657.21	1816732.28	0	20	x	x	362	662	384	1	D
1	m	33	l	3	4	25	313	-1	F2C2.TIF	F2C2.TIF	F1C2.TIF	2	2	1	2	2	2	150	535	D	R	r	0	1817790	1819690	1112	1105	1817222.79	1817725.65	1817726.11	1819706.15	1819706.58	1819876.59	1819877.00	1820177.06	1820177.45	1820677.45	1820677.90	1821547.79	0	20	x	x	362	662	384	1	D
1	m	33	l	2	4	26	314	-1	F1C2.TIF	F1C1.TIF	F2C2.TIF	1	1	2	2	1	2	150	830	V	S	s	0	1822663	1823513	1052	1050	1822052.44	1822555.33	1822555.79	1823526.64	1823527.06	1823697.07	1823697.48	1823997.54	1823997.93	1824497.95	1824498.38	1825515.42	0	20	x	x	362	662	384	1	D
1	m	33	l	4	4	27	315	-1	F2C1.TIF	F2C2.TIF	F1C2.TIF	2	2	1	1	2	2	150	906	S	N	n	0	1826455	1827355	1110	1099	1826012.15	1826515.03	1826515.50	1827368.04	1827368.46	1827538.47	1827538.88	1827838.89	1827839.30	1828339.33	1828339.75	1829451.39	0	20	x	x	362	662	384	1	D
1	m	33	l	1	4	28	316	1	F1C2.TIF	F1C2.TIF	F2C1.TIF	1	1	2	2	2	1	150	954	M	T	m	1	1830430	1831380	1216	1218	1829941.86	1830444.68	1830445.15	1831395.11	1831395.55	1831565.59	1831565.99	1831866.05	1831866.44	1832366.50	1832366.94	1833564.83	0	20	x	x	662	362	384	0	T
1	m	33	l	3	4	29	317	-1	F2C1.TIF	F2C1.TIF	F1C1.TIF	2	2	1	1	1	1	150	789	K	H	k	1	1834497	1835547	1164	1161	1834051.55	1834554.45	1834554.92	1835559.82	1835560.24	1835730.29	1835730.70	1836030.71	1836031.10	1836531.12	1836531.53	1837818.68	0	20	x	x	362	662	384	0	T
1	m	33	l	3	4	30	318	1	F1C2.TIF	F1C2.TIF	F2C2.TIF	1	1	2	2	2	2	150	611	R	X	r	1	1838770	1839670	1189	1190	1838311.24	1838814.11	1838814.58	1839684.42	1839684.84	1839854.89	1839855.31	1840155.36	1840155.74	1840655.80	1840656.25	1841404.27	0	20	x	x	662	362	384	0	T
1	m	33	l	4	4	31	319	-1	F1C2.TIF	F1C1.TIF	F2C1.TIF	1	1	2	2	1	1	150	712	L	R	r	0	1842389	1843089	1002	1003	1841900.97	1842403.83	1842404.31	1843104.16	1843104.58	1843274.59	1843275.01	1843575.02	1843575.41	1844075.46	1844075.90	1845484.00	0	20	x	x	362	662	384	1	D
1	m	33	l	3	4	32	320	-1	F2C2.TIF	F2C2.TIF	F1C2.TIF	2	2	1	2	2	2	150	545	T	L	l	0	1846422	1846972	1089	1090	1845980.67	1846483.53	1846484.00	1846985.44	1846985.88	1847155.90	1847156.32	1847456.38	1847456.78	1847956.84	1847957.26	1848697.84	0	20	x	x	362	662	384	1	D
1	m	33	l	1	4	33	321	-1	F2C2.TIF	F2C2.TIF	F1C1.TIF	2	2	1	2	2	1	150	737	B	K	k	0	1855442	1856192	1114	1119	1854930.00	1855433.03	1855433.50	1856205.29	1856205.70	1856375.72	1856376.14	1856676.21	1856676.60	1857176.67	1857177.12	1858232.97	0	21	x	x	362	662	384	1	D
1	m	33	l	2	4	34	322	-1	F1C1.TIF	F1C2.TIF	F2C1.TIF	1	1	2	1	2	1	150	777	G	L	l	0	1859190	1859990	1154	1153	1858729.72	1859232.59	1859233.06	1860003.77	1860004.19	1860174.27	1860174.68	1860474.71	1860475.09	1860975.11	1860975.54	1862104.78	0	21	x	x	362	662	384	1	D
1	m	33	l	4	4	35	323	-1	F1C2.TIF	F1C1.TIF	F2C1.TIF	1	1	2	2	1	1	150	775	K	D	d	0	1863064	1863864	1069	1052	1862599.44	1863102.36	1863102.83	1863877.16	1863877.58	1864047.66	1864048.08	1864348.14	1864348.53	1864848.58	1864849.02	1866282.48	0	21	x	x	362	662	384	1	D
1	m	33	l	2	4	36	324	1	F2C2.TIF	F2C1.TIF	F1C2.TIF	2	2	1	2	1	2	150	648	N	G	g	0	1867244	1867894	989	975	1866779.12	1867282.02	1867282.48	1867907.59	1867908.00	1868078.05	1868078.48	1868378.52	1868378.90	1868878.92	1868882.22	1870488.36	0	21	x	x	662	362	384	1	D
1	m	33	l	3	4	37	325	1	F1C2.TIF	F1C2.TIF	F2C2.TIF	1	1	2	2	2	2	150	644	X	S	s	0	1871747	1872397	1101	1094	1870988.80	1871491.69	1871492.17	1872412.12	1872412.54	1872582.58	1872582.98	1872883.00	1872883.39	1873383.44	1873383.89	1874536.05	0	21	x	x	662	362	384	1	D
1	m	33	l	3	4	38	326	1	F2C1.TIF	F2C1.TIF	F1C1.TIF	2	2	1	1	1	1	150	676	V	P	p	0	1875498	1876198	1019	1017	1875028.51	1875531.34	1875531.80	1876211.77	1876212.19	1876382.23	1876382.64	1876682.66	1876683.05	1877183.09	1877183.50	1879191.58	0	21	x	x	662	362	384	1	D
1	m	33	l	4	4	39	327	1	F1C1.TIF	F1C2.TIF	F2C2.TIF	1	1	2	1	2	2	150	560	D	G	d	1	1885765	1886315	1124	1114	1885317.75	1885820.70	1885821.17	1886331.01	1886331.43	1886501.49	1886501.90	1886801.92	1886802.31	1887302.38	1887302.82	1889207.02	0	22	x	x	662	362	384	0	T
1	m	33	l	4	4	40	328	-1	F2C2.TIF	F2C1.TIF	F1C1.TIF	2	2	1	2	1	1	150	882	K	J	j	0	1890308	1891208	964	963	1889707.43	1890210.29	1890210.76	1891221.79	1891222.22	1891392.24	1891392.66	1891692.68	1891693.07	1892193.09	1892193.51	1893430.42	0	22	x	x	362	662	384	1	D
1	m	33	l	4	4	41	329	-1	F2C2.TIF	F2C1.TIF	F1C1.TIF	2	2	1	2	1	1	150	500	J	H	j	1	1894383	1894883	971	974	1893917.11	1894420.02	1894420.48	1894896.05	1894896.48	1895066.51	1895066.92	1895366.97	1895370.21	1895870.22	1895870.63	1897430.07	0	22	x	x	362	662	384	0	T
1	m	33	l	2	4	42	330	1	F1C1.TIF	F1C2.TIF	F2C1.TIF	1	1	2	1	2	1	150	929	S	V	s	1	1898392	1899492	1163	1160	1897926.82	1898429.72	1898430.18	1899505.43	1899505.84	1899675.89	1899676.32	1899976.34	1899976.72	1900479.50	1900479.96	1902182.01	0	22	x	x	662	362	384	0	T
1	m	33	l	1	4	43	331	-1	F1C2.TIF	F1C2.TIF	F2C1.TIF	1	1	2	2	2	1	150	975	L	D	d	0	1903155	1904155	1170	1171	1902676.47	1903179.39	1903179.87	1904169.71	1904170.14	1904340.19	1904340.60	1904640.60	1904640.99	1905141.01	1905141.42	1906773.65	0	22	x	x	362	662	384	1	D
1	m	33	l	4	4	44	332	-1	F1C2.TIF	F1C1.TIF	F2C1.TIF	1	1	2	2	1	1	150	718	H	K	k	0	1907849	1908599	1039	1046	1907266.13	1907769.03	1907769.50	1908612.18	1908612.60	1908782.62	1908783.03	1909083.11	1909083.50	1909583.54	1909583.97	1910613.32	0	22	x	x	362	662	384	1	D
1	m	33	l	2	4	45	333	-1	F2C1.TIF	F2C2.TIF	F1C1.TIF	2	2	1	1	2	1	150	529	R	L	l	0	1911633	1912183	1100	1091	1911105.84	1911608.70	1911609.17	1912195.75	1912199.07	1912369.11	1912369.53	1912669.59	1912669.99	1913170.02	1913170.44	1914053.02	0	22	x	x	362	662	384	1	D
1	m	33	l	4	4	46	334	-1	F2C1.TIF	F2C2.TIF	F1C2.TIF	2	2	1	1	2	2	150	589	H	T	t	0	1915023	1915623	1155	1157	1914545.59	1915048.48	1915048.95	1915638.84	1915639.26	1915809.28	1915809.68	1916109.72	1916110.11	1916610.11	1916610.52	1917412.80	0	22	x	x	362	662	384	1	D
1	m	33	l	1	4	47	335	-1	F2C1.TIF	F2C1.TIF	F1C2.TIF	2	2	1	1	1	2	150	578	P	X	p	1	1918600	1919200	1139	1146	1917895.33	1918398.22	1918398.68	1919212.82	1919213.23	1919383.24	1919383.65	1919683.65	1919684.04	1920184.06	1920184.50	1921158.39	0	22	x	x	362	662	384	0	T
1	m	33	l	2	4	48	336	1	F1C2.TIF	F1C1.TIF	F2C2.TIF	1	1	2	2	1	2	150	531	A	P	p	0	1922144	1922694	1107	1110	1921645.05	1922147.94	1922148.41	1922708.27	1922708.69	1922878.72	1922879.13	1923179.13	1923179.53	1923679.55	1923679.96	1924724.44	0	22	x	x	662	362	384	1	D
1	m	33	l	3	4	49	337	1	F2C2.TIF	F2C2.TIF	F1C2.TIF	2	2	1	2	2	2	150	588	J	A	a	0	1925696	1926296	1117	1108	1925224.79	1925727.69	1925728.15	1926309.10	1926309.51	1926479.59	1926480.00	1926780.04	1926780.42	1927280.48	1927280.90	1928004.04	0	22	x	x	662	362	384	1	D
1	m	33	l	1	4	50	338	1	F1C1.TIF	F1C1.TIF	F2C2.TIF	1	1	2	1	1	2	150	976	T	R	t	1	1928951	1929951	1084	1096	1928494.55	1928997.44	1928997.91	1929964.57	1929967.89	1930137.97	1930138.39	1930438.39	1930438.78	1930938.82	1930939.24	1931971.80	0	22	x	x	662	362	384	0	T
1	m	33	l	2	4	51	339	1	F1C1.TIF	F1C2.TIF	F2C1.TIF	1	1	2	1	2	1	150	587	L	D	l	1	1932933	1933533	1047	1054	1932464.25	1932967.18	1932967.66	1933547.50	1933547.92	1933717.95	1933718.36	1934018.41	1934018.80	1934518.81	1934519.23	1935397.32	0	22	x	x	662	362	384	0	T
1	m	33	l	3	4	52	340	-1	F1C1.TIF	F1C1.TIF	F2C1.TIF	1	1	2	1	1	1	150	901	H	D	d	0	1936360	1937260	1058	1066	1935884.01	1936386.87	1936387.34	1937273.48	1937273.90	1937446.98	1937447.46	1937747.52	1937747.91	1938247.95	1938248.37	1939876.99	0	22	x	x	362	662	384	1	D
1	m	33	l	2	4	53	341	-1	F2C2.TIF	F2C1.TIF	F1C2.TIF	2	2	1	2	1	2	150	949	A	B	b	0	1941329	1942279	1201	1222	1940383.67	1940886.56	1940887.03	1942292.01	1942292.44	1942462.46	1942462.88	1942762.90	1942763.30	1943263.30	1943266.65	1944402.90	0	22	x	x	362	662	384	1	D
1	m	33	l	2	4	54	342	1	F2C2.TIF	F2C1.TIF	F1C2.TIF	2	2	1	2	1	2	150	854	A	S	l	0	1945535	1946785	1113	1114	1944903.34	1945406.20	1945406.66	1946798.33	1946798.79	1946968.82	1946969.23	1947269.29	1947269.67	1947769.69	1947770.11	1949126.30	0	22	x	x	662	362	384	0	O
1	m	33	l	3	4	55	343	1	F1C1.TIF	F1C1.TIF	F2C1.TIF	1	1	2	1	1	1	150	748	G	A	a	0	1954305	1955255	1111	1108	1953852.67	1954355.61	1954356.08	1955268.23	1955268.64	1955438.67	1955439.08	1955739.13	1955739.51	1956239.59	1956240.02	1957412.00	0	23	x	x	662	362	384	1	D
1	m	33	l	2	4	56	344	1	F2C1.TIF	F2C2.TIF	F1C1.TIF	2	2	1	1	2	1	150	870	R	H	r	1	1958377	1959277	1080	1096	1957912.37	1958415.24	1958415.70	1959290.53	1959290.95	1959461.02	1959461.43	1959761.43	1959761.82	1960261.86	1960262.28	1961331.68	0	23	x	x	662	362	384	0	T
1	m	33	l	1	4	57	345	-1	F1C2.TIF	F1C2.TIF	F2C1.TIF	1	1	2	2	2	1	150	911	D	H	t	0	1969825	1970725	1060	1060	1969261.53	1969764.45	1969764.91	1970738.01	1970738.42	1970908.48	1970908.91	1971208.91	1971209.30	1971709.32	1971709.74	1973986.60	0	24	x	x	362	662	384	0	O
1	m	33	l	4	4	58	346	1	F1C2.TIF	F1C1.TIF	F2C1.TIF	1	1	2	2	1	1	150	654	A	H	a	1	1979856	1981156	1274	1284	1979390.78	1979893.69	1979894.15	1981169.71	1981170.14	1981340.16	1981340.58	1981640.59	1981643.85	1982143.90	1982144.32	1983537.98	0	25	x	x	662	362	384	0	T
1	m	33	l	2	4	59	347	-1	F1C1.TIF	F1C2.TIF	F2C1.TIF	1	1	2	1	2	1	150	872	R	T	t	0	1984493	1985393	1017	1012	1984030.43	1984533.31	1984533.78	1985406.23	1985406.66	1985576.73	1985577.15	1985877.18	1985877.59	1986377.65	1986378.09	1987697.59	0	25	x	x	362	662	384	1	D
1	m	33	l	3	4	60	348	1	F2C2.TIF	F2C2.TIF	F1C2.TIF	2	2	1	2	2	2	150	866	T	B	t	1	1988664	1989514	1027	1021	1988200.13	1988703.00	1988703.46	1989527.65	1989528.06	1989698.14	1989698.56	1989998.61	1989998.99	1990499.01	1990499.46	1991585.26	0	25	x	x	662	362	384	0	T
1	m	33	l	2	4	61	349	-1	F2C2.TIF	F2C1.TIF	F1C2.TIF	2	2	1	2	1	2	150	683	X	S	s	0	1992813	1993513	1098	1092	1992079.83	1992582.74	1992583.20	1993526.06	1993526.48	1993696.56	1993696.98	1993996.99	1993997.38	1994497.42	1994497.84	1995536.97	0	25	x	x	362	662	384	1	D
1	m	33	l	4	4	62	350	-1	F1C1.TIF	F1C2.TIF	F2C2.TIF	1	1	2	1	2	2	150	525	T	A	a	0	1996499	1997049	1080	1085	1996029.54	1996532.41	1996532.87	1997062.81	1997063.22	1997233.30	1997233.72	1997533.74	1997534.12	1998034.19	1998034.64	1999072.64	0	25	x	x	362	662	384	1	D
1	m	33	l	1	4	63	351	-1	F1C1.TIF	F1C1.TIF	F2C2.TIF	1	1	2	1	1	2	150	670	B	K	k	0	2000297	2000997	1134	1129	1999559.28	2000062.15	2000062.61	2001012.55	2001012.97	2001183.02	2001183.43	2001483.47	2001483.85	2001983.91	2001984.34	2002448.51	0	25	x	x	362	662	384	1	D
1	m	33	l	3	4	64	352	-1	F1C2.TIF	F1C2.TIF	F2C2.TIF	1	1	2	2	2	2	150	641	R	J	j	0	2003427	2004077	1063	1065	2002939.03	2003441.87	2003442.35	2004092.31	2004092.74	2004262.79	2004263.19	2004563.23	2004563.62	2005063.68	2005064.11	2006672.14	0	25	x	x	362	662	384	1	D
1	m	33	l	2	4	65	353	1	F1C2.TIF	F1C1.TIF	F2C2.TIF	1	1	2	2	1	2	150	500	X	H	x	1	2007647	2008147	1056	1051	2007168.73	2007671.61	2007672.08	2008161.91	2008162.32	2008332.37	2008332.78	2008632.80	2008633.20	2009133.27	2009133.68	2011343.67	0	25	x	x	662	362	384	0	T
1	m	33	l	3	4	66	354	1	F1C2.TIF	F1C2.TIF	F2C2.TIF	1	1	2	2	2	2	150	519	D	R	d	1	2018547	2019097	1100	1087	2017837.93	2018340.90	2018341.36	2019111.20	2019111.63	2019281.67	2019282.08	2019582.11	2019582.50	2020082.54	2020082.98	2022350.83	0	26	x	x	662	362	384	0	T
1	m	33	l	2	4	67	355	1	F2C2.TIF	F2C1.TIF	F1C2.TIF	2	2	1	2	1	2	150	895	P	N	p	1	2023322	2024222	1210	1197	2022857.55	2023360.44	2023360.90	2024235.04	2024235.46	2024405.47	2024405.88	2024705.95	2024706.34	2025206.40	2025206.85	2026606.81	0	26	x	x	662	362	384	0	T
1	m	33	l	2	4	68	356	1	F1C1.TIF	F1C2.TIF	F2C1.TIF	1	1	2	1	2	1	150	999	B	N	p	0	2028154	2029154	1101	1106	2027097.24	2027600.06	2027600.54	2029170.39	2029170.88	2029340.89	2029341.32	2029641.39	2029641.78	2030141.85	2030142.30	2031134.31	0	26	x	x	662	362	384	0	O
1	m	33	l	2	4	69	357	-1	F1C2.TIF	F1C1.TIF	F2C2.TIF	1	1	2	2	1	2	150	961	X	A	a	0	2032101	2033051	1109	1112	2031636.91	2032139.76	2032140.22	2033063.84	2033064.28	2033234.35	2033234.75	2033534.78	2033535.17	2034035.22	2034035.64	2035166.18	0	26	x	x	362	662	384	1	D
1	m	33	l	1	4	70	358	1	F2C1.TIF	F2C1.TIF	F1C2.TIF	2	2	1	1	1	2	150	564	P	K	p	1	2036138	2036738	1066	1058	2035656.61	2036159.47	2036159.94	2036751.36	2036751.81	2036921.87	2036922.29	2037222.36	2037222.75	2037722.77	2037723.20	2038589.67	0	26	x	x	662	362	384	0	T
1	m	33	l	1	4	71	359	-1	F1C2.TIF	F1C2.TIF	F2C1.TIF	1	1	2	2	2	1	150	565	D	A	a	0	2039683	2040333	1103	1096	2039086.35	2039589.18	2039589.64	2040345.86	2040346.27	2040516.30	2040519.56	2040819.57	2040819.97	2041320.02	2041320.43	2041901.53	0	26	x	x	362	662	384	1	D
1	m	33	l	4	4	72	360	1	F2C1.TIF	F2C2.TIF	F1C2.TIF	2	2	1	1	2	2	150	989	H	J	t	0	2042865	2043865	1042	1044	2042386.10	2042888.96	2042889.42	2043879.29	2043879.72	2044049.74	2044050.15	2044350.17	2044350.56	2044850.59	2044851.00	2045533.30	0	26	x	x	662	362	384	0	O
1	m	33	l	4	4	73	361	-1	F1C1.TIF	F1C2.TIF	F2C2.TIF	1	1	2	1	2	2	150	526	T	X	k	0	2046734	2047284	1159	1161	2046035.84	2046538.67	2046539.13	2047299.18	2047299.60	2047469.71	2047470.13	2047770.14	2047770.53	2048270.53	2048270.98	2049438.81	0	26	x	x	362	662	384	0	O
1	m	33	l	4	4	74	362	1	F2C1.TIF	F2C2.TIF	F1C2.TIF	2	2	1	1	2	2	150	762	M	T	m	1	2050516	2051266	1172	1175	2049935.55	2050438.39	2050438.85	2051279.60	2051280.01	2051450.03	2051450.45	2051750.50	2051750.89	2052250.96	2052251.38	2053308.52	0	26	x	x	662	362	384	0	T
1	m	33	l	3	4	75	363	1	F2C2.TIF	F2C2.TIF	F1C2.TIF	2	2	1	2	2	2	150	615	L	J	l	1	2054238	2054888	1013	1017	2053795.26	2054298.12	2054298.59	2054901.02	2054901.44	2055071.49	2055071.91	2055371.93	2055372.35	2055872.38	2055872.80	2056764.52	0	26	x	x	662	362	384	0	T
1	m	33	l	3	4	76	364	-1	F1C1.TIF	F1C1.TIF	F2C1.TIF	1	1	2	1	1	1	150	712	M	P	p	0	2057986	2058686	1033	1033	2057265.01	2057767.91	2057768.38	2058699.72	2058700.14	2058870.33	2058870.75	2059170.77	2059171.16	2059671.24	2059671.65	2060060.13	0	26	x	x	362	662	384	1	D
1	m	33	l	3	4	77	365	-1	F2C1.TIF	F2C1.TIF	F1C1.TIF	2	2	1	1	1	1	150	971	L	P	p	0	2068394	2069594	1131	1127	2067944.21	2068447.12	2068447.59	2069607.50	2069607.92	2069777.93	2069778.34	2070078.40	2070078.80	2070578.82	2070579.26	2071517.19	0	27	x	x	362	662	384	1	D
1	m	33	l	1	4	78	366	-1	F2C1.TIF	F2C1.TIF	F1C2.TIF	2	2	1	1	1	2	150	716	D	A	a	0	2072750	2073700	1089	1088	2072003.91	2072506.83	2072507.30	2073713.56	2073713.99	2073886.88	2073887.35	2074187.37	2074187.76	2074687.81	2074688.25	2075211.08	0	27	x	x	362	662	384	1	D
1	m	33	l	1	4	79	367	-1	F2C1.TIF	F2C1.TIF	F1C2.TIF	2	2	1	1	1	2	150	796	B	S	b	1	2076182	2076982	986	980	2075703.64	2076206.52	2076206.99	2076996.88	2076997.31	2077167.33	2077167.74	2077467.77	2077468.16	2077968.23	2077968.67	2080426.51	0	27	x	x	362	662	384	0	T
1	m	33	l	4	4	80	368	-1	F2C1.TIF	F2C2.TIF	F1C2.TIF	2	2	1	1	2	2	150	690	J	T	t	0	2081393	2082093	961	962	2080923.25	2081426.14	2081426.60	2082106.55	2082106.96	2082277.00	2082277.41	2082577.44	2082577.83	2083077.84	2083078.26	2084378.43	0	27	x	x	362	662	384	1	D
1	m	33	l	1	4	81	369	1	F2C2.TIF	F2C2.TIF	F1C1.TIF	2	2	1	2	2	1	150	699	S	R	s	1	2113817	2114517	1225	1229	2113090.87	2113593.85	2113594.34	2114530.30	2114530.72	2114700.74	2114704.05	2115004.11	2115004.50	2115504.56	2115504.99	2118327.97	0	31	x	x	662	362	384	0	T
1	m	33	l	3	4	82	370	-1	F1C2.TIF	F1C2.TIF	F2C2.TIF	1	1	2	2	2	2	150	702	D	G	g	0	2119297	2119997	1070	1079	2118830.44	2119333.30	2119333.77	2120010.30	2120013.58	2120183.66	2120184.08	2120484.11	2120484.51	2120984.55	2120984.97	2122553.41	0	31	x	x	362	662	384	1	D
1	m	33	l	1	4	83	371	-1	F1C1.TIF	F1C1.TIF	F2C2.TIF	1	1	2	1	1	2	150	763	N	H	h	0	2130815	2131565	1170	1182	2130349.59	2130852.53	2130853.00	2131577.91	2131578.33	2131748.38	2131748.79	2132048.85	2132049.24	2132549.26	2132552.56	2134184.56	0	32	x	x	362	662	384	1	D
1	m	33	l	4	4	84	372	1	F1C2.TIF	F1C1.TIF	F2C1.TIF	1	1	2	2	1	1	150	898	T	J	t	1	2142118	2143018	1111	1113	2141648.75	2142151.70	2142152.17	2143032.05	2143032.48	2143202.51	2143202.92	2143502.97	2143503.37	2144003.38	2144003.82	2145205.88	0	33	x	x	662	362	384	0	T
1	m	33	l	3	4	85	373	1	F1C1.TIF	F1C1.TIF	F2C1.TIF	1	1	2	1	1	1	150	871	L	P	l	1	2146426	2147326	1205	1207	2145698.45	2146201.31	2146201.79	2147341.77	2147342.19	2147512.20	2147512.61	2147812.65	2147813.03	2148313.06	2148313.51	2149271.41	0	33	x	x	662	362	384	0	T
1	m	33	l	3	4	86	374	1	F1C1.TIF	F1C1.TIF	F2C1.TIF	1	1	2	1	1	1	150	643	P	G	p	1	2150233	2150883	1123	1122	2149768.15	2150271.04	2150271.50	2150896.14	2150896.55	2151066.57	2151066.97	2151366.97	2151367.39	2151867.41	2151867.82	2152775.26	0	33	x	x	662	362	384	0	T
1	m	33	l	1	4	87	375	1	F1C1.TIF	F1C1.TIF	F2C2.TIF	1	1	2	1	1	2	150	671	R	L	r	1	2153736	2154436	1116	1121	2153267.89	2153770.71	2153771.17	2154451.08	2154451.49	2154621.69	2154622.11	2154922.12	2154922.51	2155422.55	2155422.99	2156902.95	0	33	x	x	662	362	384	0	T
1	m	33	l	1	4	88	376	1	F2C1.TIF	F2C1.TIF	F1C2.TIF	2	2	1	1	1	2	150	652	A	D	a	1	2158154	2158804	1251	1255	2157407.58	2157910.43	2157910.90	2158817.31	2158820.63	2158990.75	2158991.16	2159291.20	2159291.58	2159791.60	2159792.02	2160790.55	0	33	x	x	662	362	384	0	T
1	m	33	l	2	4	89	377	-1	F2C2.TIF	F2C1.TIF	F1C2.TIF	2	2	1	2	1	2	150	604	V	M	m	0	2161789	2162389	1227	1234	2161277.29	2161780.17	2161780.63	2162401.90	2162402.31	2162572.37	2162572.81	2162872.86	2162873.24	2163373.31	2163373.73	2164550.39	0	33	x	x	362	662	384	1	D
1	m	33	l	1	4	90	378	1	F1C1.TIF	F1C1.TIF	F2C2.TIF	1	1	2	1	1	2	150	866	A	H	p	0	2165507	2166357	1138	1137	2165037.01	2165539.87	2165540.36	2166370.36	2166370.80	2166540.81	2166541.26	2166841.32	2166841.74	2167341.78	2167342.26	2169110.13	0	33	x	x	662	362	384	0	O
1	m	33	l	4	4	91	379	-1	F1C1.TIF	F1C2.TIF	F2C2.TIF	1	1	2	1	2	2	150	636	T	D	d	0	2170135	2170785	1163	1172	2169606.68	2170109.52	2170109.98	2170799.89	2170800.31	2170970.50	2170970.91	2171270.98	2171271.36	2171771.36	2171771.80	2173879.62	0	33	x	x	362	662	384	1	D
1	m	33	l	4	4	92	380	1	F1C2.TIF	F1C1.TIF	F2C1.TIF	1	1	2	2	1	1	150	722	S	D	s	1	2174852	2176002	1171	1168	2174386.32	2174889.14	2174889.60	2176014.96	2176015.38	2176185.41	2176185.84	2176485.86	2176486.24	2176989.05	2176989.53	2178021.49	0	33	x	x	662	362	384	0	T
1	m	33	l	1	4	93	381	1	F1C2.TIF	F1C2.TIF	F2C1.TIF	1	1	2	2	2	1	150	910	M	X	m	1	2178969	2179869	1183	1187	2178516.01	2179018.90	2179019.36	2179882.57	2179882.98	2180053.04	2180053.48	2180353.49	2180353.87	2180853.89	2180854.31	2181413.29	0	33	x	x	662	362	384	0	T
1	m	33	l	4	4	94	382	1	F1C1.TIF	F1C2.TIF	F2C2.TIF	1	1	2	1	2	2	150	606	V	K	m	0	2182487	2183087	1118	1118	2181905.76	2182408.62	2182409.09	2183100.23	2183100.65	2183270.70	2183271.11	2183571.18	2183571.57	2184071.61	2184072.04	2184853.00	0	33	x	x	662	362	384	0	O
1	m	33	l	4	4	95	383	1	F1C1.TIF	F1C2.TIF	F2C2.TIF	1	1	2	1	2	2	150	662	K	B	k	1	2185829	2186479	1053	1071	2185335.50	2185838.37	2185838.86	2186492.42	2186492.86	2186662.93	2186663.33	2186963.34	2186963.73	2187463.80	2187464.22	2187844.77	0	33	x	x	662	362	384	0	T
1	m	33	l	3	4	96	384	-1	F1C1.TIF	F1C1.TIF	F2C1.TIF	1	1	2	1	1	1	150	982	V	H	v	1	2188865	2189865	1175	1172	2188335.29	2188838.12	2188838.59	2189878.63	2189879.05	2190049.08	2190049.50	2190349.55	2190349.94	2190849.99	2190850.43	2191780.39	0	33	x	x	362	662	384	0	T
1	m	33	l	3	4	1	384	-1	F1C1.TIF	F1C1.TIF	F2C1.TIF	1	1	2	1	1	1	150	982	V	H	v	1	2188865	2189865	1175	1172	2188335.29	2188838.12	2188838.59	2189878.63	2189879.05	2190049.08	2190049.50	2190349.55	2190349.94	2190849.99	2190850.43	2191780.39	0	33	yes, because of memory challenge	13478	362	662	385	0	T
2	f	30	r	1	0	1	0	1	F2C2.TIF	F2C2.TIF	F1C1.TIF	2	2	1	2	2	1	150	924	S	R	s	1	136858	137808	1449	1455	136380.78	136883.78	136884.30	137824.11	137824.55	137994.57	137995.00	138295.06	138295.45	138795.49	138795.94	140837.89	0	0	x	x	662	362	386	0	T
2	f	30	r	1	1	1	1	1	F2C2.TIF	F2C2.TIF	F1C1.TIF	2	2	1	2	2	1	150	771	K	N	k	1	143598	144398	1249	1254	143150.27	143653.34	143653.85	144413.58	144414.02	144584.21	144584.65	144884.71	144885.12	145385.13	145385.59	146085.15	0	0	x	x	662	362	387	0	T
2	f	30	r	3	1	2	2	1	F2C2.TIF	F2C2.TIF	F1C2.TIF	2	2	1	2	2	2	150	533	V	S	v	1	147042	147592	1151	1156	146570.02	147072.48	147072.94	147605.02	147605.43	147775.45	147775.87	148075.92	148076.34	148576.36	148576.79	149365.16	0	0	x	x	662	362	388	0	T
2	f	30	r	3	1	3	3	-1	F2C2.TIF	F2C2.TIF	F1C2.TIF	2	2	1	2	2	2	150	858	X	J	j	0	150309	151159	1160	1179	149849.77	150352.67	150353.16	151173.12	151173.58	151343.60	151344.02	151644.07	151644.50	152144.51	152144.96	152662.95	0	0	x	x	362	662	389	1	D
2	f	30	r	1	1	4	4	-1	F2C1.TIF	F2C1.TIF	F1C2.TIF	2	2	1	1	1	2	150	911	V	L	v	1	153605	154505	1220	1230	153149.52	153652.36	153652.84	154518.01	154518.44	154688.44	154688.86	154988.86	154989.29	155489.34	155492.77	156036.83	0	0	x	x	362	662	390	0	T
2	f	30	r	4	1	5	5	1	F2C2.TIF	F2C1.TIF	F1C1.TIF	2	2	1	2	1	1	150	779	B	G	g	0	156976	157776	1184	1195	156529.26	157032.23	157032.71	157792.62	157793.03	157963.08	157963.50	158263.55	158263.94	158763.95	158764.43	159652.34	0	0	x	x	662	362	391	1	D
2	f	30	r	2	1	6	6	1	F2C2.TIF	F2C1.TIF	F1C2.TIF	2	2	1	2	1	2	150	623	D	B	s	0	160629	161279	1114	1119	160139.00	160641.91	160642.40	161292.37	161292.78	161462.99	161463.42	161763.43	161763.83	162263.87	162264.34	163172.10	0	0	x	x	662	362	392	0	O
2	f	30	r	2	1	7	7	-1	F2C1.TIF	F2C2.TIF	F1C1.TIF	2	2	1	1	2	1	150	714	N	P	n	1	164512	165212	1181	1181	163748.73	164251.57	164252.06	165225.81	165226.27	165396.29	165396.72	165696.78	165697.18	166197.20	166197.65	167188.19	0	0	x	x	362	662	393	0	T
2	f	30	r	1	1	8	8	-1	F2C2.TIF	F2C2.TIF	F1C1.TIF	2	2	1	2	2	1	150	834	V	H	t	0	168141	168991	1267	1273	167678.43	168181.32	168181.79	169004.03	169004.47	169174.52	169174.96	169475.01	169475.41	169975.51	169975.96	170915.71	0	0	x	x	362	662	394	0	O
2	f	30	r	3	1	9	9	-1	F1C1.TIF	F1C1.TIF	F2C1.TIF	1	1	2	1	1	1	150	569	P	M	s	0	171877	172477	1012	1024	171408.15	171911.06	171911.55	172491.32	172491.76	172661.78	172662.20	172962.21	172962.63	173462.67	173463.10	174611.21	0	0	x	x	362	662	395	0	O
2	f	30	r	4	1	10	10	-1	F1C2.TIF	F1C1.TIF	F2C1.TIF	1	1	2	2	1	1	150	555	B	G	g	0	175557	176107	983	981	175097.86	175600.85	175601.33	176121.27	176121.68	176291.75	176292.19	176592.21	176592.61	177092.62	177093.09	177651.06	0	0	x	x	362	662	396	1	D
2	f	30	r	4	1	11	11	-1	F1C1.TIF	F1C2.TIF	F2C2.TIF	1	1	2	1	2	2	150	780	H	P	h	1	178581	179381	1067	1081	178137.63	178640.53	178641.05	179394.81	179395.28	179565.32	179565.76	179865.78	179866.19	180366.26	180366.70	180755.11	0	0	x	x	362	662	397	0	T
2	f	30	r	4	1	12	12	-1	F2C1.TIF	F2C2.TIF	F1C2.TIF	2	2	1	1	2	2	150	746	A	D	a	1	181710	182460	1154	1157	181247.41	181750.29	181750.76	182473.53	182473.95	182644.01	182644.46	182944.51	182944.92	183444.92	183445.37	184306.78	0	0	x	x	362	662	398	0	T
2	f	30	r	3	1	13	13	1	F1C2.TIF	F1C2.TIF	F2C2.TIF	1	1	2	2	2	2	150	685	S	B	s	1	185243	185943	1095	1113	184797.14	185300.09	185300.57	185955.94	185956.36	186126.37	186126.84	186426.88	186430.22	186930.23	186930.66	187362.24	0	0	x	x	662	362	399	0	T
2	f	30	r	4	1	14	14	-1	F1C1.TIF	F1C2.TIF	F2C2.TIF	1	1	2	1	2	2	150	707	X	K	k	0	188296	188996	992	1000	187846.92	188349.76	188350.24	189010.20	189010.64	189180.66	189181.10	189481.14	189481.55	189981.57	189982.01	190450.02	0	0	x	x	362	662	400	1	D
2	f	30	r	1	1	15	15	1	F2C1.TIF	F2C1.TIF	F1C2.TIF	2	2	1	1	1	2	150	568	T	P	o	0	191387	191987	976	978	190936.68	191439.65	191440.15	192000.14	192000.55	192170.62	192171.07	192471.08	192471.47	192971.52	192972.00	193666.10	0	0	x	x	662	362	401	0	O
2	f	30	r	3	1	16	16	1	F1C1.TIF	F1C1.TIF	F2C1.TIF	1	1	2	1	1	1	150	607	T	V	t	1	194628	195228	1110	1122	194156.44	194659.31	194659.80	195241.61	195242.09	195412.13	195412.54	195712.60	195713.01	196213.04	196213.48	196561.74	0	0	x	x	662	362	402	0	T
2	f	30	r	1	1	17	17	1	F1C1.TIF	F1C1.TIF	F2C2.TIF	1	1	2	1	1	2	150	581	J	V	j	1	197518	198118	1006	1025	197046.22	197549.16	197549.63	198131.39	198131.84	198301.91	198302.35	198602.39	198602.78	199102.84	199103.29	199585.65	0	0	x	x	662	362	403	0	T
2	f	30	r	4	1	18	18	1	F1C1.TIF	F1C2.TIF	F2C2.TIF	1	1	2	1	2	2	150	680	K	P	p	0	200542	201242	1004	1006	200076.01	200578.90	200579.40	201254.99	201255.44	201425.54	201425.97	201728.82	201729.28	202229.31	202229.76	203329.12	0	0	x	x	662	362	404	1	D
2	f	30	r	1	1	19	19	1	F2C1.TIF	F2C1.TIF	F1C2.TIF	2	2	1	1	1	2	150	953	S	X	s	1	204302	205252	1096	1118	203815.73	204318.55	204319.02	205265.46	205268.82	205438.84	205439.30	205739.33	205739.74	206239.77	206240.22	207280.89	0	0	x	x	662	362	405	0	T
2	f	30	r	1	1	20	20	-1	F2C1.TIF	F2C1.TIF	F1C2.TIF	2	2	1	1	1	2	150	798	L	A	l	1	208217	209017	1003	1015	207765.42	208268.33	208268.85	209029.98	209030.40	209200.48	209200.96	209501.01	209501.42	210001.49	210001.92	210304.99	0	0	x	x	362	662	406	0	T
2	f	30	r	4	1	21	21	1	F2C2.TIF	F2C1.TIF	F1C1.TIF	2	2	1	2	1	1	150	559	H	G	g	0	211261	211811	1210	1219	210795.18	211298.05	211298.55	211824.66	211825.08	211995.14	211998.55	212298.58	212298.98	212799.04	212799.48	213938.27	0	0	x	x	662	362	407	1	D
2	f	30	r	1	1	22	22	-1	F2C2.TIF	F2C2.TIF	F1C1.TIF	2	2	1	2	2	1	150	685	B	D	b	1	214867	215567	959	967	214424.91	214927.84	214928.32	215579.94	215580.39	215750.44	215750.88	216050.95	216051.35	216551.36	216551.81	216978.11	0	0	x	x	362	662	408	0	T
2	f	30	r	3	1	23	23	1	F2C2.TIF	F2C2.TIF	F1C2.TIF	2	2	1	2	2	2	150	994	M	J	m	1	217921	218921	1003	1012	217464.69	217967.59	217968.08	218934.76	218938.28	219108.44	219108.88	219408.88	219409.29	219909.29	219909.74	220767.72	0	0	x	x	662	362	409	0	T
2	f	30	r	2	1	24	24	1	F2C1.TIF	F2C2.TIF	F1C1.TIF	2	2	1	1	2	1	150	706	P	K	k	0	221695	222395	1063	1087	221254.40	221757.27	221757.74	222408.11	222408.54	222578.55	222578.97	222879.00	222879.40	223379.44	223379.87	224319.55	0	0	x	x	662	362	410	1	D
2	f	30	r	4	1	25	25	-1	F1C1.TIF	F1C2.TIF	F2C2.TIF	1	1	2	1	2	2	150	907	G	P	p	0	225268	226168	1262	1290	224814.13	225317.07	225317.58	226181.62	226182.04	226352.05	226352.49	226652.51	226652.92	227152.94	227153.41	227839.22	0	0	x	x	362	662	411	1	D
2	f	30	r	2	1	26	26	-1	F2C2.TIF	F2C1.TIF	F1C2.TIF	2	2	1	2	1	2	150	960	S	L	l	0	228783	229733	1090	1096	228333.87	228836.81	228837.30	229747.10	229747.55	229917.57	229917.99	230218.04	230218.45	230718.50	230718.96	231616.91	0	0	x	x	362	662	412	1	D
2	f	30	r	4	1	27	27	-1	F2C2.TIF	F2C1.TIF	F1C1.TIF	2	2	1	2	1	1	150	854	S	P	p	0	232578	233428	963	973	232123.58	232626.46	232626.95	233441.57	233441.99	233612.03	233612.46	233912.53	233912.96	234413.00	234413.46	235278.87	0	0	x	x	362	662	413	1	D
2	f	30	r	4	1	28	28	-1	F2C1.TIF	F2C2.TIF	F1C2.TIF	2	2	1	1	2	2	150	972	B	P	p	0	284308	285308	1301	1303	283859.70	284362.63	284363.11	285323.05	285323.49	285493.57	285494.01	285794.05	285794.45	286294.51	286294.95	286652.90	0	1	x	x	362	662	414	1	D
2	f	30	r	2	1	29	29	-1	F2C1.TIF	F2C2.TIF	F1C1.TIF	2	2	1	1	2	1	150	694	R	L	l	0	287598	288298	1362	1376	287139.45	287642.33	287642.82	288312.83	288313.27	288483.37	288483.80	288783.83	288784.24	289284.31	289284.75	290028.84	0	1	x	x	362	662	415	1	D
2	f	30	r	3	1	30	30	-1	F1C1.TIF	F1C1.TIF	F2C1.TIF	1	1	2	1	1	1	150	960	V	B	v	1	317993	318943	1338	1331	317517.17	318020.19	318020.71	318956.31	318956.78	319126.82	319127.25	319429.97	319430.46	319930.47	319930.91	320186.70	0	3	x	x	362	662	416	0	T
2	f	30	r	2	1	31	31	1	F1C2.TIF	F1C1.TIF	F2C2.TIF	1	1	2	2	1	2	150	658	G	X	g	1	321166	321816	1278	1288	320676.93	321179.88	321180.38	321830.20	321830.62	322000.63	322001.09	322301.13	322301.53	322801.58	322802.06	323610.13	0	3	x	x	662	362	417	0	T
2	f	30	r	2	1	32	32	-1	F2C2.TIF	F2C1.TIF	F1C2.TIF	2	2	1	2	1	2	150	511	H	M	h	1	324576	325126	1201	1211	324096.67	324599.70	324600.18	325139.90	325140.32	325310.34	325310.78	325610.84	325611.23	326111.29	326111.76	326794.00	0	3	x	x	362	662	418	0	T
2	f	30	r	2	1	33	33	-1	F1C2.TIF	F1C1.TIF	F2C2.TIF	1	1	2	2	1	2	150	716	A	B	v	0	327746	328496	1096	1102	327286.44	327789.36	327789.83	328509.71	328510.15	328680.22	328680.65	328980.68	328981.09	329481.09	329481.53	330729.55	0	3	x	x	362	662	419	0	O
2	f	30	r	1	1	34	34	-1	F2C1.TIF	F2C1.TIF	F1C2.TIF	2	2	1	1	1	2	150	762	B	D	b	1	331706	332456	1137	1138	331226.15	331729.08	331729.57	332469.66	332470.08	332640.12	332640.53	332940.55	332940.94	333441.00	333441.47	333913.52	0	3	x	x	362	662	420	0	T
2	f	30	r	4	1	35	35	-1	F2C2.TIF	F2C1.TIF	F1C1.TIF	2	2	1	2	1	1	150	806	G	X	g	1	367522	368322	1181	1213	367053.45	367556.50	367557.00	368336.81	368337.25	368507.34	368507.78	368807.79	368808.18	369308.23	369308.71	369926.70	0	4	x	x	362	662	421	0	T
2	f	30	r	3	1	36	36	-1	F2C1.TIF	F2C1.TIF	F1C1.TIF	2	2	1	1	1	1	150	750	G	D	g	1	370891	371641	1440	1461	370403.19	370906.10	370906.61	371656.51	371656.94	371826.97	371827.41	372127.45	372127.85	372627.90	372628.37	372982.73	0	4	x	x	362	662	422	0	T
2	f	30	r	3	1	37	37	1	F2C1.TIF	F2C1.TIF	F1C1.TIF	2	2	1	1	1	1	150	986	G	L	g	1	380464	381464	1281	1297	379982.47	380485.45	380485.95	381477.32	381477.77	381647.79	381648.23	381948.27	381948.66	382448.73	382449.16	383045.49	0	5	x	x	662	362	423	0	T
2	f	30	r	3	1	38	38	1	F2C1.TIF	F2C1.TIF	F1C1.TIF	2	2	1	1	1	1	150	687	K	D	k	1	384011	384711	1167	1169	383532.21	384035.11	384035.61	384725.58	384726.01	384896.07	384896.52	385196.55	385196.94	385697.00	385697.46	386229.64	0	5	x	x	662	362	424	0	T
2	f	30	r	1	1	39	39	1	F2C2.TIF	F2C2.TIF	F1C1.TIF	2	2	1	2	2	1	150	799	B	T	b	1	387164	387964	1190	1199	386721.98	387224.87	387225.39	387977.31	387977.73	388147.79	388148.23	388448.30	388448.70	388948.74	388949.23	389415.13	0	5	x	x	662	362	425	0	T
2	f	30	r	2	1	40	40	1	F2C1.TIF	F2C2.TIF	F1C1.TIF	2	2	1	1	2	1	150	591	K	J	k	1	390376	390976	1169	1178	389921.73	390424.64	390425.13	390989.08	390989.51	391159.58	391160.02	391460.02	391460.43	391960.49	391960.96	392724.91	0	5	x	x	662	362	426	0	T
2	f	30	r	3	1	41	41	-1	F1C2.TIF	F1C2.TIF	F2C2.TIF	1	1	2	2	2	2	150	938	L	A	l	1	393680	394630	1211	1222	393211.49	393714.46	393714.94	394644.85	394645.29	394815.35	394815.77	395115.78	395116.18	395616.23	395616.68	396134.60	0	5	x	x	362	662	427	0	T
2	f	30	r	1	1	42	42	1	F1C1.TIF	F1C1.TIF	F2C2.TIF	1	1	2	1	1	2	150	900	S	N	s	1	397095	397995	1129	1136	396631.22	397134.18	397134.65	398008.04	398008.51	398178.56	398179.01	398479.07	398479.48	398979.53	398979.96	399524.33	0	5	x	x	662	362	428	0	T
2	f	30	r	1	1	43	43	1	F1C2.TIF	F1C2.TIF	F2C1.TIF	1	1	2	2	2	1	150	716	J	V	j	1	400473	401223	1080	1077	400010.98	400513.97	400514.46	401236.62	401237.03	401407.09	401407.53	401707.56	401707.95	402207.95	402208.41	402884.17	0	5	x	x	662	362	429	0	T
2	f	30	r	1	1	44	44	-1	F1C2.TIF	F1C2.TIF	F2C1.TIF	1	1	2	2	2	1	150	811	V	L	v	1	403836	404636	1113	1123	403370.72	403873.64	403874.13	404648.96	404649.38	404819.40	404819.81	405119.82	405120.27	405620.32	405620.75	406083.85	0	5	x	x	362	662	430	0	T
2	f	30	r	2	1	45	45	-1	F1C2.TIF	F1C1.TIF	F2C2.TIF	1	1	2	2	1	2	150	666	B	T	b	1	407054	407754	1060	1068	406570.48	407073.40	407073.87	407767.77	407768.23	407938.28	407938.71	408238.75	408239.14	408739.14	408739.58	409299.97	0	5	x	x	362	662	431	0	T
2	f	30	r	3	1	46	46	1	F1C1.TIF	F1C1.TIF	F2C1.TIF	1	1	2	1	1	1	150	940	H	J	l	0	410271	411221	1112	1122	409790.24	410293.18	410293.67	411234.48	411234.92	411405.10	411405.52	411705.55	411705.95	412206.01	412206.45	412819.84	0	5	x	x	662	362	432	0	O
2	f	30	r	4	1	47	47	-1	F1C2.TIF	F1C1.TIF	F2C1.TIF	1	1	2	2	1	1	150	907	L	J	j	0	413756	414656	1079	1082	413309.97	413809.97	413813.42	414669.93	414673.26	414843.33	414843.78	415143.81	415144.22	415644.28	415644.72	416163.04	0	5	x	x	362	662	433	1	D
2	f	30	r	1	1	48	48	-1	F1C1.TIF	F1C1.TIF	F2C2.TIF	1	1	2	1	1	2	150	935	V	M	v	1	417147	418097	1173	1171	416659.72	417162.73	417163.24	418113.03	418113.51	418283.52	418283.94	418583.95	418584.36	419084.40	419084.84	419362.80	0	5	x	x	362	662	434	0	T
2	f	30	r	2	1	49	49	-1	F2C1.TIF	F2C2.TIF	F1C1.TIF	2	2	1	1	2	1	150	845	X	M	m	0	420323	421173	1068	1080	419859.48	420362.34	420362.84	421186.08	421186.51	421356.53	421357.01	421657.02	421657.41	422157.47	422157.92	422882.56	0	5	x	x	362	662	435	1	D
2	f	30	r	4	1	50	50	-1	F2C1.TIF	F2C2.TIF	F1C2.TIF	2	2	1	1	2	2	150	971	V	P	v	1	423840	424840	1100	1104	423369.22	423872.06	423872.55	424853.70	424854.13	425024.29	425024.76	425324.79	425325.21	425825.22	425825.65	426212.38	0	5	x	x	362	662	436	0	T
2	f	30	r	3	1	51	51	-1	F1C2.TIF	F1C2.TIF	F2C2.TIF	1	1	2	2	2	2	150	631	S	L	s	1	427169	427819	1080	1097	426698.97	427201.90	427202.39	427832.25	427832.68	428002.85	428003.28	428303.33	428303.74	428803.79	428804.25	429042.14	0	5	x	x	362	662	437	0	T
2	f	30	r	1	1	52	52	-1	F1C1.TIF	F1C1.TIF	F2C2.TIF	1	1	2	1	1	2	150	713	X	J	v	0	429993	430693	1069	1082	429528.75	430031.70	430032.19	430706.67	430707.11	430877.17	430877.59	431177.60	431177.99	431678.05	431678.48	432401.84	0	5	x	x	362	662	438	0	O
2	f	30	r	4	1	53	53	-1	F1C2.TIF	F1C1.TIF	F2C1.TIF	1	1	2	2	1	1	150	950	H	L	h	1	433376	434326	1036	1056	432888.50	433391.38	433391.87	434341.84	434342.29	434512.32	434512.75	434812.77	434813.23	435313.28	435313.76	436098.04	0	5	x	x	362	662	439	0	T
2	f	30	r	1	1	54	54	1	F1C2.TIF	F1C2.TIF	F2C1.TIF	1	1	2	2	2	1	150	560	J	K	j	1	437063	437613	1032	1044	436588.22	437091.21	437091.70	437626.90	437627.31	437797.36	437797.85	438097.89	438098.28	438601.07	438601.56	439105.57	0	5	x	x	662	362	440	0	T
2	f	30	r	2	1	55	55	1	F1C1.TIF	F1C2.TIF	F2C1.TIF	1	1	2	1	2	1	150	698	R	N	r	1	440051	440751	1058	1076	439598.00	440100.99	440101.47	440764.36	440764.78	440934.86	440935.29	441235.35	441235.75	441735.80	441736.25	442737.46	0	5	x	x	662	362	441	0	T
2	f	30	r	2	1	56	56	1	F2C1.TIF	F2C2.TIF	F1C1.TIF	2	2	1	1	2	1	150	595	A	L	a	1	443715	444315	1076	1079	443237.73	443740.57	443741.06	444327.84	444331.34	444501.40	444501.83	444801.88	444802.27	445302.29	445302.74	446050.87	0	5	x	x	662	362	442	0	T
2	f	30	r	3	1	57	57	-1	F2C1.TIF	F2C1.TIF	F1C1.TIF	2	2	1	1	1	1	150	727	L	S	l	1	447015	447765	1074	1081	446537.48	447040.41	447040.91	447780.78	447781.21	447951.25	447951.68	448251.70	448252.12	448752.15	448752.59	449170.54	0	5	x	x	362	662	443	0	T
2	f	30	r	3	1	58	58	-1	F1C1.TIF	F1C1.TIF	F2C1.TIF	1	1	2	1	1	1	150	787	M	S	s	0	450110	450910	1112	1114	449657.25	450160.15	450160.64	450923.19	450923.62	451093.64	451094.09	451394.10	451394.51	451894.54	451894.98	452336.66	0	5	x	x	362	662	444	1	D
2	f	30	r	3	1	59	59	1	F1C2.TIF	F1C2.TIF	F2C2.TIF	1	1	2	2	2	2	150	838	X	M	m	0	453309	454159	1083	1084	452827.01	453329.92	453330.40	454172.69	454173.11	454343.15	454343.59	454643.61	454644.02	455144.05	455144.48	455970.13	0	5	x	x	662	362	445	1	D
2	f	30	r	4	1	60	60	1	F1C1.TIF	F1C2.TIF	F2C2.TIF	1	1	2	1	2	2	150	862	N	L	l	0	456915	457765	1013	1030	456456.73	456959.63	456960.13	457780.18	457780.63	457950.64	457951.10	458251.15	458251.55	458751.56	458752.04	459424.18	0	5	x	x	662	362	446	1	D
2	f	30	r	4	1	61	61	1	F2C1.TIF	F2C2.TIF	F1C2.TIF	2	2	1	1	2	2	150	514	X	D	k	0	460398	460948	1086	1089	459916.47	460419.48	460420.00	460961.79	460962.21	461132.22	461132.65	461432.72	461433.12	461933.12	461933.56	462961.73	0	5	x	x	662	362	447	0	O
2	f	30	r	3	1	62	62	1	F1C2.TIF	F1C2.TIF	F2C2.TIF	1	1	2	2	2	2	150	813	T	P	t	1	463933	464733	1023	1031	463456.22	463959.08	463959.56	464746.21	464749.55	464919.61	464920.04	465220.04	465220.43	465720.48	465720.95	466495.64	0	5	x	x	662	362	448	0	T
2	f	30	r	1	1	63	63	-1	F1C1.TIF	F1C1.TIF	F2C2.TIF	1	1	2	1	1	2	150	536	M	S	m	1	467445	467995	1065	1069	466985.95	467488.89	467489.37	468009.21	468009.67	468179.72	468180.14	468480.15	468480.57	468980.61	468981.05	469695.36	0	5	x	x	362	662	449	0	T
2	f	30	r	1	1	64	64	-1	F2C2.TIF	F2C2.TIF	F1C1.TIF	2	2	1	2	2	1	150	804	P	K	p	1	470664	471464	953	972	470185.71	470688.72	470689.19	471478.93	471479.36	471649.37	471649.81	471949.84	471950.24	472450.24	472450.67	472928.87	0	5	x	x	362	662	450	0	T
2	f	30	r	1	1	65	65	1	F1C2.TIF	F1C2.TIF	F2C1.TIF	1	1	2	2	2	1	150	855	S	P	s	1	473880	474730	1022	1033	473415.46	473918.36	473918.86	474742.86	474743.28	474913.30	474913.73	475213.76	475214.16	475714.19	475714.66	476160.58	0	5	x	x	662	362	451	0	T
2	f	30	r	1	1	66	66	-1	F1C2.TIF	F1C2.TIF	F2C1.TIF	1	1	2	2	2	1	150	765	N	A	n	1	477121	477871	1091	1104	476645.22	477148.12	477148.61	477884.54	477884.98	478055.00	478058.32	478358.32	478358.72	478858.78	478859.21	479378.28	0	5	x	x	362	662	452	0	T
2	f	30	r	3	1	67	67	1	F1C1.TIF	F1C1.TIF	F2C1.TIF	1	1	2	1	1	1	150	936	S	P	s	1	480337	481287	1176	1174	479864.98	480367.89	480368.39	481300.05	481300.52	481470.58	481471.01	481771.04	481771.45	482271.46	482271.90	482592.41	0	5	x	x	662	362	453	0	T
2	f	30	r	1	1	68	68	1	F2C1.TIF	F2C1.TIF	F1C2.TIF	2	2	1	1	1	2	150	819	D	S	p	0	484111	484961	1144	1139	483084.75	483587.71	483588.22	484974.68	484977.95	485147.98	485148.42	485448.46	485448.86	485948.86	485949.30	487167.76	0	5	x	x	662	362	454	0	O
2	f	30	r	2	1	69	69	-1	F1C2.TIF	F1C1.TIF	F2C2.TIF	1	1	2	2	1	2	150	733	T	V	m	0	488178	488928	1059	1061	487694.39	488197.29	488197.79	488940.87	488941.29	489111.33	489111.79	489411.83	489412.23	489912.25	489912.78	491279.57	0	5	x	x	362	662	455	0	O
2	f	30	r	2	1	70	70	-1	F1C1.TIF	F1C2.TIF	F2C1.TIF	1	1	2	1	2	1	150	607	T	M	t	1	492263	492863	909	914	491774.09	492277.00	492277.51	492877.24	492877.68	493047.72	493048.13	493348.15	493348.58	493848.60	493849.02	494079.44	0	5	x	x	362	662	456	0	T
2	f	30	r	1	1	71	71	1	F1C1.TIF	F1C1.TIF	F2C2.TIF	1	1	2	1	1	2	150	864	B	T	s	0	495053	495903	1018	1022	494563.87	495066.83	495067.36	495917.14	495917.57	496087.57	496087.99	496388.05	496388.44	496888.51	496888.95	497247.12	0	5	x	x	662	362	457	0	O
2	f	30	r	2	1	72	72	-1	F2C2.TIF	F2C1.TIF	F1C2.TIF	2	2	1	2	1	2	150	829	X	J	m	0	498214	499064	1015	1018	497733.64	498236.54	498237.03	499077.81	499078.24	499248.33	499248.76	499548.81	499549.21	500049.24	500049.67	500656.84	0	5	x	x	362	662	458	0	O
2	f	30	r	4	1	73	73	1	F2C1.TIF	F2C2.TIF	F1C2.TIF	2	2	1	1	2	2	150	758	V	T	s	0	501595	502345	998	1000	501153.38	501656.32	501656.82	502358.28	502358.74	502528.78	502529.23	502829.23	502829.64	503329.69	503330.14	504638.52	0	5	x	x	662	362	459	0	O
2	f	30	r	4	1	74	74	-1	F2C2.TIF	F2C1.TIF	F1C1.TIF	2	2	1	2	1	1	150	1000	S	T	t	0	505613	506613	1032	1032	505143.09	505645.94	505646.42	506626.76	506627.18	506797.27	506797.71	507097.71	507098.13	507598.16	507598.61	508718.28	0	5	x	x	362	662	460	1	D
2	f	30	r	3	1	75	75	1	F2C2.TIF	F2C2.TIF	F1C2.TIF	2	2	1	2	2	2	150	805	G	N	s	0	509949	510749	983	989	509212.78	509715.70	509716.22	510762.03	510762.50	510932.52	510935.90	511235.91	511236.31	511736.36	511736.79	512782.07	0	5	x	x	662	362	461	0	O
2	f	30	r	4	1	76	76	1	F1C1.TIF	F1C2.TIF	F2C2.TIF	1	1	2	1	2	2	150	976	V	M	m	0	513730	514730	990	992	513282.48	513785.39	513785.90	514745.91	514746.39	514916.55	514916.97	515217.01	515217.43	515717.47	515717.88	516429.81	0	5	x	x	662	362	462	1	D
2	f	30	r	3	1	77	77	-1	F2C2.TIF	F2C2.TIF	F1C2.TIF	2	2	1	2	2	2	150	912	G	J	g	1	517405	518305	1004	1015	516922.21	517425.11	517425.61	518318.17	518318.62	518488.66	518489.10	518789.10	518789.53	519289.56	519289.99	519677.37	0	5	x	x	362	662	463	0	T
2	f	30	r	3	1	78	78	-1	F2C1.TIF	F2C1.TIF	F1C1.TIF	2	2	1	1	1	1	150	773	A	X	n	0	520612	521412	959	965	520171.96	520674.88	520675.35	521425.65	521426.07	521596.13	521596.54	521896.56	521896.97	522397.01	522397.51	523421.34	0	5	x	x	362	662	464	0	O
2	f	30	r	2	1	79	79	-1	F1C1.TIF	F1C2.TIF	F2C1.TIF	1	1	2	1	2	1	150	789	P	D	d	0	524386	525186	988	990	523921.68	524424.58	524425.06	525199.42	525199.84	525369.88	525370.31	525670.32	525670.70	526170.77	526171.24	527004.83	0	5	x	x	362	662	465	1	D
2	f	30	r	2	1	80	80	1	F1C1.TIF	F1C2.TIF	F2C1.TIF	1	1	2	1	2	1	150	604	X	G	g	0	527963	528563	1027	1019	527501.42	528004.32	528004.79	528576.73	528577.20	528747.23	528747.67	529047.69	529048.10	529548.17	529548.62	530716.68	0	5	x	x	662	362	466	1	D
2	f	30	r	3	1	81	81	1	F2C1.TIF	F2C1.TIF	F1C1.TIF	2	2	1	1	1	1	150	506	D	J	s	0	531693	532193	885	893	531221.13	531724.14	531724.61	532206.14	532206.59	532376.61	532377.05	532677.10	532677.50	533177.51	533177.96	533820.70	0	5	x	x	662	362	467	0	O
2	f	30	r	4	1	82	82	1	F1C2.TIF	F1C1.TIF	F2C1.TIF	1	1	2	2	1	1	150	789	K	T	s	0	534807	535607	1075	1076	534320.91	534823.80	534824.30	535619.79	535620.21	535790.29	535790.71	536090.71	536093.97	536594.04	536594.47	537403.97	0	5	x	x	662	362	468	0	O
2	f	30	r	4	1	83	83	1	F2C2.TIF	F2C1.TIF	F1C1.TIF	2	2	1	2	1	1	150	676	M	G	m	1	539015	539715	1080	1093	537900.64	538403.54	538404.05	539728.48	539728.93	539898.98	539899.43	540199.49	540199.92	540699.96	540700.41	541163.69	0	5	x	x	662	362	469	0	T
2	f	30	r	2	1	84	84	1	F2C2.TIF	F2C1.TIF	F1C2.TIF	2	2	1	2	1	2	150	844	G	T	g	1	542131	542981	860	872	541660.35	542163.26	542163.74	542993.86	542994.30	543164.31	543164.72	543464.74	543465.14	543965.20	543965.67	544523.43	0	5	x	x	662	362	470	0	T
2	f	30	r	3	1	85	85	-1	F2C2.TIF	F2C2.TIF	F1C2.TIF	2	2	1	2	2	2	150	743	S	P	s	1	545497	546247	946	961	545010.11	545513.02	545513.54	546263.47	546263.90	546433.92	546434.38	546734.44	546734.84	547234.91	547235.40	548173.30	0	5	x	x	362	662	471	0	T
2	f	30	r	4	1	86	86	1	F1C2.TIF	F1C1.TIF	F2C1.TIF	1	1	2	2	1	1	150	569	S	A	s	1	549134	549734	967	963	548659.83	549162.82	549163.34	549747.11	549747.56	549917.62	549918.06	550218.07	550218.48	550718.49	550718.95	551627.19	0	5	x	x	662	362	472	0	T
2	f	30	r	3	1	87	87	-1	F1C2.TIF	F1C2.TIF	F2C2.TIF	1	1	2	2	2	2	150	999	V	X	v	1	552581	553581	963	978	552119.56	552622.47	552622.97	553594.45	553594.90	553764.93	553765.35	554065.36	554065.74	554565.76	554566.22	554972.74	0	5	x	x	362	662	473	0	T
2	f	30	r	2	1	88	88	-1	F1C1.TIF	F1C2.TIF	F2C1.TIF	1	1	2	1	2	1	150	706	K	A	k	1	556219	556919	1039	1046	555459.31	555962.29	555962.76	556932.67	556933.16	557103.22	557103.65	557403.68	557404.13	557904.15	557904.59	558842.49	0	5	x	x	362	662	474	0	T
2	f	30	r	2	1	89	89	1	F2C2.TIF	F2C1.TIF	F1C2.TIF	2	2	1	2	1	2	150	654	B	P	p	0	559795	560445	952	956	559339.02	559842.00	559842.47	560458.56	560459.00	560631.93	560632.39	560932.45	560932.85	561432.91	561433.33	562252.11	0	5	x	x	662	362	475	1	D
2	f	30	r	2	1	90	90	1	F1C1.TIF	F1C2.TIF	F2C1.TIF	1	1	2	1	2	1	150	580	S	H	h	0	563185	563785	1010	1023	562738.77	563241.73	563242.23	563798.10	563798.57	563968.59	563971.94	564271.97	564272.36	564772.43	564772.86	565194.12	0	5	x	x	662	362	476	1	D
2	f	30	r	2	1	91	91	1	F1C2.TIF	F1C1.TIF	F2C2.TIF	1	1	2	2	1	2	150	688	A	M	m	0	566130	566830	1015	1024	565688.54	566191.45	566191.95	566843.81	566844.26	567014.32	567014.75	567314.77	567315.17	567815.20	567815.64	568873.77	0	5	x	x	662	362	477	1	D
2	f	30	r	2	1	92	92	1	F1C2.TIF	F1C1.TIF	F2C2.TIF	1	1	2	2	1	2	150	555	J	A	j	1	569834	570384	896	908	569368.28	569871.20	569871.67	570397.31	570397.75	570567.78	570568.20	570871.15	570871.61	571371.67	571372.12	572345.58	0	5	x	x	662	362	478	0	T
2	f	30	r	1	1	93	93	-1	F1C2.TIF	F1C2.TIF	F2C1.TIF	1	1	2	2	2	1	150	724	V	P	v	1	573299	574049	971	988	572838.01	573340.87	573341.36	574062.90	574063.35	574233.37	574233.80	574533.86	574534.27	575034.33	575034.80	575451.04	0	5	x	x	362	662	479	0	T
2	f	30	r	1	1	94	94	1	F2C2.TIF	F2C2.TIF	F1C1.TIF	2	2	1	2	2	1	150	644	K	S	k	1	576413	577063	1119	1124	575947.79	576450.66	576451.16	577076.33	577076.78	577246.80	577247.24	577547.27	577547.68	578050.59	578051.08	579273.11	0	5	x	x	662	362	480	0	T
2	f	30	r	4	1	95	95	1	F1C2.TIF	F1C1.TIF	F2C1.TIF	1	1	2	2	1	1	150	714	P	R	p	1	580224	580924	925	933	579767.50	580270.34	580270.82	580937.05	580937.47	581110.51	581111.01	581411.03	581411.43	581911.49	581911.97	583064.84	0	5	x	x	662	362	481	0	T
2	f	30	r	4	1	96	96	1	F2C1.TIF	F2C2.TIF	F1C2.TIF	2	2	1	1	2	2	150	774	J	L	j	1	584026	584826	1085	1093	583567.22	584070.12	584070.62	584840.51	584840.96	585011.05	585011.49	585311.56	585312.02	585812.10	585812.55	587336.58	0	5	x	x	662	362	482	0	T
2	f	30	r	3	2	1	97	-1	F2C2.TIF	F2C2.TIF	F1C2.TIF	2	2	1	2	2	2	150	507	X	N	m	0	592521	593021	1103	1127	592066.58	592569.39	592569.88	593034.26	593034.68	593204.76	593205.20	593505.20	593505.61	594005.67	594006.11	594919.29	0	5	x	x	362	662	483	0	O
2	f	30	r	2	2	2	98	-1	F1C2.TIF	F1C1.TIF	F2C2.TIF	1	1	2	2	1	2	150	568	B	T	t	0	595869	596469	1124	1135	595406.32	595909.28	595909.79	596482.83	596483.26	596653.31	596653.76	596953.79	596954.20	597454.22	597454.68	598231.49	0	5	x	x	362	662	484	1	D
2	f	30	r	1	2	3	99	1	F2C1.TIF	F2C1.TIF	F1C2.TIF	2	2	1	1	1	2	150	902	G	X	g	1	599203	600103	1091	1092	598726.08	599228.94	599229.43	600119.40	600119.83	600289.83	600290.24	600590.27	600590.67	601090.68	601091.16	601591.17	0	5	x	x	662	362	485	0	T
2	f	30	r	1	2	4	100	1	F1C1.TIF	F1C1.TIF	F2C2.TIF	1	1	2	1	1	2	150	937	M	S	t	0	602533	603483	1004	1016	602085.83	602588.74	602589.24	603499.01	603499.49	603669.50	603669.94	603969.96	603970.36	604470.38	604470.84	605128.88	0	5	x	x	662	362	486	0	O
2	f	30	r	4	2	5	101	-1	F2C2.TIF	F2C1.TIF	F1C1.TIF	2	2	1	2	1	1	150	667	M	J	m	1	606105	606805	987	1003	605625.56	606128.49	606128.97	606818.82	606819.26	606989.34	606989.79	607289.83	607290.22	607790.29	607790.73	608118.83	0	5	x	x	362	662	487	0	T
2	f	30	r	4	2	6	102	-1	F2C1.TIF	F2C2.TIF	F1C2.TIF	2	2	1	1	2	2	150	832	J	V	j	1	609089	609939	1031	1025	608615.35	609118.29	609118.77	609952.17	609952.61	610122.62	610123.06	610423.07	610423.47	610923.51	610923.96	612214.79	0	5	x	x	362	662	488	0	T
2	f	30	r	1	2	7	103	1	F1C1.TIF	F1C1.TIF	F2C2.TIF	1	1	2	1	1	2	150	520	L	X	l	1	613161	613711	857	861	612715.03	613217.91	613218.40	613724.60	613725.02	613898.11	613898.61	614198.64	614199.03	614699.05	614699.51	615542.41	0	5	x	x	662	362	489	0	T
2	f	30	r	3	2	8	104	1	F1C1.TIF	F1C1.TIF	F2C1.TIF	1	1	2	1	1	1	150	984	T	A	t	1	616496	617496	1034	1048	616024.78	616527.59	616528.08	617509.26	617509.72	617679.73	617680.18	617980.21	617980.62	618480.70	618481.13	619174.24	0	5	x	x	662	362	490	0	T
2	f	30	r	4	2	9	105	-1	F2C1.TIF	F2C2.TIF	F1C2.TIF	2	2	1	1	2	2	150	513	M	R	r	0	620109	620659	873	878	619664.51	620167.42	620167.92	620672.66	620673.08	620843.11	620843.55	621143.55	621143.95	621643.99	621644.44	623127.53	0	5	x	x	362	662	491	1	D
2	f	30	r	2	2	10	106	-1	F1C1.TIF	F1C2.TIF	F2C1.TIF	1	1	2	1	2	1	150	868	X	B	b	0	624398	625298	1022	1034	623624.21	624127.16	624127.65	625311.09	625311.61	625481.66	625482.08	625782.14	625782.54	626282.54	626282.97	626837.30	0	5	x	x	362	662	492	1	D
2	f	30	r	2	2	11	107	-1	F2C2.TIF	F2C1.TIF	F1C2.TIF	2	2	1	2	1	2	150	575	A	N	a	1	627808	628408	807	814	627333.94	627836.83	627837.33	628421.67	628422.08	628592.14	628592.60	628892.63	628893.03	629393.10	629393.55	630213.38	0	5	x	x	362	662	493	0	T
2	f	30	r	2	2	12	108	1	F2C2.TIF	F2C1.TIF	F1C2.TIF	2	2	1	2	1	2	150	937	S	M	s	1	631179	632129	987	993	630713.69	631216.58	631217.08	632142.15	632142.59	632312.67	632313.13	632613.19	632613.61	633116.51	633117.02	634021.03	0	5	x	x	662	362	494	0	T
2	f	30	r	3	2	13	109	1	F2C2.TIF	F2C2.TIF	F1C2.TIF	2	2	1	2	2	2	150	825	N	K	m	0	634991	635841	943	951	634513.40	635016.31	635016.81	635856.70	635857.13	636027.14	636027.61	636327.63	636328.03	636828.10	636828.57	637556.55	0	5	x	x	662	362	495	0	O
2	f	30	r	4	2	14	110	1	F1C2.TIF	F1C1.TIF	F2C1.TIF	1	1	2	2	1	1	150	591	N	K	n	1	638517	639117	978	1003	638053.13	638556.04	638556.52	639130.26	639130.71	639300.74	639301.18	639601.19	639601.59	640101.62	640102.07	640372.75	0	5	x	x	662	362	496	0	T
2	f	30	r	1	2	15	111	-1	F1C1.TIF	F1C1.TIF	F2C2.TIF	1	1	2	1	1	2	150	864	V	P	v	1	641329	642179	991	997	640862.92	641365.84	641366.35	642192.74	642196.02	642366.14	642366.57	642666.61	642667.02	643167.02	643167.47	643428.23	0	5	x	x	362	662	497	0	T
2	f	30	r	1	2	16	112	-1	F1C1.TIF	F1C1.TIF	F2C2.TIF	1	1	2	1	1	2	150	688	R	G	p	0	644390	645090	981	990	643912.70	644415.67	644416.16	645105.97	645106.42	645276.53	645276.95	645576.95	645577.39	646077.41	646077.85	647092.26	0	5	x	x	362	662	498	0	O
2	f	30	r	1	2	17	113	1	F1C2.TIF	F1C2.TIF	F2C1.TIF	1	1	2	2	2	1	150	524	H	N	n	0	648035	648585	806	817	647592.42	648095.37	648095.87	648597.87	648598.31	648768.35	648768.76	649068.81	649069.24	649569.28	649569.71	650455.14	0	5	x	x	662	362	499	1	D
2	f	30	r	2	2	18	114	1	F2C1.TIF	F2C2.TIF	F1C1.TIF	2	2	1	1	2	1	150	527	K	V	k	1	651432	651982	932	942	650952.17	651455.05	651455.56	651995.63	651996.04	652166.13	652166.57	652466.60	652466.99	652967.01	652967.50	653507.34	0	5	x	x	662	362	500	0	T
2	f	30	r	2	2	19	115	-1	F1C2.TIF	F1C1.TIF	F2C2.TIF	1	1	2	2	1	2	150	928	N	R	n	1	654445	655395	984	985	653991.93	654494.94	654495.44	655407.96	655408.40	655578.44	655578.85	655878.90	655879.32	656379.32	656379.75	657811.35	0	5	x	x	362	662	501	0	T
2	f	30	r	4	2	20	116	-1	F1C2.TIF	F1C1.TIF	F2C1.TIF	1	1	2	2	1	1	150	910	T	H	t	1	658772	659672	948	958	658311.62	658814.59	658815.10	659685.74	659686.17	659856.28	659856.71	660156.75	660157.15	660657.16	660657.58	661538.86	0	5	x	x	362	662	502	0	T
2	f	30	r	3	2	21	117	-1	F1C2.TIF	F1C2.TIF	F2C2.TIF	1	1	2	2	2	2	150	635	N	M	n	1	662503	663153	943	949	662031.34	662534.22	662534.69	663166.11	663166.55	663336.58	663337.01	663637.05	663637.44	664137.50	664137.95	664930.77	0	5	x	x	362	662	503	0	T
2	f	30	r	1	2	22	118	-1	F2C1.TIF	F2C1.TIF	F1C2.TIF	2	2	1	1	1	2	150	514	V	N	v	1	665889	666439	951	947	665421.08	665923.99	665924.47	666454.40	666454.83	666624.87	666625.30	666925.31	666925.73	667425.78	667426.23	668084.22	0	5	x	x	362	662	504	0	T
2	f	30	r	4	2	23	119	1	F2C2.TIF	F2C1.TIF	F1C1.TIF	2	2	1	2	1	1	150	879	S	J	s	1	669018	669918	916	919	668570.85	669073.72	669074.24	669934.18	669934.61	670104.63	670105.07	670405.08	670405.47	670905.48	670905.91	671333.87	0	5	x	x	662	362	505	0	T
2	f	30	r	4	2	24	120	1	F2C1.TIF	F2C2.TIF	F1C2.TIF	2	2	1	1	2	2	150	575	R	D	p	0	672314	672914	837	835	671830.61	672333.53	672334.04	672927.82	672928.29	673098.29	673098.74	673398.80	673399.21	673899.25	673899.69	674948.03	0	5	x	x	662	362	506	0	O
2	f	30	r	4	2	25	121	-1	F2C2.TIF	F2C1.TIF	F1C1.TIF	2	2	1	2	1	1	150	797	S	R	s	1	675898	676698	1024	1021	675440.33	675943.26	675943.74	676713.70	676714.15	676884.26	676884.69	677184.75	677185.18	677685.20	677685.65	678209.88	0	5	x	x	362	662	507	0	T
2	f	30	r	1	2	26	122	1	F2C1.TIF	F2C1.TIF	F1C2.TIF	2	2	1	1	1	2	150	897	L	R	l	1	679198	680098	964	961	678720.10	679222.95	679223.42	680113.43	680113.88	680283.96	680284.37	680584.37	680584.78	681084.86	681085.32	681573.27	0	5	x	x	662	362	508	0	T
2	f	30	r	2	2	27	123	-1	F2C1.TIF	F2C2.TIF	F1C1.TIF	2	2	1	1	2	1	150	788	V	H	v	1	682549	683349	1249	1252	682059.85	682562.79	682563.28	683363.10	683363.55	683533.62	683534.04	683834.07	683834.47	684334.48	684334.95	685043.03	0	5	x	x	362	662	509	0	T
2	f	30	r	1	2	28	124	1	F2C2.TIF	F2C2.TIF	F1C1.TIF	2	2	1	2	2	1	150	870	L	T	l	1	685971	686871	896	906	685529.58	686032.47	686032.99	686884.10	686884.52	687054.72	687055.21	687355.27	687355.67	687855.70	687856.13	688499.09	0	5	x	x	662	362	510	0	T
2	f	30	r	1	2	29	125	-1	F2C1.TIF	F2C1.TIF	F1C2.TIF	2	2	1	1	1	2	150	754	M	A	m	1	689471	690221	976	979	688989.33	689492.23	689492.72	690234.57	690234.99	690405.07	690405.50	690705.55	690705.94	691205.99	691206.42	691522.54	0	5	x	x	362	662	511	0	T
2	f	30	r	3	2	30	126	-1	F1C2.TIF	F1C2.TIF	F2C2.TIF	1	1	2	2	2	2	150	885	B	R	p	0	693011	693911	1007	1014	692009.11	692512.08	692512.56	693924.19	693924.64	694094.80	694095.23	694395.23	694395.64	694895.67	694896.11	695586.30	0	5	x	x	362	662	512	0	O
2	f	30	r	4	2	31	127	1	F2C1.TIF	F2C2.TIF	F1C2.TIF	2	2	1	1	2	2	150	954	G	K	t	0	696557	697507	1031	1034	696078.80	696581.62	696582.10	697522.23	697522.66	697692.67	697693.08	697993.14	697993.55	698493.60	698494.08	699491.80	0	5	x	x	662	362	513	0	O
2	f	30	r	1	2	32	128	1	F2C2.TIF	F2C2.TIF	F1C1.TIF	2	2	1	2	2	1	150	743	P	L	r	0	700462	701212	942	956	699998.50	700501.36	700501.83	701225.15	701225.57	701395.58	701396.07	701696.09	701696.49	702196.51	702196.96	703091.53	0	5	x	x	662	362	514	0	O
2	f	30	r	3	2	33	129	1	F2C1.TIF	F2C1.TIF	F1C1.TIF	2	2	1	1	1	1	150	871	J	A	j	1	704041	704941	963	969	703578.23	704081.20	704081.71	704954.65	704955.07	705125.09	705125.53	705425.57	705425.97	705926.01	705926.46	707281.35	0	5	x	x	662	362	515	0	T
2	f	30	r	1	2	34	130	-1	F2C1.TIF	F2C1.TIF	F1C2.TIF	2	2	1	1	1	2	150	998	T	P	t	1	708226	709226	1001	1006	707777.92	708280.86	708281.36	709241.24	709241.69	709411.71	709412.13	709712.14	709712.54	710212.55	710213.00	710961.22	0	5	x	x	362	662	516	0	T
2	f	30	r	2	2	35	131	1	F1C1.TIF	F1C2.TIF	F2C1.TIF	1	1	2	1	2	1	150	728	P	J	p	1	711920	712670	981	985	711457.65	711960.58	711961.08	712683.62	712684.04	712854.12	712854.56	713154.62	713155.01	713655.06	713655.49	714192.90	0	5	x	x	662	362	517	0	T
2	f	30	r	3	2	36	132	1	F2C1.TIF	F2C1.TIF	F1C1.TIF	2	2	1	1	1	1	150	720	X	G	x	1	715147	715897	843	855	714687.41	715190.29	715190.77	715910.71	715911.16	716081.24	716081.66	716381.68	716382.10	716882.17	716882.65	718610.39	0	5	x	x	662	362	518	0	T
2	f	30	r	3	2	37	133	1	F2C1.TIF	F2C1.TIF	F1C1.TIF	2	2	1	1	1	1	150	653	H	J	j	0	719687	720337	1012	1015	719107.08	719610.01	719610.50	720350.61	720351.03	720521.07	720521.51	720821.55	720821.95	721321.99	721322.47	722816.34	0	5	x	x	662	362	519	1	D
2	f	30	r	3	2	38	134	-1	F2C2.TIF	F2C2.TIF	F1C2.TIF	2	2	1	2	2	2	150	749	M	R	m	1	723784	724534	830	834	723316.76	723819.67	723820.17	724550.01	724550.44	724720.53	724720.99	725021.01	725021.41	725521.42	725521.92	727183.75	0	5	x	x	362	662	520	0	T
2	f	30	r	3	2	39	135	-1	F1C1.TIF	F1C1.TIF	F2C1.TIF	1	1	2	1	1	1	150	936	B	D	d	0	741238	742188	1306	1300	739895.52	740398.49	740399.00	742201.77	742202.20	742372.23	742372.68	742672.69	742673.08	743173.08	743173.53	744174.79	0	6	x	x	362	662	521	1	D
2	f	30	r	3	2	40	136	1	F1C1.TIF	F1C1.TIF	F2C1.TIF	1	1	2	1	1	1	150	979	R	A	p	0	745148	746148	1037	1039	744675.18	745178.11	745178.60	746161.18	746161.61	746331.64	746332.07	746632.12	746632.58	747132.63	747133.07	748270.42	0	6	x	x	662	362	522	0	O
2	f	30	r	4	2	41	137	-1	F1C2.TIF	F1C1.TIF	F2C1.TIF	1	1	2	2	1	1	150	820	K	N	k	1	749227	750077	1049	1057	748764.85	749267.80	749268.29	750090.59	750091.03	750261.03	750261.48	750561.54	750561.95	751061.97	751062.45	751757.98	0	6	x	x	362	662	523	0	T
2	f	30	r	2	2	42	138	1	F1C2.TIF	F1C1.TIF	F2C2.TIF	1	1	2	2	1	2	150	692	V	L	v	1	753063	753763	1052	1058	752254.60	752757.44	752757.92	753777.91	753778.35	753948.39	753948.80	754248.82	754249.22	754749.25	754749.72	755693.74	0	6	x	x	662	362	524	0	T
2	f	30	r	3	2	43	139	1	F1C2.TIF	F1C2.TIF	F2C2.TIF	1	1	2	2	2	2	150	741	X	K	x	1	756662	757412	1023	1020	756194.31	756697.23	756697.72	757427.66	757428.09	757598.10	757598.54	757898.58	757898.97	758399.01	758399.49	759117.51	0	6	x	x	662	362	525	0	T
2	f	30	r	2	2	44	140	1	F1C1.TIF	F1C2.TIF	F2C1.TIF	1	1	2	1	2	1	150	906	A	R	a	1	760397	761297	1051	1050	759604.05	760106.94	760107.44	761310.04	761310.50	761480.54	761480.97	761781.06	761781.47	762281.48	762281.92	762733.62	0	6	x	x	662	362	526	0	T
2	f	30	r	2	2	45	141	1	F2C1.TIF	F2C2.TIF	F1C1.TIF	2	2	1	1	2	1	150	738	B	M	m	0	764219	764969	1137	1146	763233.78	763736.73	763737.20	764982.76	764983.18	765153.29	765153.71	765456.61	765457.05	765957.08	765957.52	766287.01	0	6	x	x	662	362	527	1	D
2	f	30	r	1	2	46	142	-1	F1C1.TIF	F1C1.TIF	F2C2.TIF	1	1	2	1	1	2	150	719	L	P	r	0	767256	768006	963	965	766783.51	767286.45	767286.93	768019.36	768019.78	768189.81	768190.26	768490.26	768490.68	768990.69	768991.12	769996.54	0	6	x	x	362	662	528	0	O
2	f	30	r	2	2	47	143	1	F2C1.TIF	F2C2.TIF	F1C1.TIF	2	2	1	1	2	1	150	588	X	T	x	1	770941	771541	980	985	770493.23	770996.14	770996.64	771556.53	771556.95	771726.98	771727.39	772027.45	772027.85	772527.92	772528.38	773820.74	0	6	x	x	662	362	529	0	T
2	f	30	r	3	2	48	144	1	F1C1.TIF	F1C1.TIF	F2C1.TIF	1	1	2	1	1	1	150	723	V	X	v	1	775141	775891	1000	1010	774312.95	774815.84	774816.34	775906.24	775906.68	776076.70	776077.15	776377.16	776377.55	776877.62	776878.07	777260.26	0	6	x	x	662	362	530	0	T
2	f	30	r	4	2	49	145	1	F2C1.TIF	F2C2.TIF	F1C2.TIF	2	2	1	1	2	2	150	634	G	J	g	1	778228	778878	1027	1031	777762.69	778265.55	778266.03	778891.71	778892.15	779062.16	779062.59	779365.53	779366.01	779866.08	779866.51	780300.25	0	6	x	x	662	362	531	0	T
2	f	30	r	4	2	50	146	-1	F2C1.TIF	F2C2.TIF	F1C2.TIF	2	2	1	1	2	2	150	883	N	S	m	0	781712	785413	995	1002	780792.47	781295.39	781295.89	785426.42	785426.89	785596.96	785597.40	785897.42	785897.83	786397.87	786398.31	787645.28	0	6	x	x	362	662	532	0	O
2	f	30	r	4	2	51	147	-1	F1C1.TIF	F1C2.TIF	F2C2.TIF	1	1	2	1	2	2	150	900	R	A	a	0	788625	789525	952	936	788161.93	788664.82	788665.34	789538.43	789538.87	789708.92	789709.41	790009.42	790009.81	790509.83	790510.31	791947.16	0	6	x	x	362	662	533	1	D
2	f	30	r	4	2	52	148	-1	F1C1.TIF	F1C2.TIF	F2C2.TIF	1	1	2	1	2	2	150	554	M	L	l	0	797755	798305	1171	1180	797291.25	797794.24	797794.72	798318.15	798318.60	798488.66	798489.08	798789.14	798789.54	799289.57	799290.04	799850.61	0	7	x	x	362	662	534	1	D
2	f	30	r	3	2	53	149	1	F2C2.TIF	F2C2.TIF	F1C2.TIF	2	2	1	2	2	2	150	602	G	J	g	1	800826	801426	1046	1060	800341.00	800843.89	800844.36	801439.83	801440.26	801610.34	801610.76	801910.77	801914.19	802414.26	802414.70	803484.05	0	7	x	x	662	362	535	0	T
2	f	30	r	2	2	54	150	1	F2C2.TIF	F2C1.TIF	F1C2.TIF	2	2	1	2	1	2	150	980	T	P	p	0	808094	809094	1202	1212	803970.74	804473.57	804474.04	809108.18	809108.71	809278.81	809279.25	809579.25	809579.69	810079.72	810080.16	811083.51	0	7	x	x	662	362	536	1	D
2	f	30	r	2	2	55	151	-1	F1C2.TIF	F1C1.TIF	F2C2.TIF	1	1	2	2	1	2	150	785	H	K	h	1	812049	812849	1013	1030	811600.17	812103.05	812103.57	812863.47	812863.89	813033.92	813034.36	813334.36	813334.75	813834.82	813835.30	814763.20	0	7	x	x	362	662	537	0	T
2	f	30	r	4	2	56	152	1	F1C2.TIF	F1C1.TIF	F2C1.TIF	1	1	2	2	1	1	150	985	D	P	p	0	815731	817481	1035	1047	815259.89	815762.80	815763.29	817494.75	817495.23	817665.27	817665.69	817965.76	817966.16	818466.16	818466.61	819562.89	0	7	x	x	662	362	538	1	D
2	f	30	r	1	2	57	153	1	F1C2.TIF	F1C2.TIF	F2C1.TIF	1	1	2	2	2	1	150	746	G	B	b	0	820507	821257	989	1000	820059.53	820562.44	820562.94	821272.87	821273.32	821443.34	821443.78	821743.85	821744.26	822244.32	822244.81	823256.95	0	7	x	x	662	362	539	1	D
2	f	30	r	4	2	58	154	1	F1C1.TIF	F1C2.TIF	F2C2.TIF	1	1	2	1	2	2	150	516	G	R	g	1	824245	824945	919	935	823759.26	824262.17	824262.65	824958.77	824959.20	825129.20	825132.50	825432.52	825432.94	825932.95	825933.37	826632.43	0	7	x	x	662	362	540	0	T
2	f	30	r	4	2	59	155	1	F1C1.TIF	F1C2.TIF	F2C2.TIF	1	1	2	1	2	2	150	871	V	K	v	1	827584	828484	1118	1117	827119.00	827621.95	827622.46	828497.41	828497.85	828667.87	828668.32	828968.36	828968.78	829468.84	829472.20	830344.25	0	7	x	x	662	362	541	0	T
2	f	30	r	2	2	60	156	-1	F2C2.TIF	F2C1.TIF	F1C2.TIF	2	2	1	2	1	2	150	895	A	V	a	1	831325	832225	905	916	830838.73	831341.64	831342.14	832238.81	832242.34	832412.54	832412.97	832713.02	832713.41	833213.42	833213.86	834023.90	0	7	x	x	362	662	542	0	T
2	f	30	r	1	2	61	157	1	F1C2.TIF	F1C2.TIF	F2C1.TIF	1	1	2	2	2	1	150	541	V	M	v	1	834971	835771	1034	1033	834508.45	835011.42	835011.89	835784.25	835784.68	835954.71	835955.12	836255.12	836255.52	836755.56	836756.00	837161.57	0	7	x	x	662	362	543	0	T
2	f	30	r	3	2	62	158	-1	F2C1.TIF	F2C1.TIF	F1C1.TIF	2	2	1	1	1	1	150	969	P	N	p	1	838134	839084	1025	1025	837658.22	838161.18	838161.66	839097.74	839098.17	839271.27	839271.76	839571.80	839572.19	840072.23	840072.67	840535.48	0	7	x	x	362	662	544	0	T
2	f	30	r	1	2	63	159	-1	F2C2.TIF	F2C2.TIF	F1C1.TIF	2	2	1	2	2	1	150	926	V	S	v	1	841491	842441	925	936	841037.97	841540.89	841541.37	842454.42	842454.85	842624.92	842625.38	842925.43	842925.83	843425.85	843426.30	843863.17	0	7	x	x	362	662	545	0	T
2	f	30	r	1	2	64	160	-1	F1C2.TIF	F1C2.TIF	F2C1.TIF	1	1	2	2	2	1	150	691	V	K	v	1	844836	845736	989	996	844347.73	844850.60	844851.12	845751.01	845751.45	845921.52	845921.95	846222.02	846222.41	846722.43	846722.91	847590.82	0	7	x	x	362	662	546	0	T
2	f	30	r	2	2	65	161	1	F1C2.TIF	F1C1.TIF	F2C2.TIF	1	1	2	2	1	2	150	595	B	L	l	0	848550	849150	905	914	848087.45	848590.35	848590.83	849163.51	849163.96	849333.98	849334.41	849634.44	849634.88	850134.91	850135.34	851350.62	0	7	x	x	662	362	547	1	D
2	f	30	r	1	2	66	162	-1	F2C2.TIF	F2C2.TIF	F1C1.TIF	2	2	1	2	2	1	150	833	M	V	m	1	852307	853157	1068	1066	851837.16	852340.10	852340.59	853170.46	853170.88	853340.96	853341.37	853641.38	853641.79	854141.80	854142.25	854806.58	0	7	x	x	362	662	548	0	T
2	f	30	r	3	2	67	163	-1	F2C1.TIF	F2C1.TIF	F1C1.TIF	2	2	1	1	1	1	150	740	V	S	v	1	855746	856496	927	933	855296.91	855799.86	855800.35	856510.32	856510.76	856680.78	856681.19	856981.24	856981.66	857481.72	857482.17	858294.15	0	7	x	x	362	662	549	0	T
2	f	30	r	3	2	68	164	-1	F1C2.TIF	F1C2.TIF	F2C2.TIF	1	1	2	2	2	2	150	768	D	K	o	0	859352	860402	1028	1043	858786.65	859289.56	859290.03	860415.11	860415.53	860585.55	860585.98	860886.03	860886.44	861389.40	861389.92	862839.72	0	7	x	x	362	662	550	0	O
2	f	30	r	1	2	69	165	-1	F1C2.TIF	F1C2.TIF	F2C1.TIF	1	1	2	2	2	1	150	899	N	S	n	1	863800	864700	841	855	863336.30	863839.27	863839.74	864713.57	864714.02	864884.02	864884.47	865184.54	865184.95	865685.00	865685.48	866565.85	0	7	x	x	362	662	551	0	T
2	f	30	r	3	2	70	166	-1	F2C2.TIF	F2C2.TIF	F1C2.TIF	2	2	1	2	2	2	150	795	V	M	m	0	867827	868627	998	1013	867056.03	867558.98	867559.48	868640.18	868640.61	868810.77	868811.20	869111.21	869111.63	869611.68	869612.12	870485.44	0	7	x	x	362	662	552	1	D
2	f	30	r	4	2	71	167	1	F1C2.TIF	F1C1.TIF	F2C1.TIF	1	1	2	2	1	1	150	770	V	N	n	0	871449	872249	949	960	870985.74	871488.75	871489.23	872262.66	872263.12	872433.18	872433.62	872733.64	872734.04	873234.11	873234.56	874453.03	0	7	x	x	662	362	553	1	D
2	f	30	r	4	2	72	168	-1	F1C2.TIF	F1C1.TIF	F2C1.TIF	1	1	2	2	1	1	150	554	A	M	a	1	881849	882399	1054	1056	881384.97	881888.06	881888.57	882412.08	882412.52	882582.53	882582.96	882883.03	882883.44	883383.44	883383.86	883830.13	0	8	x	x	362	662	554	0	T
2	f	30	r	3	2	73	169	1	F1C2.TIF	F1C2.TIF	F2C2.TIF	1	1	2	2	2	2	150	877	X	K	k	0	884918	886168	1130	1130	884314.74	884817.67	884818.16	886181.73	886182.25	886352.42	886352.85	886652.92	886653.33	887153.35	887153.77	888389.86	0	8	x	x	662	362	555	1	D
2	f	30	r	2	2	74	170	-1	F2C2.TIF	F2C1.TIF	F1C2.TIF	2	2	1	2	1	2	150	750	D	G	d	1	889365	890115	939	934	888904.40	889407.34	889407.83	890128.32	890128.73	890298.90	890299.33	890599.38	890599.80	891099.84	891100.28	891989.68	0	8	x	x	362	662	556	0	T
2	f	30	r	1	2	75	171	1	F1C1.TIF	F1C1.TIF	F2C2.TIF	1	1	2	1	1	2	150	811	P	L	p	1	892970	893770	977	994	892494.13	892996.95	892997.45	893783.68	893784.11	893957.03	893957.51	894257.56	894257.96	894757.99	894758.43	895333.62	0	8	x	x	662	362	557	0	T
2	f	30	r	2	2	76	172	-1	F2C1.TIF	F2C2.TIF	F1C1.TIF	2	2	1	1	2	1	150	557	B	V	b	1	902278	902828	1093	1098	901833.43	902336.51	902337.01	902841.43	902841.87	903011.94	903012.38	903312.44	903312.87	903812.94	903813.43	905556.56	0	9	x	x	362	662	558	0	T
2	f	30	r	2	2	77	173	-1	F2C1.TIF	F2C2.TIF	F1C1.TIF	2	2	1	1	2	1	150	894	M	G	m	1	906531	907431	1057	1065	906053.13	906556.03	906556.53	907446.44	907446.89	907616.90	907617.33	907917.39	907917.81	908417.85	908418.32	909606.18	0	9	x	x	362	662	559	0	T
2	f	30	r	3	2	78	174	-1	F1C1.TIF	F1C1.TIF	F2C1.TIF	1	1	2	1	1	1	150	605	X	T	k	0	910567	911167	1025	1045	910102.82	910605.77	910606.29	911180.21	911180.62	911350.70	911351.13	911651.15	911651.54	912151.55	912152.01	913220.08	0	9	x	x	362	662	560	0	O
2	f	30	r	1	2	79	175	1	F2C2.TIF	F2C2.TIF	F1C1.TIF	2	2	1	2	2	1	150	573	K	S	l	0	914166	914766	928	945	913722.55	914225.47	914225.95	914779.92	914780.37	914950.44	914950.88	915250.90	915251.30	915751.32	915751.79	916771.80	0	9	x	x	662	362	561	0	O
2	f	30	r	1	2	80	176	-1	F1C2.TIF	F1C2.TIF	F2C1.TIF	1	1	2	2	2	1	150	916	J	K	j	1	917732	918632	937	933	917262.28	917765.29	917765.77	918645.57	918646.04	918816.13	918816.56	919116.59	919117.01	919617.07	919617.53	920005.41	0	9	x	x	362	662	562	0	T
2	f	30	r	2	2	81	177	1	F1C2.TIF	F1C1.TIF	F2C2.TIF	1	1	2	2	1	2	150	847	J	H	j	1	921490	922340	974	976	920492.04	920994.95	920995.44	922355.37	922355.83	922525.85	922526.29	922826.33	922826.74	923326.81	923327.26	924565.06	0	9	x	x	662	362	563	0	T
2	f	30	r	2	2	82	178	-1	F1C1.TIF	F1C2.TIF	F2C1.TIF	1	1	2	1	2	1	150	786	T	G	t	1	925524	926324	902	924	925071.71	925574.63	925575.12	926337.27	926337.70	926507.72	926508.16	926808.23	926808.63	927308.66	927309.14	927684.80	0	9	x	x	362	662	564	0	T
2	f	30	r	4	2	83	179	-1	F2C2.TIF	F2C1.TIF	F1C1.TIF	2	2	1	2	1	1	150	570	R	S	r	1	929112	929712	1042	1040	928171.46	928674.30	928674.78	929724.94	929725.37	929895.42	929895.85	930195.91	930196.31	930696.35	930696.80	931074.65	0	9	x	x	362	662	565	0	T
2	f	30	r	2	2	84	180	1	F2C2.TIF	F2C1.TIF	F1C2.TIF	2	2	1	2	1	2	150	848	A	G	g	0	937857	938707	1171	1170	937380.78	937883.72	937884.21	938720.70	938724.05	938894.09	938894.50	939194.56	939194.96	939694.99	939695.42	940866.00	0	10	x	x	662	362	566	1	D
2	f	30	r	3	2	85	181	-1	F1C1.TIF	F1C1.TIF	F2C1.TIF	1	1	2	1	1	1	150	982	X	M	m	0	941814	942814	985	974	941360.49	941863.33	941863.80	942827.15	942827.58	942997.63	942998.07	943298.12	943298.51	943798.57	943799.02	945169.89	0	10	x	x	362	662	567	1	D
2	f	30	r	3	2	86	182	-1	F2C1.TIF	F2C1.TIF	F1C1.TIF	2	2	1	1	1	1	150	958	D	N	m	0	946158	947108	932	945	945670.17	946173.09	946173.59	947123.49	947123.93	947293.95	947294.36	947594.37	947594.79	948094.81	948095.28	949793.17	0	10	x	x	362	662	568	0	O
2	f	30	r	3	2	87	183	1	F2C2.TIF	F2C2.TIF	F1C2.TIF	2	2	1	2	2	2	150	907	P	A	p	1	950780	951680	867	880	950289.83	950792.72	950793.25	951693.16	951693.59	951863.82	951864.23	952164.26	952164.65	952664.69	952665.15	953537.11	0	10	x	x	662	362	569	0	T
2	f	30	r	4	2	88	184	1	F1C1.TIF	F1C2.TIF	F2C2.TIF	1	1	2	1	2	2	150	754	V	M	v	1	954503	955253	897	883	954039.55	954542.43	954542.92	955266.45	955266.90	955436.93	955437.35	955737.41	955737.81	956237.88	956238.31	957344.72	0	10	x	x	662	362	570	0	T
2	f	30	r	2	2	89	185	1	F1C1.TIF	F1C2.TIF	F2C1.TIF	1	1	2	1	2	1	150	982	X	B	x	1	958321	959321	935	949	957839.27	958342.20	958342.70	959334.01	959334.45	959504.46	959504.95	959805.01	959805.41	960305.43	960305.89	961232.31	0	10	x	x	662	362	571	0	T
2	f	30	r	1	2	90	186	1	F2C1.TIF	F2C1.TIF	F1C2.TIF	2	2	1	1	1	2	150	895	X	V	m	0	962161	963061	873	869	961718.97	962221.84	962222.33	963074.62	963075.06	963245.08	963245.50	963545.54	963545.96	964045.99	964046.44	965024.12	0	10	x	x	662	362	572	0	O
2	f	30	r	3	2	91	187	1	F1C2.TIF	F1C2.TIF	F2C2.TIF	1	1	2	2	2	2	150	958	X	P	v	0	965961	966911	822	842	965518.70	966021.59	966022.10	966924.00	966924.44	967094.48	967094.91	967394.93	967395.34	967895.35	967895.80	968751.90	0	10	x	x	662	362	573	0	O
2	f	30	r	4	2	92	188	1	F2C2.TIF	F2C1.TIF	F1C1.TIF	2	2	1	2	1	1	150	997	H	S	s	0	969705	970705	905	915	969248.41	969751.29	969751.79	970718.36	970721.71	970891.75	970892.18	971192.23	971192.65	971692.67	971693.10	972047.87	0	10	x	x	662	362	574	1	D
2	f	30	r	1	2	93	189	-1	F2C2.TIF	F2C2.TIF	F1C1.TIF	2	2	1	2	2	1	150	929	G	J	g	1	973608	974658	1255	1258	972548.17	973051.08	973051.57	974671.48	974671.93	974842.01	974842.43	975142.47	975142.91	975642.92	975643.36	976655.32	0	10	x	x	362	662	575	0	T
2	f	30	r	4	2	94	190	1	F2C2.TIF	F2C1.TIF	F1C1.TIF	2	2	1	2	1	1	150	803	G	P	p	0	977594	978394	1014	1015	977147.83	977650.68	977651.16	978407.61	978411.11	978581.32	978581.75	978881.82	978882.21	979382.27	979382.69	980335.16	0	10	x	x	662	362	576	1	D
2	f	30	r	4	2	95	191	-1	F1C1.TIF	F1C2.TIF	F2C2.TIF	1	1	2	1	2	2	150	628	H	V	h	1	981280	981930	1002	1001	980827.54	981330.44	981330.94	981943.05	981943.46	982113.54	982113.96	982414.01	982414.40	982914.46	982914.95	983550.69	0	10	x	x	362	662	577	0	T
2	f	30	r	2	2	96	192	-1	F1C1.TIF	F1C2.TIF	F2C1.TIF	1	1	2	1	2	1	150	623	D	X	j	0	984495	985145	867	872	984037.32	984540.24	984540.75	985160.63	985161.05	985331.06	985331.51	985631.52	985631.91	986131.98	986132.46	987086.83	0	10	x	x	362	662	578	0	O
2	f	30	r	3	3	1	193	-1	F2C2.TIF	F2C2.TIF	F1C2.TIF	2	2	1	2	2	2	150	683	J	A	j	1	1027246	1027946	828	835	1026154.18	1026657.13	1026657.61	1027958.86	1027959.34	1028129.35	1028129.78	1028429.81	1028430.23	1028930.27	1028930.71	1029723.73	0	10	x	x	362	662	579	0	T
2	f	30	r	1	3	2	194	-1	F1C2.TIF	F1C2.TIF	F2C1.TIF	1	1	2	2	2	1	150	809	N	S	n	1	1030688	1031488	1012	1030	1030223.87	1030726.79	1030727.26	1031501.54	1031501.97	1031672.00	1031672.43	1031972.45	1031972.84	1032472.88	1032473.37	1033226.88	0	10	x	x	362	662	580	0	T
2	f	30	r	1	3	3	195	-1	F1C1.TIF	F1C1.TIF	F2C2.TIF	1	1	2	1	1	2	150	513	N	B	n	1	1034452	1035002	1006	1011	1033713.61	1034216.49	1034216.97	1035016.97	1035017.40	1035187.48	1035187.91	1035487.94	1035488.33	1035988.39	1035988.85	1036236.84	0	10	x	x	362	662	581	0	T
2	f	30	r	4	3	4	196	1	F1C1.TIF	F1C2.TIF	F2C2.TIF	1	1	2	1	2	2	150	757	J	S	j	1	1037172	1037922	863	871	1036723.39	1037226.32	1037226.82	1037936.76	1037937.21	1038107.22	1038107.67	1038407.67	1038408.13	1038908.21	1038908.69	1039786.57	0	10	x	x	662	362	582	0	T
2	f	30	r	3	3	5	197	1	F2C2.TIF	F2C2.TIF	F1C2.TIF	2	2	1	2	2	2	150	643	N	A	n	1	1041213	1041863	977	971	1040283.12	1040786.07	1040786.55	1041876.32	1041876.75	1042046.96	1042047.42	1042347.45	1042347.87	1042847.87	1042848.34	1043850.42	0	10	x	x	662	362	583	0	T
2	f	30	r	4	3	6	198	1	F2C1.TIF	F2C2.TIF	F1C2.TIF	2	2	1	1	2	2	150	595	S	T	s	1	1044832	1045432	871	882	1044342.82	1044845.76	1044846.26	1045446.06	1045446.48	1045616.49	1045616.91	1045916.95	1045917.37	1046417.40	1046417.82	1047065.99	0	10	x	x	662	362	584	0	T
2	f	30	r	2	3	7	199	1	F2C2.TIF	F2C1.TIF	F1C2.TIF	2	2	1	2	1	2	150	594	R	A	r	1	1048025	1048625	990	1012	1047552.58	1048055.49	1048056.00	1048638.20	1048638.64	1048808.65	1048809.10	1049109.14	1049109.56	1049609.60	1049610.07	1050489.71	0	10	x	x	662	362	585	0	T
2	f	30	r	3	3	8	200	1	F1C2.TIF	F1C2.TIF	F2C2.TIF	1	1	2	2	2	2	150	770	D	L	d	1	1051550	1052350	1018	1024	1050982.32	1051485.18	1051485.66	1052365.52	1052365.97	1052536.05	1052536.47	1052836.48	1052836.89	1053336.92	1053337.36	1054505.46	0	10	x	x	662	362	586	0	T
2	f	30	r	3	3	9	201	-1	F1C1.TIF	F1C1.TIF	F2C1.TIF	1	1	2	1	1	1	150	961	T	M	t	1	1055471	1056571	854	877	1055002.03	1055504.92	1055505.42	1056585.40	1056585.85	1056755.97	1056756.39	1057056.41	1057056.80	1057556.83	1057557.28	1058089.32	0	10	x	x	362	662	587	0	T
2	f	30	r	4	3	10	202	1	F2C1.TIF	F2C2.TIF	F1C2.TIF	2	2	1	1	2	2	150	683	S	G	s	1	1064398	1065098	1088	1111	1063921.36	1064424.32	1064424.81	1065110.90	1065111.33	1065284.42	1065284.90	1065584.94	1065585.33	1066085.39	1066085.81	1067114.47	0	11	x	x	662	362	588	0	T
2	f	30	r	1	3	11	203	1	F1C1.TIF	F1C1.TIF	F2C2.TIF	1	1	2	1	1	2	150	728	A	B	a	1	1068084	1068834	1037	1052	1067621.09	1068123.93	1068124.42	1068847.56	1068848.00	1069018.05	1069018.51	1069318.52	1069318.92	1069818.95	1069819.40	1070488.52	0	11	x	x	662	362	589	0	T
2	f	30	r	1	3	12	204	-1	F2C2.TIF	F2C2.TIF	F1C1.TIF	2	2	1	2	2	1	150	500	A	D	a	1	1071477	1071977	926	932	1070980.83	1071483.73	1071484.25	1071990.13	1071990.59	1072160.66	1072164.04	1072464.09	1072464.50	1072964.56	1072965.03	1073784.05	0	11	x	x	362	662	590	0	T
2	f	30	r	2	3	13	205	-1	F1C2.TIF	F1C1.TIF	F2C2.TIF	1	1	2	2	1	2	150	953	M	T	m	1	1074741	1075691	935	931	1074270.59	1074773.53	1074774.00	1075704.73	1075705.16	1075875.18	1075875.61	1076175.64	1076176.04	1076676.07	1076676.50	1077575.82	0	11	x	x	362	662	591	0	T
2	f	30	r	1	3	14	206	1	F2C2.TIF	F2C2.TIF	F1C1.TIF	2	2	1	2	2	1	150	561	M	N	t	0	1078541	1079091	929	934	1078070.30	1078573.26	1078573.75	1079104.27	1079104.68	1079274.76	1079275.20	1079575.21	1079575.63	1080075.67	1080076.12	1082025.41	0	11	x	x	662	362	592	0	O
2	f	30	r	4	3	15	207	-1	F2C2.TIF	F2C1.TIF	F1C1.TIF	2	2	1	2	1	1	150	754	H	R	h	1	1082987	1083737	929	945	1082519.97	1083022.84	1083023.33	1083753.33	1083753.77	1083923.79	1083924.22	1084224.29	1084224.70	1084724.72	1084725.17	1084999.52	0	11	x	x	362	662	593	0	T
2	f	30	r	4	3	16	208	-1	F2C1.TIF	F2C2.TIF	F1C2.TIF	2	2	1	1	2	2	150	900	R	V	r	1	1086430	1087330	1047	1053	1085489.74	1085992.72	1085993.22	1087343.35	1087343.80	1087513.93	1087514.35	1087814.40	1087814.83	1088314.83	1088315.26	1089127.11	0	11	x	x	362	662	594	0	T
2	f	30	r	1	3	17	209	-1	F2C2.TIF	F2C2.TIF	F1C1.TIF	2	2	1	2	2	1	150	737	T	L	t	1	1090093	1091093	959	958	1089629.44	1090132.37	1090132.88	1091106.56	1091107.02	1091277.07	1091277.50	1091577.54	1091577.97	1092077.98	1092078.41	1092758.96	0	11	x	x	362	662	595	0	T
2	f	30	r	1	3	18	210	1	F1C2.TIF	F1C2.TIF	F2C1.TIF	1	1	2	2	2	1	150	811	L	S	l	1	1093719	1094519	998	1008	1093249.17	1093752.01	1093752.49	1094532.50	1094532.93	1094703.00	1094703.43	1095003.50	1095003.91	1095503.94	1095504.40	1096696.46	0	11	x	x	662	362	596	0	T
2	f	30	r	3	3	19	211	1	F1C1.TIF	F1C1.TIF	F2C1.TIF	1	1	2	1	1	1	150	751	D	S	d	1	1097636	1098386	977	988	1097188.88	1097691.85	1097692.33	1098402.05	1098402.49	1098572.58	1098572.99	1098873.01	1098873.40	1099373.40	1099373.84	1099846.37	0	11	x	x	662	362	597	0	T
2	f	30	r	2	3	20	212	1	F2C2.TIF	F2C1.TIF	F1C2.TIF	2	2	1	2	1	2	150	921	M	K	m	1	1100852	1101802	922	918	1100338.65	1100841.52	1100842.03	1101815.17	1101815.61	1101985.67	1101986.11	1102286.14	1102286.55	1102786.57	1102787.02	1103463.76	0	11	x	x	662	362	598	0	T
2	f	30	r	1	3	21	213	1	F2C1.TIF	F2C1.TIF	F1C2.TIF	2	2	1	1	1	2	150	743	T	L	l	0	1104428	1105178	894	903	1103958.37	1104461.28	1104461.76	1105191.64	1105192.05	1105362.08	1105362.52	1105662.52	1105662.93	1106162.97	1106163.41	1106855.60	0	11	x	x	662	362	599	1	D
2	f	30	r	1	3	22	214	-1	F1C1.TIF	F1C1.TIF	F2C2.TIF	1	1	2	1	1	2	150	827	K	A	k	1	1107804	1108654	873	878	1107348.13	1107850.99	1107851.48	1108667.24	1108667.72	1108837.77	1108838.18	1109141.02	1109141.47	1109641.53	1109641.98	1110277.77	0	11	x	x	362	662	600	0	T
2	f	30	r	1	3	23	215	1	F1C1.TIF	F1C1.TIF	F2C2.TIF	1	1	2	1	1	2	150	633	X	S	x	1	1111263	1111913	754	754	1110777.87	1111280.81	1111281.29	1111926.76	1111927.18	1112097.26	1112097.69	1112397.75	1112401.09	1112901.12	1112901.58	1113463.14	0	11	x	x	662	362	601	0	T
2	f	30	r	3	3	24	216	-1	F2C1.TIF	F2C1.TIF	F1C1.TIF	2	2	1	1	1	1	150	716	K	X	k	1	1114414	1115164	891	907	1113947.64	1114450.53	1114451.02	1115177.35	1115180.68	1115350.72	1115351.19	1115651.20	1115651.60	1116151.67	1116152.11	1116390.81	0	11	x	x	362	662	602	0	T
2	f	30	r	1	3	25	217	-1	F2C1.TIF	F2C1.TIF	F1C2.TIF	2	2	1	1	1	2	150	628	M	D	m	1	1117346	1117996	904	913	1116877.42	1117380.28	1117380.78	1118010.69	1118011.13	1118181.17	1118181.61	1118481.67	1118482.10	1118982.11	1118982.56	1119190.48	0	11	x	x	362	662	603	0	T
2	f	30	r	1	3	26	218	-1	F1C2.TIF	F1C2.TIF	F2C1.TIF	1	1	2	2	2	1	150	663	N	V	n	1	1120148	1120798	939	944	1119687.20	1120190.11	1120190.63	1120811.90	1120812.34	1120982.53	1120982.96	1121282.99	1121283.39	1121783.45	1121783.89	1122280.43	0	11	x	x	362	662	604	0	T
2	f	30	r	3	3	27	219	-1	F1C2.TIF	F1C2.TIF	F2C2.TIF	1	1	2	2	2	2	150	743	A	B	a	1	1123230	1123980	922	914	1122766.98	1123269.87	1123270.38	1123993.18	1123993.60	1124163.66	1124164.08	1124464.11	1124464.51	1124964.56	1124964.99	1125334.44	0	11	x	x	362	662	605	0	T
2	f	30	r	2	3	28	220	-1	F1C1.TIF	F1C2.TIF	F2C1.TIF	1	1	2	1	2	1	150	576	K	N	k	1	1126468	1127068	940	953	1125816.75	1126319.67	1126320.14	1127081.83	1127082.28	1127252.29	1127252.73	1127552.79	1127553.18	1128053.22	1128053.66	1128869.91	0	11	x	x	362	662	606	0	T
2	f	30	r	2	3	29	221	-1	F2C2.TIF	F2C1.TIF	F1C2.TIF	2	2	1	2	1	2	150	912	R	K	r	1	1130384	1131284	982	973	1129356.48	1129859.36	1129859.85	1131300.04	1131300.51	1131470.52	1131470.93	1131770.97	1131771.37	1132271.41	1132271.84	1133719.51	0	11	x	x	362	662	607	0	T
2	f	30	r	2	3	30	222	-1	F2C2.TIF	F2C1.TIF	F1C2.TIF	2	2	1	2	1	2	150	523	R	A	r	1	1134686	1135236	902	903	1134216.12	1134719.07	1134719.57	1135249.78	1135250.20	1135420.24	1135420.67	1135720.70	1135721.09	1136221.15	1136221.62	1137365.56	0	11	x	x	362	662	608	0	T
2	f	30	r	2	3	31	223	1	F2C1.TIF	F2C2.TIF	F1C1.TIF	2	2	1	1	2	1	150	538	A	P	a	1	1138354	1138954	886	887	1137865.85	1138368.77	1138369.25	1138969.08	1138969.51	1139139.52	1139139.93	1139439.95	1139440.37	1139940.43	1139940.85	1140341.09	0	11	x	x	662	362	609	0	T
2	f	30	r	1	3	32	224	-1	F2C2.TIF	F2C2.TIF	F1C1.TIF	2	2	1	2	2	1	150	967	J	S	j	1	1141308	1142258	958	961	1140825.64	1141328.56	1141329.06	1142271.77	1142272.19	1142442.24	1142442.67	1142742.67	1142743.07	1143243.07	1143243.53	1143940.74	0	11	x	x	362	662	610	0	T
2	f	30	r	1	3	33	225	1	F2C2.TIF	F2C2.TIF	F1C1.TIF	2	2	1	2	2	1	150	619	N	A	n	1	1144888	1145588	763	771	1144435.36	1144938.27	1144938.74	1145601.42	1145601.84	1145771.85	1145772.29	1146072.37	1146072.77	1146572.80	1146573.25	1146804.95	0	11	x	x	662	362	611	0	T
2	f	30	r	3	3	34	226	-1	F1C1.TIF	F1C1.TIF	F2C1.TIF	1	1	2	1	1	1	150	874	H	P	p	0	1147781	1148681	949	959	1147295.14	1147798.05	1147798.52	1148694.02	1148694.45	1148864.48	1148864.90	1149164.91	1149168.15	1149668.23	1149668.66	1150518.19	0	11	x	x	362	662	612	1	D
2	f	30	r	3	3	35	227	1	F2C2.TIF	F2C2.TIF	F1C2.TIF	2	2	1	2	2	2	150	984	M	D	m	1	1151501	1152501	971	971	1151014.87	1151517.76	1151518.25	1152514.60	1152517.98	1152687.98	1152688.40	1152988.45	1152988.84	1153488.86	1153489.32	1153844.32	0	11	x	x	662	362	613	0	T
2	f	30	r	2	3	36	228	1	F2C2.TIF	F2C1.TIF	F1C2.TIF	2	2	1	2	1	2	150	950	B	G	b	1	1154809	1155759	960	963	1154344.62	1154847.53	1154848.02	1155772.10	1155772.54	1155942.58	1155943.03	1156243.09	1156243.51	1156743.56	1156744.03	1157651.74	0	11	x	x	662	362	614	0	T
2	f	30	r	1	3	37	229	-1	F1C2.TIF	F1C2.TIF	F2C1.TIF	1	1	2	2	2	1	150	561	T	H	t	1	1158614	1159164	867	878	1158144.34	1158647.30	1158647.79	1159177.70	1159178.13	1159348.20	1159348.63	1159648.65	1159649.04	1160149.06	1160149.54	1161043.83	0	11	x	x	362	662	615	0	T
2	f	30	r	4	3	38	230	-1	F1C1.TIF	F1C2.TIF	F2C2.TIF	1	1	2	1	2	2	150	908	K	M	k	1	1162023	1162923	886	899	1161544.09	1162047.07	1162047.55	1162937.53	1162937.95	1163107.98	1163108.41	1163408.47	1163408.89	1163908.92	1163909.39	1164277.26	0	11	x	x	362	662	616	0	T
2	f	30	r	3	3	39	231	1	F1C2.TIF	F1C2.TIF	F2C2.TIF	1	1	2	2	2	2	150	779	K	J	m	0	1165516	1166316	1011	1004	1164763.85	1165266.67	1165267.16	1166329.72	1166330.17	1166500.25	1166500.69	1166800.70	1166801.15	1167301.22	1167301.66	1168723.29	0	11	x	x	662	362	617	0	O
2	f	30	r	1	3	40	232	1	F1C2.TIF	F1C2.TIF	F2C1.TIF	1	1	2	2	2	1	150	502	N	A	a	0	1169713	1170213	731	721	1169223.51	1169726.41	1169726.92	1170226.80	1170227.26	1170397.32	1170397.74	1170697.74	1170698.16	1171198.20	1171198.61	1172146.66	0	11	x	x	662	362	618	1	D
2	f	30	r	4	3	41	233	1	F1C2.TIF	F1C1.TIF	F2C1.TIF	1	1	2	2	1	1	150	913	G	P	p	0	1173097	1173997	997	996	1172633.27	1173136.25	1173136.74	1174010.71	1174011.15	1174181.16	1174181.59	1174481.65	1174482.07	1174982.13	1174982.61	1177156.34	0	11	x	x	662	362	619	1	D
2	f	30	r	2	3	42	234	-1	F2C1.TIF	F2C2.TIF	F1C1.TIF	2	2	1	1	2	1	150	501	A	L	l	0	1178123	1178623	931	928	1177672.89	1178175.81	1178176.32	1178636.27	1178636.68	1178806.87	1178807.34	1179107.39	1179107.80	1179607.82	1179608.25	1180516.02	0	11	x	x	362	662	620	1	D
2	f	30	r	2	3	43	235	-1	F1C1.TIF	F1C2.TIF	F2C1.TIF	1	1	2	1	2	1	150	759	V	D	v	1	1181475	1182225	872	884	1181012.64	1181515.59	1181516.08	1182238.66	1182239.11	1182409.19	1182409.64	1182709.67	1182710.07	1183210.14	1183210.59	1184689.84	0	11	x	x	362	662	621	0	T
2	f	30	r	3	3	44	236	-1	F2C1.TIF	F2C1.TIF	F1C1.TIF	2	2	1	1	1	1	150	583	A	V	a	1	1185649	1186249	938	956	1185182.32	1185685.24	1185685.71	1186262.09	1186265.44	1186435.54	1186435.97	1186735.98	1186736.37	1187236.40	1187236.83	1187475.56	0	11	x	x	362	662	622	0	T
2	f	30	r	3	3	45	237	-1	F2C2.TIF	F2C2.TIF	F1C2.TIF	2	2	1	2	2	2	150	679	D	N	d	1	1188719	1189419	1018	1021	1187962.11	1188464.98	1188465.47	1189435.46	1189435.91	1189605.98	1189606.40	1189906.47	1189906.90	1190406.92	1190407.41	1190737.44	0	11	x	x	362	662	623	0	T
2	f	30	r	2	3	46	238	1	F1C1.TIF	F1C2.TIF	F2C1.TIF	1	1	2	1	2	1	150	916	L	M	l	1	1192218	1193118	933	929	1191241.87	1191744.78	1191745.29	1193131.39	1193131.87	1193304.91	1193305.38	1193605.42	1193605.82	1194105.91	1194106.32	1194595.05	0	11	x	x	662	362	624	0	T
2	f	30	r	2	3	47	239	1	F1C1.TIF	F1C2.TIF	F2C1.TIF	1	1	2	1	2	1	150	615	A	G	a	1	1195539	1196189	852	849	1195091.59	1195594.53	1195595.04	1196204.99	1196205.41	1196375.60	1196376.04	1196676.04	1196676.43	1197176.46	1197176.90	1197984.71	0	11	x	x	662	362	625	0	T
2	f	30	r	2	3	48	240	-1	F2C1.TIF	F2C2.TIF	F1C1.TIF	2	2	1	1	2	1	150	762	S	P	s	1	1198982	1199732	925	922	1198481.34	1198984.31	1198984.81	1199745.46	1199745.88	1199915.92	1199916.34	1200216.41	1200216.81	1200716.83	1200717.26	1201074.36	0	11	x	x	362	662	626	0	T
2	f	30	r	2	3	49	241	-1	F2C1.TIF	F2C2.TIF	F1C1.TIF	2	2	1	1	2	1	150	522	X	P	k	0	1202409	1202959	863	859	1201561.10	1202063.97	1202064.46	1202974.40	1202974.84	1203144.88	1203145.29	1203445.32	1203445.73	1203945.81	1203946.23	1204944.05	0	11	x	x	362	662	627	0	O
2	f	30	r	4	3	50	242	1	F1C2.TIF	F1C1.TIF	F2C1.TIF	1	1	2	2	1	1	150	668	J	K	j	1	1205910	1206610	795	791	1205440.81	1205943.67	1205944.15	1206624.09	1206624.52	1206794.54	1206794.98	1207095.05	1207095.44	1207595.45	1207595.87	1208656.02	0	11	x	x	662	362	628	0	T
2	f	30	r	3	3	51	243	1	F1C1.TIF	F1C1.TIF	F2C1.TIF	1	1	2	1	1	1	150	518	R	N	p	0	1209592	1210142	930	935	1209150.54	1209653.45	1209653.96	1210155.85	1210156.26	1210326.30	1210326.73	1210626.77	1210627.18	1211127.19	1211127.64	1212303.66	0	11	x	x	662	362	629	0	O
2	f	30	r	1	3	52	244	1	F2C1.TIF	F2C1.TIF	F1C2.TIF	2	2	1	1	1	2	150	655	G	S	s	0	1213261	1213911	796	810	1212790.28	1213293.27	1213293.78	1213924.42	1213924.84	1214094.89	1214095.32	1214395.34	1214395.76	1214895.81	1214896.25	1215743.37	0	11	x	x	662	362	630	1	D
2	f	30	r	4	3	53	245	-1	F2C2.TIF	F2C1.TIF	F1C1.TIF	2	2	1	2	1	1	150	579	B	V	b	1	1216715	1217315	855	864	1216240.03	1216742.93	1216743.41	1217327.97	1217328.39	1217498.45	1217498.91	1217798.91	1217799.34	1218299.36	1218299.85	1218623.21	0	11	x	x	362	662	631	0	T
2	f	30	r	3	3	54	246	-1	F2C1.TIF	F2C1.TIF	F1C1.TIF	2	2	1	1	1	1	150	622	G	M	g	1	1220579	1221229	867	879	1219109.80	1219612.69	1219613.18	1221243.28	1221243.72	1221413.79	1221414.20	1221714.23	1221714.63	1222214.64	1222215.06	1222622.91	0	11	x	x	362	662	632	0	T
2	f	30	r	1	3	55	247	1	F2C1.TIF	F2C1.TIF	F1C2.TIF	2	2	1	1	1	2	150	752	S	V	s	1	1223591	1224341	871	886	1223119.50	1223622.35	1223622.84	1224354.23	1224354.67	1224524.86	1224525.29	1224825.30	1224825.73	1225325.80	1225326.23	1226032.75	0	11	x	x	662	362	633	0	T
2	f	30	r	1	3	56	248	-1	F2C1.TIF	F2C1.TIF	F1C2.TIF	2	2	1	1	1	2	150	585	S	N	s	1	1226983	1227583	983	985	1226519.24	1227022.19	1227022.70	1227596.53	1227596.96	1227766.98	1227767.41	1228067.43	1228067.84	1228567.90	1228568.35	1228958.78	0	11	x	x	362	662	634	0	T
2	f	30	r	3	3	57	249	-1	F1C2.TIF	F1C2.TIF	F2C2.TIF	1	1	2	2	2	2	150	632	S	T	z	0	1229921	1230571	818	820	1229449.03	1229951.90	1229952.40	1230584.14	1230584.60	1230754.64	1230755.05	1231055.09	1231055.49	1231555.51	1231555.96	1232462.20	0	11	x	x	362	662	635	0	O
2	f	30	r	2	3	58	250	-1	F1C1.TIF	F1C2.TIF	F2C1.TIF	1	1	2	1	2	1	150	540	B	G	g	0	1233704	1234254	1039	1047	1232958.77	1233461.66	1233462.14	1234267.70	1234268.16	1234438.23	1234438.68	1234741.59	1234742.05	1235242.06	1235242.52	1236078.25	0	11	x	x	362	662	636	1	D
2	f	30	r	1	3	59	251	-1	F1C1.TIF	F1C1.TIF	F2C2.TIF	1	1	2	1	1	2	150	507	X	G	g	0	1237032	1237532	845	850	1236568.50	1237071.46	1237071.96	1237545.30	1237545.74	1237715.79	1237716.24	1238016.26	1238016.67	1238516.74	1238517.21	1239326.00	0	11	x	x	362	662	637	1	D
2	f	30	r	1	3	60	252	-1	F2C1.TIF	F2C1.TIF	F1C2.TIF	2	2	1	1	1	2	150	546	B	K	b	1	1240275	1240825	1085	1087	1239818.26	1240321.12	1240321.62	1240841.49	1240841.93	1241011.98	1241012.39	1241312.45	1241312.86	1241812.86	1241813.29	1242125.54	0	11	x	x	362	662	638	0	T
2	f	30	r	4	3	61	253	1	F2C2.TIF	F2C1.TIF	F1C1.TIF	2	2	1	2	1	1	150	722	S	D	s	1	1243062	1243812	1147	1161	1242618.06	1243120.98	1243121.49	1243825.40	1243825.86	1243995.93	1243996.36	1244296.37	1244296.78	1244796.85	1244797.31	1245485.40	0	11	x	x	662	362	639	0	T
2	f	30	r	2	3	62	254	1	F2C1.TIF	F2C2.TIF	F1C1.TIF	2	2	1	1	2	1	150	992	B	G	b	1	1246437	1247437	1131	1135	1245977.81	1246480.74	1246481.24	1247451.12	1247451.55	1247621.71	1247622.14	1247922.18	1247922.59	1248422.64	1248423.09	1249005.15	0	11	x	x	662	362	640	0	T
2	f	30	r	4	3	63	255	1	F1C2.TIF	F1C1.TIF	F2C1.TIF	1	1	2	2	1	1	150	881	K	B	k	1	1250385	1251285	1016	1018	1249497.54	1250000.45	1250000.92	1251301.02	1251301.47	1251471.52	1251471.94	1251771.98	1251772.39	1252272.41	1252272.86	1253277.09	0	11	x	x	662	362	641	0	T
2	f	30	r	2	3	64	256	1	F1C2.TIF	F1C1.TIF	F2C2.TIF	1	1	2	2	1	2	150	816	H	G	k	0	1254258	1255058	864	868	1253777.23	1254280.12	1254280.61	1255070.87	1255071.29	1255241.29	1255241.71	1255541.72	1255542.13	1256042.16	1256042.59	1256524.53	0	11	x	x	662	362	642	0	O
2	f	30	r	4	3	65	257	-1	F2C2.TIF	F2C1.TIF	F1C1.TIF	2	2	1	2	1	1	150	665	T	S	t	1	1257470	1258170	918	912	1257026.99	1257529.86	1257530.37	1258183.39	1258183.82	1258353.89	1258354.33	1258654.39	1258654.80	1259154.86	1259155.28	1259452.04	0	11	x	x	362	662	643	0	T
2	f	30	r	3	3	66	258	-1	F2C2.TIF	F2C2.TIF	F1C2.TIF	2	2	1	2	2	2	150	788	V	M	v	1	1260378	1261178	921	927	1259936.76	1260439.68	1260440.15	1261191.12	1261191.56	1261361.59	1261362.05	1261662.10	1261662.52	1262162.53	1262162.98	1262956.22	0	11	x	x	362	662	644	0	T
2	f	30	r	3	3	67	259	1	F1C1.TIF	F1C1.TIF	F2C1.TIF	1	1	2	1	1	1	150	636	T	N	t	1	1263915	1264565	770	770	1263446.50	1263949.42	1263949.90	1264579.79	1264580.22	1264750.29	1264750.73	1265050.73	1265051.14	1265551.16	1265551.65	1265899.69	0	11	x	x	662	362	645	0	T
2	f	30	r	4	3	68	260	1	F2C2.TIF	F2C1.TIF	F1C1.TIF	2	2	1	2	1	1	150	673	B	D	b	1	1266851	1267551	992	1000	1266386.29	1266889.20	1266889.67	1267564.48	1267564.90	1267734.91	1267735.37	1268035.44	1268035.83	1268535.90	1268536.37	1269069.44	0	11	x	x	662	362	646	0	T
2	f	30	r	3	3	69	261	1	F1C2.TIF	F1C2.TIF	F2C2.TIF	1	1	2	2	2	2	150	667	J	H	j	1	1270274	1270974	988	991	1269556.05	1270058.93	1270059.42	1270989.37	1270989.79	1271159.88	1271160.31	1271460.34	1271460.74	1271960.79	1271961.25	1272699.31	0	11	x	x	662	362	647	0	T
2	f	30	r	3	3	70	262	1	F2C1.TIF	F2C1.TIF	F1C1.TIF	2	2	1	1	1	1	150	914	P	D	p	1	1273986	1274886	980	977	1273215.78	1273718.64	1273719.11	1274899.54	1274899.96	1275070.19	1275070.62	1275370.64	1275371.05	1275871.06	1275871.49	1276635.40	0	11	x	x	662	362	648	0	T
2	f	30	r	4	3	71	263	-1	F1C2.TIF	F1C1.TIF	F2C1.TIF	1	1	2	2	1	1	150	741	S	D	d	0	1277615	1278365	990	996	1277135.49	1277638.43	1277638.91	1278379.01	1278379.46	1278549.65	1278550.07	1278850.08	1278850.48	1279350.51	1279350.94	1280060.58	0	11	x	x	362	662	649	1	D
2	f	30	r	4	3	72	264	-1	F1C1.TIF	F1C2.TIF	F2C2.TIF	1	1	2	1	2	2	150	501	P	R	p	1	1281604	1282104	826	822	1280555.23	1281058.15	1281058.63	1282118.50	1282118.92	1282288.93	1282289.37	1282589.44	1282589.84	1283089.90	1283090.37	1283722.61	0	11	x	x	362	662	650	0	T
2	f	30	r	4	3	73	265	-1	F1C2.TIF	F1C1.TIF	F2C1.TIF	1	1	2	2	1	1	150	769	R	T	t	0	1284677	1285477	886	891	1284214.97	1284717.89	1284718.40	1285490.03	1285490.48	1285660.54	1285660.98	1285960.98	1285961.38	1286461.42	1286461.86	1287420.11	0	11	x	x	362	662	651	1	D
2	f	30	r	1	3	74	266	1	F1C2.TIF	F1C2.TIF	F2C1.TIF	1	1	2	2	2	1	150	954	L	K	l	1	1288361	1289311	935	935	1287904.68	1288407.67	1288408.15	1289324.46	1289327.77	1289497.90	1289498.36	1289798.42	1289798.81	1290298.87	1290299.32	1290697.94	0	11	x	x	662	362	652	0	T
2	f	30	r	4	3	75	267	1	F1C1.TIF	F1C2.TIF	F2C2.TIF	1	1	2	1	2	2	150	805	V	R	v	1	1291629	1292429	950	950	1291184.44	1291687.45	1291687.92	1292441.99	1292442.42	1292612.46	1292612.88	1292912.91	1292913.34	1293413.34	1293413.84	1293881.76	0	11	x	x	662	362	653	0	T
2	f	30	r	2	3	76	268	-1	F1C2.TIF	F1C1.TIF	F2C2.TIF	1	1	2	2	1	2	150	504	N	K	n	1	1294804	1295304	851	863	1294364.20	1294867.12	1294867.60	1295317.77	1295318.20	1295488.22	1295488.65	1295788.70	1295789.12	1296289.16	1296289.61	1296747.34	0	11	x	x	362	662	654	0	T
2	f	30	r	2	3	77	269	-1	F1C2.TIF	F1C1.TIF	F2C2.TIF	1	1	2	2	1	2	150	607	V	N	v	1	1297675	1298275	876	880	1297223.99	1297727.04	1297727.53	1298288.33	1298288.75	1298458.77	1298459.23	1298759.30	1298759.70	1299259.75	1299260.19	1299611.23	0	11	x	x	362	662	655	0	T
2	f	30	r	3	3	78	270	-1	F1C1.TIF	F1C1.TIF	F2C1.TIF	1	1	2	1	1	1	150	697	X	G	k	0	1300574	1301274	846	858	1300103.78	1300606.73	1300607.21	1301287.96	1301288.38	1301458.40	1301458.83	1301758.85	1301759.28	1302259.36	1302259.80	1302666.91	0	11	x	x	362	662	656	0	O
2	f	30	r	3	3	79	271	1	F2C1.TIF	F2C1.TIF	F1C1.TIF	2	2	1	1	1	1	150	844	B	D	b	1	1303617	1304467	891	886	1303153.56	1303656.53	1303657.01	1304480.53	1304481.02	1304651.02	1304651.46	1304951.51	1304951.91	1305451.95	1305452.40	1305722.92	0	11	x	x	662	362	657	0	T
2	f	30	r	2	3	80	272	1	F2C1.TIF	F2C2.TIF	F1C1.TIF	2	2	1	1	2	1	150	609	V	X	x	0	1306787	1307387	896	894	1306213.32	1306716.14	1306716.62	1307399.90	1307400.31	1307570.34	1307570.79	1307870.84	1307871.26	1308371.29	1308371.73	1309450.58	0	11	x	x	662	362	658	1	D
2	f	30	r	4	3	81	273	1	F2C1.TIF	F2C2.TIF	F1C2.TIF	2	2	1	1	2	2	150	891	M	H	h	0	1310559	1311559	900	909	1309943.04	1310445.91	1310446.40	1311572.64	1311573.10	1311746.09	1311746.56	1312046.61	1312047.04	1312547.09	1312547.51	1313322.50	0	11	x	x	662	362	659	1	D
2	f	30	r	3	3	82	274	-1	F1C2.TIF	F1C2.TIF	F2C2.TIF	1	1	2	2	2	2	150	785	N	K	n	1	1314436	1315236	958	971	1313812.76	1314315.66	1314316.18	1315249.17	1315249.59	1315419.66	1315420.10	1315720.12	1315720.52	1316220.54	1316220.99	1316522.09	0	11	x	x	362	662	660	0	T
2	f	30	r	2	3	83	275	1	F1C2.TIF	F1C1.TIF	F2C2.TIF	1	1	2	2	1	2	150	986	T	D	t	1	1317478	1318478	1096	1095	1317012.52	1317515.40	1317515.90	1318491.61	1318492.07	1318662.07	1318662.50	1318965.36	1318965.83	1319465.85	1319466.29	1320362.05	0	11	x	x	662	362	661	0	T
2	f	30	r	3	3	84	276	1	F2C1.TIF	F2C1.TIF	F1C1.TIF	2	2	1	1	1	1	150	798	A	P	a	1	1321332	1322132	1017	1009	1320862.24	1321365.15	1321365.65	1322145.54	1322146.02	1322316.09	1322316.52	1322616.59	1322617.03	1323117.04	1323117.49	1323641.62	0	11	x	x	662	362	662	0	T
2	f	30	r	2	3	85	277	1	F1C2.TIF	F1C1.TIF	F2C2.TIF	1	1	2	2	1	2	150	916	K	B	k	1	1324623	1325523	941	944	1324131.99	1324634.84	1324635.32	1325536.85	1325537.29	1325707.33	1325707.76	1326007.78	1326008.18	1326508.23	1326508.69	1327465.02	0	11	x	x	662	362	663	0	T
2	f	30	r	4	3	86	278	-1	F2C1.TIF	F2C2.TIF	F1C2.TIF	2	2	1	1	2	2	150	500	J	B	b	0	1328437	1328937	890	880	1327961.71	1328464.58	1328465.08	1328950.04	1328950.45	1329120.49	1329120.93	1329420.99	1329421.41	1329921.43	1329924.80	1330936.79	0	11	x	x	362	662	664	1	D
2	f	30	r	3	3	87	279	1	F2C2.TIF	F2C2.TIF	F1C2.TIF	2	2	1	2	2	2	150	537	S	R	s	1	1331891	1332841	803	812	1331421.44	1331924.44	1331924.94	1332854.76	1332855.18	1333025.23	1333025.64	1333325.72	1333326.12	1333826.15	1333826.61	1335336.57	0	11	x	x	662	362	665	0	T
2	f	30	r	2	3	88	280	-1	F2C2.TIF	F2C1.TIF	F1C2.TIF	2	2	1	2	1	2	150	580	A	P	a	1	1336311	1336911	929	930	1335831.12	1336334.05	1336334.54	1336924.46	1336924.89	1337094.99	1337095.41	1337395.45	1337395.86	1337895.91	1337896.32	1338633.87	0	11	x	x	362	662	666	0	T
2	f	30	r	2	3	89	281	1	F1C1.TIF	F1C2.TIF	F2C1.TIF	1	1	2	1	2	1	150	541	A	P	a	1	1339944	1340494	970	976	1339120.87	1339623.81	1339624.28	1340507.73	1340508.16	1340678.17	1340678.62	1340978.68	1340979.08	1341479.09	1341479.53	1342184.08	0	11	x	x	662	362	667	0	T
2	f	30	r	4	3	90	282	-1	F1C1.TIF	F1C2.TIF	F2C2.TIF	1	1	2	1	2	2	150	952	B	V	b	1	1343138	1344088	891	903	1342670.63	1343173.47	1343173.98	1344104.06	1344104.49	1344274.54	1344274.99	1344575.06	1344575.45	1345075.51	1345075.97	1345623.83	0	11	x	x	362	662	668	0	T
2	f	30	r	4	3	91	283	-1	F2C1.TIF	F2C2.TIF	F1C2.TIF	2	2	1	1	2	2	150	898	L	K	l	1	1346582	1347482	990	991	1346110.36	1346613.25	1346613.73	1347495.89	1347496.32	1347666.34	1347666.80	1347966.84	1347967.24	1348467.24	1348467.73	1349623.37	0	11	x	x	362	662	669	0	T
2	f	30	r	4	3	92	284	1	F2C2.TIF	F2C1.TIF	F1C1.TIF	2	2	1	2	1	1	150	813	A	B	a	1	1350617	1351417	1008	1021	1350130.06	1350633.04	1350633.52	1351433.34	1351433.77	1351603.84	1351604.28	1351904.33	1351904.75	1352404.82	1352405.27	1353335.44	0	11	x	x	662	362	670	0	T
2	f	30	r	1	3	93	285	1	F2C2.TIF	F2C2.TIF	F1C1.TIF	2	2	1	2	2	1	150	862	J	K	j	1	1354294	1355344	922	924	1353829.80	1354332.70	1354333.18	1355357.83	1355358.26	1355528.28	1355528.73	1355828.79	1355829.22	1356329.23	1356329.70	1358406.95	0	11	x	x	662	362	671	0	T
2	f	30	r	1	3	94	286	1	F1C1.TIF	F1C1.TIF	F2C2.TIF	1	1	2	1	1	2	150	621	K	G	k	1	1359386	1360036	815	821	1358919.41	1359422.32	1359422.80	1360049.08	1360049.50	1360222.48	1360222.96	1360522.98	1360523.37	1361023.43	1361023.88	1362166.77	0	11	x	x	662	362	672	0	T
2	f	30	r	4	3	95	287	-1	F1C2.TIF	F1C1.TIF	F2C1.TIF	1	1	2	2	1	1	150	908	K	A	k	1	1363479	1364379	995	996	1362659.12	1363161.99	1363162.48	1364392.72	1364393.14	1364563.18	1364563.62	1364863.68	1364864.07	1365364.14	1365364.59	1365814.35	0	11	x	x	362	662	673	0	T
2	f	30	r	4	3	96	288	1	F1C1.TIF	F1C2.TIF	F2C2.TIF	1	1	2	1	2	2	150	556	M	X	m	1	1366796	1367346	872	865	1366308.85	1366811.80	1366812.31	1367362.12	1367362.55	1367532.59	1367533.01	1367833.02	1367833.42	1368333.45	1368333.90	1369094.08	0	11	x	x	662	362	674	0	T
2	f	30	r	2	4	1	289	-1	F2C1.TIF	F2C2.TIF	F1C1.TIF	2	2	1	1	2	1	150	610	V	J	v	1	1383428	1384528	1096	1101	1382957.61	1383460.55	1383461.05	1384542.12	1384542.58	1384712.71	1384713.16	1385013.23	1385013.64	1385513.69	1385514.11	1386260.84	0	11	x	x	362	662	675	0	T
2	f	30	r	4	4	2	290	-1	F1C2.TIF	F1C1.TIF	F2C1.TIF	1	1	2	2	1	1	150	760	H	K	h	1	1387230	1387980	896	899	1386747.33	1387250.34	1387250.81	1387993.42	1387993.84	1388163.86	1388164.30	1388464.32	1388464.73	1388964.75	1388965.19	1389780.49	0	11	x	x	362	662	676	0	T
2	f	30	r	4	4	3	291	-1	F1C1.TIF	F1C2.TIF	F2C2.TIF	1	1	2	1	2	2	150	966	T	X	t	1	1390750	1391700	1076	1083	1390287.08	1390790.02	1390790.52	1391713.87	1391714.30	1391884.32	1391884.73	1392184.77	1392185.16	1392685.23	1392685.69	1393012.25	0	11	x	x	362	662	677	0	T
2	f	30	r	4	4	4	292	1	F1C1.TIF	F1C2.TIF	F2C2.TIF	1	1	2	1	2	2	150	815	K	B	l	0	1393954	1394754	1052	1042	1393496.84	1393999.74	1394000.26	1394770.09	1394770.54	1394940.61	1394941.03	1395241.07	1395241.49	1395741.56	1395742.01	1397349.97	0	11	x	x	662	362	678	0	O
2	f	30	r	3	4	5	293	-1	F2C2.TIF	F2C2.TIF	F1C2.TIF	2	2	1	2	2	2	150	838	T	L	t	1	1398297	1399147	1080	1072	1397846.51	1398349.44	1398349.91	1399161.03	1399161.46	1399331.49	1399331.95	1399631.97	1399632.37	1400132.44	1400132.87	1400451.82	0	11	x	x	362	662	679	0	T
2	f	30	r	1	4	6	294	1	F1C1.TIF	F1C1.TIF	F2C2.TIF	1	1	2	1	1	2	150	969	A	H	a	1	1401421	1402371	991	1012	1400946.30	1401449.26	1401449.74	1402384.64	1402385.06	1402555.29	1402555.72	1402855.75	1402856.15	1403359.09	1403359.59	1403731.57	0	11	x	x	662	362	680	0	T
2	f	30	r	2	4	7	295	1	F2C2.TIF	F2C1.TIF	F1C2.TIF	2	2	1	2	1	2	150	573	P	N	p	1	1404701	1405301	993	984	1404226.04	1404729.01	1404729.49	1405313.97	1405314.40	1405484.47	1405484.89	1405784.93	1405785.36	1406285.41	1406285.86	1407123.31	0	11	x	x	662	362	681	0	T
2	f	30	r	2	4	8	296	1	F1C2.TIF	F1C1.TIF	F2C2.TIF	1	1	2	2	1	2	150	885	X	H	x	1	1413486	1414386	1060	1073	1413035.38	1413538.34	1413538.84	1414400.09	1414400.54	1414570.58	1414571.01	1414871.07	1414871.48	1415371.53	1415371.97	1416338.50	0	12	x	x	662	362	682	0	T
2	f	30	r	2	4	9	297	1	F2C2.TIF	F2C1.TIF	F1C2.TIF	2	2	1	2	1	2	150	657	A	S	a	1	1417305	1417955	897	912	1416845.10	1417348.01	1417348.52	1417968.49	1417968.91	1418138.93	1418139.38	1418439.42	1418439.82	1418939.90	1418940.37	1419348.19	0	12	x	x	662	362	683	0	T
2	f	30	r	1	4	10	298	-1	F1C1.TIF	F1C1.TIF	F2C2.TIF	1	1	2	1	1	2	150	721	N	H	n	1	1420331	1421081	1012	1017	1419844.87	1420347.69	1420348.17	1421093.98	1421094.47	1421264.52	1421264.96	1421567.74	1421568.24	1422068.26	1422068.68	1422850.03	0	12	x	x	362	662	684	0	T
2	f	30	r	3	4	11	299	1	F1C1.TIF	F1C1.TIF	F2C1.TIF	1	1	2	1	1	1	150	963	L	P	l	1	1423801	1424751	952	952	1423334.62	1423837.52	1423838.00	1424764.41	1424767.69	1424937.78	1424938.20	1425238.23	1425238.64	1425738.64	1425739.07	1426707.65	0	12	x	x	662	362	685	0	T
2	f	30	r	3	4	12	300	1	F2C2.TIF	F2C2.TIF	F1C2.TIF	2	2	1	2	2	2	150	584	L	J	l	1	1427645	1428245	862	870	1427194.33	1427697.22	1427697.69	1428258.11	1428258.53	1428428.59	1428429.04	1428729.07	1428729.48	1429229.50	1429229.95	1429601.69	0	12	x	x	662	362	686	0	T
2	f	30	r	1	4	13	301	1	F1C1.TIF	F1C1.TIF	F2C2.TIF	1	1	2	1	1	2	150	633	R	L	r	1	1430579	1431229	934	933	1430094.11	1430596.97	1430597.45	1431242.82	1431243.27	1431413.35	1431413.82	1431713.85	1431717.20	1432217.22	1432217.66	1433793.36	0	12	x	x	662	362	687	0	T
2	f	30	r	3	4	14	302	-1	F1C2.TIF	F1C2.TIF	F2C2.TIF	1	1	2	2	2	2	150	552	D	G	p	0	1434806	1435356	868	869	1434283.81	1434786.70	1434787.20	1435369.18	1435369.63	1435539.66	1435540.10	1435840.13	1435840.53	1436340.60	1436341.08	1436913.36	0	12	x	x	362	662	688	0	O
2	f	30	r	3	4	15	303	1	F2C2.TIF	F2C2.TIF	F1C2.TIF	2	2	1	2	2	2	150	846	T	B	t	1	1437866	1438716	951	953	1437403.57	1437906.58	1437907.08	1438729.61	1438730.03	1438900.05	1438900.46	1439200.50	1439200.94	1439701.00	1439701.45	1440960.91	0	12	x	x	662	362	689	0	T
2	f	30	r	4	4	16	304	-1	F2C2.TIF	F2C1.TIF	F1C1.TIF	2	2	1	2	1	1	150	547	K	J	k	1	1441924	1442474	807	820	1441453.27	1441956.17	1441956.67	1442487.29	1442487.71	1442657.78	1442658.21	1442958.26	1442958.66	1443458.69	1443459.15	1444000.51	0	12	x	x	362	662	690	0	T
2	f	30	r	1	4	17	305	-1	F1C1.TIF	F1C1.TIF	F2C2.TIF	1	1	2	1	1	2	150	727	D	B	d	1	1444974	1445724	1041	1058	1444493.05	1444995.91	1444996.38	1445737.92	1445738.39	1445908.41	1445908.84	1446208.84	1446209.25	1446709.29	1446709.71	1447586.09	0	12	x	x	362	662	691	0	T
2	f	30	r	4	4	18	306	-1	F2C1.TIF	F2C2.TIF	F1C2.TIF	2	2	1	1	2	2	150	970	J	T	t	0	1448561	1449561	874	895	1448082.78	1448585.73	1448586.23	1449576.10	1449576.53	1449746.58	1449747.01	1450047.05	1450047.44	1450547.51	1450547.97	1451745.94	0	12	x	x	362	662	692	1	D
2	f	30	r	1	4	19	307	-1	F1C2.TIF	F1C2.TIF	F2C1.TIF	1	1	2	2	2	1	150	587	D	A	d	1	1452764	1453364	919	927	1452242.47	1452745.36	1452745.87	1453377.84	1453378.25	1453548.31	1453548.74	1453848.81	1453849.21	1454349.25	1454349.71	1455265.50	0	12	x	x	362	662	693	0	T
2	f	30	r	2	4	20	308	-1	F2C1.TIF	F2C2.TIF	F1C1.TIF	2	2	1	1	2	1	150	635	L	A	a	0	1456232	1456882	914	911	1455762.21	1456265.16	1456265.66	1456895.55	1456896.00	1457066.10	1457066.52	1457366.58	1457366.99	1457867.04	1457867.49	1459599.56	0	12	x	x	362	662	694	1	D
2	f	30	r	3	4	21	309	-1	F1C2.TIF	F1C2.TIF	F2C2.TIF	1	1	2	2	2	2	150	817	R	J	r	1	1460568	1461418	849	859	1460101.88	1460604.83	1460605.31	1461431.71	1461435.07	1461605.10	1461605.57	1461905.58	1461905.99	1462405.99	1462406.42	1463279.24	0	12	x	x	362	662	695	0	T
2	f	30	r	4	4	22	310	1	F1C2.TIF	F1C1.TIF	F2C1.TIF	1	1	2	2	1	1	150	540	T	J	t	1	1464219	1464769	851	860	1463771.62	1464274.52	1464275.01	1464784.88	1464785.31	1464955.36	1464955.79	1465255.85	1465256.29	1465756.34	1465756.78	1467326.75	0	12	x	x	662	362	696	0	T
2	f	30	r	3	4	23	311	1	F2C1.TIF	F2C1.TIF	F1C1.TIF	2	2	1	1	1	1	150	504	X	G	g	0	1468271	1468771	927	925	1467831.33	1468334.25	1468334.77	1468784.78	1468785.19	1468955.23	1468955.68	1469255.75	1469256.15	1469756.21	1469756.68	1470654.49	0	12	x	x	662	362	697	1	D
2	f	30	r	1	4	24	312	1	F2C1.TIF	F2C1.TIF	F1C2.TIF	2	2	1	1	1	2	150	602	A	D	a	1	1471606	1472206	870	886	1471141.07	1471644.01	1471644.50	1472219.37	1472219.80	1472389.87	1472390.30	1472690.36	1472690.78	1473190.80	1473194.14	1473584.26	0	12	x	x	662	362	698	0	T
2	f	30	r	4	4	25	313	1	F1C1.TIF	F1C2.TIF	F2C2.TIF	1	1	2	1	2	2	150	901	D	G	d	1	1474856	1475756	1010	1019	1474070.84	1474573.77	1474574.26	1475770.04	1475770.52	1475940.73	1475944.11	1476244.16	1476244.56	1476744.62	1476745.04	1478046.12	0	12	x	x	662	362	699	0	T
2	f	30	r	3	4	26	314	-1	F2C2.TIF	F2C2.TIF	F1C2.TIF	2	2	1	2	2	2	150	991	D	R	d	1	1479007	1480007	882	882	1478540.52	1479043.50	1479044.00	1480020.12	1480020.54	1480193.48	1480193.97	1480493.99	1480494.38	1480994.38	1480994.81	1481949.99	0	12	x	x	362	662	700	0	T
2	f	30	r	2	4	27	315	-1	F1C1.TIF	F1C2.TIF	F2C1.TIF	1	1	2	1	2	1	150	650	R	T	t	0	1482900	1483550	910	893	1482440.22	1482943.15	1482943.64	1483563.90	1483564.31	1483734.38	1483734.84	1484034.87	1484035.27	1484535.30	1484535.74	1484909.69	0	12	x	x	362	662	701	1	D
2	f	30	r	4	4	28	316	-1	F1C2.TIF	F1C1.TIF	F2C1.TIF	1	1	2	2	1	1	150	712	L	R	l	1	1485868	1486568	909	916	1485400.00	1485902.93	1485903.41	1486583.37	1486583.81	1486753.86	1486754.29	1487054.33	1487054.73	1487554.75	1487555.24	1487903.25	0	12	x	x	362	662	702	0	T
2	f	30	r	3	4	29	317	1	F1C2.TIF	F1C2.TIF	F2C2.TIF	1	1	2	2	2	2	150	903	R	X	r	1	1488890	1489790	988	996	1488399.78	1488902.69	1488903.20	1489803.19	1489803.66	1489973.73	1489974.17	1490274.21	1490274.63	1490774.67	1490775.12	1491548.98	0	12	x	x	662	362	703	0	T
2	f	30	r	1	4	30	318	1	F1C2.TIF	F1C2.TIF	F2C1.TIF	1	1	2	2	2	1	150	564	G	X	g	1	1492758	1493358	904	911	1492039.51	1492542.40	1492542.90	1493372.81	1493373.24	1493543.33	1493543.76	1493843.77	1493844.16	1494344.23	1494344.69	1494892.68	0	12	x	x	662	362	704	0	T
2	f	30	r	4	4	31	319	1	F2C2.TIF	F2C1.TIF	F1C1.TIF	2	2	1	2	1	1	150	711	P	V	v	0	1495857	1496557	1015	1009	1495389.26	1495892.20	1495892.68	1496572.61	1496573.05	1496743.11	1496743.54	1497043.62	1497044.02	1497544.03	1497544.47	1498828.71	0	12	x	x	662	362	705	1	D
2	f	30	r	2	4	32	320	1	F1C1.TIF	F1C2.TIF	F2C1.TIF	1	1	2	1	2	1	150	778	S	V	r	0	1499783	1500583	942	958	1499318.97	1499821.94	1499822.42	1500596.42	1500596.84	1500766.88	1500767.30	1501067.30	1501067.70	1501567.77	1501568.23	1502348.41	0	12	x	x	662	362	706	0	O
2	f	30	r	3	4	33	321	1	F2C1.TIF	F2C1.TIF	F1C1.TIF	2	2	1	1	1	1	150	973	V	P	v	1	1503315	1504315	937	935	1502848.71	1503351.59	1503352.09	1504328.17	1504328.61	1504498.63	1504502.01	1504802.06	1504802.45	1505302.52	1505302.97	1506637.92	0	12	x	x	662	362	707	0	T
2	f	30	r	1	4	34	322	1	F2C1.TIF	F2C1.TIF	F1C2.TIF	2	2	1	1	1	2	150	957	L	G	l	1	1507590	1508540	904	913	1507138.39	1507641.27	1507641.76	1508553.43	1508553.88	1508723.92	1508724.37	1509024.37	1509024.77	1509524.78	1509525.23	1510061.47	0	12	x	x	662	362	708	0	T
2	f	30	r	1	4	35	323	-1	F2C2.TIF	F2C2.TIF	F1C1.TIF	2	2	1	2	2	1	150	823	B	K	k	0	1511031	1511881	1003	1009	1510548.13	1511051.05	1511051.56	1511894.10	1511894.53	1512064.56	1512065.01	1512365.06	1512365.45	1512865.47	1512865.93	1514077.36	0	12	x	x	362	662	709	1	D
2	f	30	r	4	4	36	324	-1	F2C1.TIF	F2C2.TIF	F1C2.TIF	2	2	1	1	2	2	150	968	S	N	n	0	1524998	1525948	1042	1050	1524247.12	1524750.16	1524750.65	1525961.42	1525961.86	1526132.08	1526132.54	1526432.54	1526432.94	1526932.96	1526933.39	1527676.50	0	13	x	x	362	662	710	1	D
2	f	30	r	1	4	37	325	-1	F2C2.TIF	F2C2.TIF	F1C1.TIF	2	2	1	2	2	1	150	790	K	B	k	1	1536839	1537639	1042	1050	1536376.22	1536879.20	1536879.71	1537652.70	1537653.13	1537823.22	1537823.65	1538123.68	1538124.08	1538624.12	1538624.57	1539069.40	0	14	x	x	362	662	711	0	T
2	f	30	r	2	4	38	326	1	F1C1.TIF	F1C2.TIF	F2C1.TIF	1	1	2	1	2	1	150	845	B	N	b	1	1540030	1540880	818	814	1539565.98	1540069.01	1540069.52	1540893.20	1540893.66	1541063.70	1541064.12	1541364.17	1541364.58	1541864.65	1541865.14	1542905.50	0	14	x	x	662	362	712	0	T
2	f	30	r	2	4	39	327	-1	F2C2.TIF	F2C1.TIF	F1C2.TIF	2	2	1	2	1	2	150	808	X	S	k	0	1543848	1544648	953	968	1543395.70	1543898.63	1543899.12	1544661.70	1544662.13	1544832.21	1544832.65	1545132.65	1545133.09	1545633.12	1545633.57	1546490.82	0	14	x	x	362	662	713	0	O
2	f	30	r	1	4	40	328	1	F2C1.TIF	F2C1.TIF	F1C2.TIF	2	2	1	1	1	2	150	532	P	K	p	1	1547466	1548016	865	863	1546985.43	1547488.32	1547488.81	1548029.21	1548029.63	1548199.65	1548200.08	1548500.12	1548500.54	1549000.55	1549000.99	1549868.55	0	14	x	x	662	362	714	0	T
2	f	30	r	1	4	41	329	-1	F1C1.TIF	F1C1.TIF	F2C2.TIF	1	1	2	1	1	2	150	950	B	K	b	1	1550796	1551746	940	935	1550355.17	1550858.05	1550858.55	1551760.06	1551760.52	1551930.70	1551931.12	1552231.16	1552231.57	1552731.60	1552732.04	1553690.48	0	14	x	x	362	662	715	0	T
2	f	30	r	4	4	42	330	1	F2C1.TIF	F2C2.TIF	F1C2.TIF	2	2	1	1	2	2	150	518	P	G	p	1	1554659	1555209	809	819	1554194.89	1554697.80	1554698.32	1555222.29	1555222.71	1555392.73	1555393.18	1555693.20	1555693.60	1556193.67	1556194.15	1557194.28	0	14	x	x	662	362	716	0	T
2	f	30	r	3	4	43	331	1	F2C2.TIF	F2C2.TIF	F1C2.TIF	2	2	1	2	2	2	150	797	J	A	j	1	1558567	1559367	894	906	1557684.64	1558187.51	1558188.02	1559380.88	1559381.32	1559551.39	1559551.81	1559851.88	1559852.28	1560352.29	1560352.73	1561354.11	0	14	x	x	662	362	717	0	T
2	f	30	r	2	4	44	332	-1	F1C2.TIF	F1C1.TIF	F2C2.TIF	1	1	2	2	1	2	150	879	V	S	v	1	1562318	1563218	741	748	1561854.33	1562357.24	1562357.71	1563231.27	1563231.69	1563401.75	1563402.19	1563702.23	1563702.62	1564202.64	1564203.08	1565129.51	0	14	x	x	362	662	718	0	T
2	f	30	r	3	4	45	333	-1	F2C2.TIF	F2C2.TIF	F1C2.TIF	2	2	1	2	2	2	150	802	N	P	n	1	1566093	1566893	747	744	1565624.04	1566126.94	1566127.42	1566907.42	1566907.88	1567077.93	1567078.36	1567378.41	1567378.83	1567878.85	1567879.27	1568136.72	0	14	x	x	362	662	719	0	T
2	f	30	r	1	4	46	334	-1	F2C2.TIF	F2C2.TIF	F1C1.TIF	2	2	1	2	2	1	150	757	L	M	m	0	1569067	1569817	765	787	1568623.82	1569126.40	1569126.87	1569830.49	1569830.92	1570000.94	1570001.41	1570301.45	1570301.85	1570801.89	1570802.34	1571256.94	0	14	x	x	362	662	720	1	D
2	f	30	r	1	4	47	335	1	F1C2.TIF	F1C2.TIF	F2C1.TIF	1	1	2	2	2	1	150	874	M	X	k	0	1572206	1573106	1003	998	1571763.58	1572266.48	1572266.98	1573118.91	1573119.37	1573289.40	1573289.82	1573589.83	1573590.22	1574090.24	1574090.67	1574760.87	0	14	x	x	662	362	721	0	O
2	f	30	r	4	4	48	336	-1	F1C2.TIF	F1C1.TIF	F2C1.TIF	1	1	2	2	1	1	150	904	K	D	k	1	1575717	1576617	1002	1002	1575253.33	1575756.25	1575756.74	1576630.53	1576631.01	1576801.02	1576801.44	1577101.46	1577101.88	1577601.91	1577602.35	1577832.79	0	14	x	x	362	662	722	0	T
2	f	30	r	3	4	49	337	-1	F1C1.TIF	F1C1.TIF	F2C1.TIF	1	1	2	1	1	1	150	990	H	D	h	1	1578813	1579813	1032	1022	1578323.09	1578826.04	1578826.54	1579826.39	1579826.85	1579997.02	1579997.44	1580297.47	1580297.87	1580797.95	1580798.39	1581146.27	0	14	x	x	362	662	723	0	T
2	f	30	r	3	4	50	338	-1	F2C1.TIF	F2C1.TIF	F1C1.TIF	2	2	1	1	1	1	150	731	K	H	k	1	1582112	1582862	949	945	1581632.85	1582135.82	1582136.29	1582876.07	1582876.51	1583046.59	1583047.03	1583347.07	1583347.48	1583847.55	1583848.00	1584825.95	0	14	x	x	362	662	724	0	T
2	f	30	r	1	4	51	339	1	F2C2.TIF	F2C2.TIF	F1C1.TIF	2	2	1	2	2	1	150	978	R	B	r	1	1585787	1586787	758	776	1585312.58	1585815.46	1585815.98	1586800.16	1586800.60	1586970.64	1586971.10	1587271.11	1587271.50	1587771.52	1587771.97	1588439.70	0	14	x	x	662	362	725	0	T
2	f	30	r	1	4	52	340	-1	F1C2.TIF	F1C2.TIF	F2C1.TIF	1	1	2	2	2	1	150	844	D	H	d	1	1589730	1590580	1073	1080	1588932.32	1589435.15	1589435.63	1590595.70	1590596.14	1590766.17	1590766.60	1591066.65	1591067.06	1591567.13	1591567.59	1592327.60	0	14	x	x	362	662	726	0	T
2	f	30	r	3	4	53	341	-1	F2C1.TIF	F2C1.TIF	F1C1.TIF	2	2	1	1	1	1	150	561	J	T	j	1	1593297	1593847	1015	1020	1592832.01	1593334.94	1593335.44	1593860.18	1593860.60	1594030.63	1594031.07	1594331.14	1594331.55	1594831.59	1594832.05	1595175.38	0	14	x	x	362	662	727	0	T
2	f	30	r	3	4	54	342	1	F2C1.TIF	F2C1.TIF	F1C1.TIF	2	2	1	1	1	1	150	724	S	A	s	1	1596127	1596877	863	868	1595661.81	1596164.73	1596165.20	1596890.77	1596891.22	1597061.23	1597061.65	1597361.66	1597364.92	1597864.99	1597865.40	1598294.89	0	14	x	x	662	362	728	0	T
2	f	30	r	4	4	55	343	1	F2C2.TIF	F2C1.TIF	F1C1.TIF	2	2	1	2	1	1	150	660	L	K	l	1	1599273	1599923	863	871	1598791.58	1599294.52	1599295.02	1599936.54	1599937.01	1600107.04	1600107.46	1600407.51	1600407.93	1600907.96	1600908.40	1601654.74	0	14	x	x	662	362	729	0	T
2	f	30	r	4	4	56	344	1	F2C1.TIF	F2C2.TIF	F1C2.TIF	2	2	1	1	2	2	150	592	H	J	h	1	1602611	1603211	812	816	1602141.32	1602644.27	1602644.78	1603224.53	1603224.99	1603395.04	1603395.45	1603695.50	1603695.94	1604196.01	1604196.46	1604904.45	0	14	x	x	662	362	730	0	T
2	f	30	r	3	4	57	345	1	F1C2.TIF	F1C2.TIF	F2C2.TIF	1	1	2	2	2	2	150	566	X	S	s	0	1606139	1606739	711	716	1605391.09	1605894.03	1605894.53	1606754.47	1606754.92	1606924.97	1606925.38	1607225.43	1607225.84	1607725.86	1607726.31	1608726.29	0	14	x	x	662	362	731	1	D
2	f	30	r	4	4	58	346	1	F1C2.TIF	F1C1.TIF	F2C1.TIF	1	1	2	2	1	1	150	967	A	H	a	1	1609704	1610654	788	796	1609220.80	1609723.70	1609724.18	1610667.00	1610667.43	1610837.45	1610837.90	1611137.91	1611138.31	1611638.37	1611638.83	1611910.13	0	14	x	x	662	362	732	0	T
2	f	30	r	1	4	59	347	-1	F2C1.TIF	F2C1.TIF	F1C2.TIF	2	2	1	1	1	2	150	899	B	S	b	1	1612872	1613772	949	936	1612400.57	1612903.48	1612904.01	1613785.60	1613786.05	1613956.10	1613956.55	1614256.57	1614256.97	1614757.03	1614757.47	1615638.06	0	14	x	x	362	662	733	0	T
2	f	30	r	4	4	60	348	1	F1C1.TIF	F1C2.TIF	F2C2.TIF	1	1	2	1	2	2	150	949	V	K	v	1	1616600	1617550	869	873	1616130.28	1616633.20	1616633.67	1617563.59	1617564.04	1617734.06	1617734.50	1618034.53	1618034.95	1618534.98	1618535.42	1619077.66	0	14	x	x	662	362	734	0	T
2	f	30	r	1	4	61	349	-1	F2C1.TIF	F2C1.TIF	F1C2.TIF	2	2	1	1	1	2	150	971	P	X	p	1	1620030	1621030	787	789	1619570.03	1620072.87	1620073.34	1621043.63	1621044.05	1621214.10	1621214.51	1621514.56	1621514.97	1622015.01	1622015.45	1622757.45	0	14	x	x	362	662	735	0	T
2	f	30	r	3	4	62	350	-1	F1C1.TIF	F1C1.TIF	F2C1.TIF	1	1	2	1	1	1	150	937	M	P	m	1	1624056	1625006	953	963	1623249.76	1623752.67	1623753.16	1625019.07	1625019.55	1625189.64	1625192.99	1625493.03	1625493.43	1625993.49	1625993.94	1626549.18	0	14	x	x	362	662	736	0	T
2	f	30	r	4	4	63	351	1	F1C2.TIF	F1C1.TIF	F2C1.TIF	1	1	2	2	1	1	150	966	S	D	s	1	1627857	1628807	956	964	1627049.47	1627552.48	1627552.98	1628822.82	1628823.26	1628993.34	1628993.80	1629293.85	1629294.25	1629794.26	1629794.73	1630342.49	0	14	x	x	662	362	737	0	T
2	f	30	r	3	4	64	352	-1	F1C2.TIF	F1C2.TIF	F2C2.TIF	1	1	2	2	2	2	150	839	N	R	r	0	1636133	1636983	1039	1030	1635658.83	1636161.87	1636162.42	1636996.59	1636997.02	1637167.04	1637167.49	1637467.56	1637467.98	1637968.04	1637968.49	1639396.18	0	15	x	x	362	662	738	1	D
2	f	30	r	2	4	65	353	-1	F2C2.TIF	F2C1.TIF	F1C2.TIF	2	2	1	2	1	2	150	695	V	M	t	0	1640361	1641061	787	792	1639888.52	1640391.47	1640391.94	1641073.92	1641074.35	1641244.41	1641244.82	1641544.82	1641545.21	1642045.23	1642045.72	1642883.65	0	15	x	x	362	662	739	0	O
2	f	30	r	4	4	66	354	-1	F1C1.TIF	F1C2.TIF	F2C2.TIF	1	1	2	1	2	2	150	980	T	A	t	1	1643866	1644866	880	892	1643378.26	1643881.10	1643881.61	1644881.62	1644882.04	1645052.06	1645052.51	1645352.54	1645352.94	1645853.00	1645853.48	1646387.57	0	15	x	x	362	662	740	0	T
2	f	30	r	2	4	67	355	1	F2C2.TIF	F2C1.TIF	F1C2.TIF	2	2	1	2	1	2	150	773	N	G	m	0	1647331	1648131	918	915	1646888.00	1647390.90	1647391.37	1648144.07	1648144.50	1648314.51	1648314.95	1648614.98	1648615.42	1649115.46	1649115.90	1650003.12	0	15	x	x	662	362	741	0	O
2	f	30	r	3	4	68	356	-1	F2C1.TIF	F2C1.TIF	F1C1.TIF	2	2	1	1	1	1	150	847	L	P	l	1	1650974	1651824	902	903	1650497.73	1651000.64	1651001.12	1651837.65	1651840.97	1652010.99	1652011.43	1652311.47	1652311.87	1652811.92	1652812.36	1653700.80	0	15	x	x	362	662	742	0	T
2	f	30	r	2	4	69	357	1	F1C2.TIF	F1C1.TIF	F2C2.TIF	1	1	2	2	1	2	150	989	A	P	a	1	1654681	1655681	844	862	1654197.47	1654700.42	1654700.91	1655694.14	1655694.57	1655864.58	1655865.04	1656165.08	1656165.48	1656665.53	1656665.97	1657314.87	0	15	x	x	662	362	743	0	T
2	f	30	r	2	4	70	358	-1	F2C1.TIF	F2C2.TIF	F1C1.TIF	2	2	1	1	2	1	150	527	R	L	l	0	1658293	1658843	868	875	1657807.18	1658310.09	1658310.60	1658856.70	1658857.12	1659030.13	1659030.62	1659330.68	1659331.08	1659831.13	1659831.58	1660580.29	0	15	x	x	362	662	744	1	D
2	f	30	r	1	4	71	359	1	F2C2.TIF	F2C2.TIF	F1C1.TIF	2	2	1	2	2	1	150	725	S	R	p	0	1661557	1662307	956	965	1661066.95	1661569.86	1661570.36	1662320.25	1662320.67	1662490.73	1662491.16	1662791.22	1662791.61	1663291.67	1663292.13	1664740.06	0	15	x	x	662	362	745	0	O
2	f	30	r	2	4	72	360	1	F1C2.TIF	F1C1.TIF	F2C2.TIF	1	1	2	2	1	2	150	710	R	S	a	0	1665706	1666406	905	910	1665236.64	1665739.54	1665740.05	1666420.02	1666420.49	1666590.59	1666591.02	1666891.02	1666891.45	1667391.50	1667391.96	1668049.68	0	15	x	x	662	362	746	0	O
2	f	30	r	2	4	73	361	-1	F1C2.TIF	F1C1.TIF	F2C2.TIF	1	1	2	2	1	2	150	973	X	A	v	0	1669006	1670006	827	840	1668536.40	1669039.33	1669039.82	1670019.68	1670020.12	1670190.15	1670190.56	1670490.61	1670491.01	1670991.04	1670991.48	1671473.87	0	15	x	x	362	662	747	0	O
2	f	30	r	3	4	74	362	1	F1C2.TIF	F1C2.TIF	F2C2.TIF	1	1	2	2	2	2	150	766	D	R	d	1	1672413	1673213	857	860	1671966.15	1672469.04	1672469.53	1673229.51	1673229.97	1673400.01	1673400.47	1673700.50	1673700.92	1674201.01	1674201.47	1674481.38	0	15	x	x	662	362	748	0	T
2	f	30	r	4	4	75	363	1	F2C1.TIF	F2C2.TIF	F1C2.TIF	2	2	1	1	2	2	150	850	M	T	t	0	1675406	1676256	872	878	1674965.91	1675468.78	1675469.30	1676269.49	1676269.93	1676439.99	1676440.43	1676740.48	1676740.88	1677240.89	1677241.35	1677601.19	0	15	x	x	662	362	749	1	D
2	f	30	r	1	4	76	364	1	F1C1.TIF	F1C1.TIF	F2C2.TIF	1	1	2	1	1	2	150	847	T	R	t	1	1678900	1679750	1178	1180	1678085.67	1678588.57	1678589.05	1679763.86	1679764.29	1679934.31	1679934.73	1680234.74	1680235.14	1680735.17	1680735.59	1681105.01	0	15	x	x	662	362	750	0	T
2	f	30	r	4	4	77	365	-1	F1C1.TIF	F1C2.TIF	F2C2.TIF	1	1	2	1	2	2	150	575	T	D	t	1	1682067	1682667	1139	1143	1681595.42	1682098.41	1682098.88	1682680.39	1682680.83	1682850.84	1682851.28	1683151.31	1683151.70	1683651.76	1683652.20	1683792.78	0	15	x	x	362	662	751	0	T
2	f	30	r	2	4	78	366	1	F2C1.TIF	F2C2.TIF	F1C1.TIF	2	2	1	1	2	1	150	808	R	H	p	0	1684752	1685552	1084	1092	1684275.22	1684778.18	1684778.65	1685565.20	1685568.55	1685738.62	1685739.06	1686039.11	1686039.51	1686539.56	1686540.02	1687488.43	0	15	x	x	662	362	752	0	O
2	f	30	r	4	4	79	367	-1	F2C2.TIF	F2C1.TIF	F1C1.TIF	2	2	1	2	1	1	150	948	T	J	t	1	1688446	1689396	967	972	1687974.96	1688477.74	1688478.23	1689409.77	1689410.25	1689580.41	1689580.83	1689880.86	1689881.27	1690381.31	1690381.72	1690752.39	0	15	x	x	362	662	753	0	T
2	f	30	r	2	4	80	368	-1	F1C2.TIF	F1C1.TIF	F2C2.TIF	1	1	2	2	1	2	150	814	T	D	d	0	1691725	1692525	991	996	1691244.71	1691747.65	1691748.18	1692538.23	1692538.66	1692708.68	1692709.11	1693009.13	1693009.56	1693509.62	1693510.10	1693808.07	0	15	x	x	362	662	754	1	D
2	f	30	r	2	4	81	369	-1	F2C2.TIF	F2C1.TIF	F1C2.TIF	2	2	1	2	1	2	150	982	A	B	a	1	1694783	1695783	917	925	1694294.47	1694797.37	1694797.89	1695797.76	1695798.18	1695968.25	1695968.68	1696268.72	1696269.13	1696769.18	1696769.67	1697023.90	0	15	x	x	362	662	755	0	T
2	f	30	r	4	4	82	370	1	F2C2.TIF	F2C1.TIF	F1C1.TIF	2	2	1	2	1	1	150	625	H	T	p	0	1697995	1698645	888	891	1697514.24	1698017.18	1698017.66	1698658.40	1698658.82	1698828.90	1698829.34	1699129.35	1699129.74	1699629.76	1699630.22	1700417.36	0	15	x	x	662	362	756	0	O
2	f	30	r	2	4	83	371	1	F2C1.TIF	F2C2.TIF	F1C1.TIF	2	2	1	1	2	1	150	521	D	P	d	1	1701355	1701905	849	858	1700903.99	1701406.96	1701407.43	1701918.90	1701919.35	1702089.42	1702089.87	1702389.91	1702390.30	1702890.33	1702890.77	1703807.16	0	15	x	x	662	362	757	0	T
2	f	30	r	2	4	84	372	1	F2C1.TIF	F2C2.TIF	F1C1.TIF	2	2	1	1	2	1	150	608	H	P	t	0	1704762	1705362	936	947	1704293.73	1704796.68	1704797.18	1705376.93	1705377.36	1705547.42	1705547.85	1705847.87	1705848.26	1706348.26	1706348.68	1707326.97	0	15	x	x	662	362	758	0	O
2	f	30	r	1	4	85	373	-1	F1C2.TIF	F1C2.TIF	F2C1.TIF	1	1	2	2	2	1	150	649	L	D	l	1	1708280	1708930	946	942	1707823.47	1708326.41	1708326.92	1708943.09	1708943.51	1709116.47	1709116.97	1709416.99	1709417.38	1709917.38	1709917.81	1710958.70	0	15	x	x	362	662	759	0	T
2	f	30	r	2	4	86	374	-1	F1C1.TIF	F1C2.TIF	F2C1.TIF	1	1	2	1	2	1	150	853	G	L	g	1	1712265	1713115	937	941	1711453.20	1711956.17	1711956.66	1713128.45	1713128.92	1713298.95	1713299.39	1713599.45	1713599.85	1714099.90	1714100.37	1715470.48	0	15	x	x	362	662	760	0	T
2	f	30	r	3	4	87	375	-1	F1C1.TIF	F1C1.TIF	F2C1.TIF	1	1	2	1	1	1	150	960	V	H	v	1	1716422	1717372	910	902	1715972.87	1716475.79	1716476.29	1717386.17	1717386.60	1717556.67	1717557.10	1717857.15	1717857.55	1718357.57	1718358.02	1718622.19	0	15	x	x	362	662	761	0	T
2	f	30	r	3	4	88	376	1	F1C1.TIF	F1C1.TIF	F2C1.TIF	1	1	2	1	1	1	150	694	G	A	g	1	1719599	1720299	896	902	1719112.64	1719615.53	1719616.03	1720312.43	1720315.80	1720485.88	1720486.30	1720786.36	1720786.77	1721286.80	1721287.23	1721582.12	0	15	x	x	662	362	762	0	T
2	f	30	r	1	4	89	377	1	F1C2.TIF	F1C2.TIF	F2C1.TIF	1	1	2	2	2	1	150	838	M	T	m	1	1722533	1723383	980	988	1722072.41	1722575.24	1722575.73	1723395.95	1723396.37	1723566.40	1723566.84	1723866.85	1723867.25	1724367.29	1724367.78	1724895.44	0	15	x	x	662	362	763	0	T
2	f	30	r	2	4	90	378	-1	F1C1.TIF	F1C2.TIF	F2C1.TIF	1	1	2	1	2	1	150	857	M	T	m	1	1725844	1726694	772	765	1725372.16	1725875.07	1725875.55	1726707.50	1726707.93	1726877.97	1726878.38	1727178.42	1727178.84	1727678.90	1727679.35	1728829.52	0	15	x	x	362	662	764	0	T
2	f	30	r	4	4	91	379	-1	F2C1.TIF	F2C2.TIF	F1C2.TIF	2	2	1	1	2	2	150	599	H	T	t	0	1729790	1730390	879	889	1729331.88	1729834.76	1729835.26	1730405.42	1730405.85	1730576.05	1730576.47	1730876.51	1730876.91	1731376.94	1731377.36	1732141.25	0	15	x	x	362	662	765	1	D
2	f	30	r	2	4	92	380	1	F1C1.TIF	F1C2.TIF	F2C1.TIF	1	1	2	1	2	1	150	708	L	D	d	0	1733092	1733792	999	1021	1732641.63	1733144.53	1733145.01	1733805.87	1733806.29	1733976.47	1733976.94	1734276.97	1734277.38	1734777.45	1734777.88	1735709.01	0	15	x	x	662	362	766	1	D
2	f	30	r	4	4	93	381	-1	F2C2.TIF	F2C1.TIF	F1C1.TIF	2	2	1	2	1	1	150	996	J	H	l	0	1736647	1737647	987	993	1736201.36	1736704.30	1736704.78	1737660.24	1737660.68	1737830.73	1737831.16	1738131.23	1738134.56	1738634.61	1738635.05	1739598.67	0	15	x	x	362	662	767	0	O
2	f	30	r	3	4	94	382	1	F1C1.TIF	F1C1.TIF	F2C1.TIF	1	1	2	1	1	1	150	679	P	G	p	1	1740569	1741269	882	873	1740101.08	1740604.09	1740604.58	1741284.33	1741284.79	1741454.87	1741455.30	1741755.38	1741755.79	1742255.82	1742256.28	1743198.43	0	15	x	x	662	362	768	0	T
2	f	30	r	1	4	95	383	1	F2C2.TIF	F2C2.TIF	F1C1.TIF	2	2	1	2	2	1	150	521	L	H	l	1	1744141	1744691	831	842	1743690.81	1744193.69	1744194.17	1744704.27	1744704.71	1744874.72	1744875.13	1745175.14	1745175.55	1745675.55	1745676.00	1746478.33	0	15	x	x	662	362	769	0	T
2	f	30	r	1	4	96	384	-1	F2C1.TIF	F2C1.TIF	F1C2.TIF	2	2	1	1	1	2	150	844	D	A	d	1	1747433	1748283	932	934	1746970.56	1747473.41	1747473.89	1748296.69	1748297.12	1748467.19	1748467.62	1748767.65	1748768.05	1749268.05	1749268.48	1749503.88	0	15	x	x	362	662	770	0	T
2	f	30	r	1	4	1	384	-1	F2C1.TIF	F2C1.TIF	F1C2.TIF	2	2	1	1	1	2	150	844	D	A	d	1	1747433	1748283	932	934	1746970.56	1747473.41	1747473.89	1748296.69	1748297.12	1748467.19	1748467.62	1748767.65	1748768.05	1749268.05	1749268.48	1749503.88	0	15	manchmal waren es zwei gleiche Symbole und die Buchstaben passten unterschiedlich gut in die Symbole (Buchstaden eher eckig bzw. rund von ihrer Form her)	36	362	662	771	0	T
3	f	24	r	1	0	1	0	1	F2C2.TIF	F2C2.TIF	F1C1.TIF	2	2	1	2	2	1	150	584	S	R	s	1	128615	129215	1183	1200	128140.01	128642.99	128643.45	129228.34	129228.75	129398.76	129399.17	129699.21	129699.60	130199.65	130200.07	132672.97	0	0	x	x	662	362	772	0	T
3	f	24	r	4	1	1	1	1	F2C1.TIF	F2C2.TIF	F1C2.TIF	2	2	1	1	2	2	150	976	V	T	j	0	136604	137604	1477	1501	136119.41	136622.25	136622.72	137617.38	137617.80	137787.80	137788.22	138088.24	138088.65	138588.65	138589.07	140242.42	0	0	x	x	662	362	773	0	O
3	f	24	r	1	1	2	2	1	F2C1.TIF	F2C1.TIF	F1C2.TIF	2	2	1	1	1	2	150	821	S	X	b	0	141198	142048	1412	1422	140729.06	141232.01	141232.47	142062.42	142062.85	142232.91	142233.31	142533.35	142533.75	143033.78	143034.22	148143.92	0	0	x	x	662	362	774	0	O
3	f	24	r	1	1	3	3	-1	F1C2.TIF	F1C2.TIF	F2C1.TIF	1	1	2	2	2	1	150	539	V	L	v	1	149118	149668	1281	1287	148658.47	149161.31	149161.78	149681.85	149682.26	149852.33	149852.75	150152.78	150153.17	150653.23	150653.69	152447.62	0	0	x	x	362	662	775	0	T
3	f	24	r	2	1	4	4	-1	F1C1.TIF	F1C2.TIF	F2C1.TIF	1	1	2	1	2	1	150	943	K	A	a	0	153408	154358	1430	1410	152948.15	153450.98	153451.44	154371.36	154371.79	154541.99	154542.42	154842.48	154842.88	155342.91	155343.38	157010.89	0	0	x	x	362	662	776	1	D
3	f	24	r	3	1	5	5	-1	F2C2.TIF	F2C2.TIF	F1C2.TIF	2	2	1	2	2	2	150	628	S	P	p	0	157990	158640	1337	1336	157507.80	158010.30	158010.77	158653.72	158654.14	158824.22	158824.65	159124.69	159125.11	159625.12	159625.55	161520.74	0	0	x	x	362	662	777	1	D
3	f	24	r	2	1	6	6	-1	F1C2.TIF	F1C1.TIF	F2C2.TIF	1	1	2	2	1	2	150	756	B	T	b	1	162506	163256	1493	1515	162017.46	162520.28	162520.75	163270.70	163271.13	163441.16	163441.57	163741.64	163742.03	164242.10	164242.54	166304.60	0	0	x	x	362	662	778	0	T
3	f	24	r	2	1	7	7	1	F2C1.TIF	F2C2.TIF	F1C1.TIF	2	2	1	1	2	1	150	715	A	L	a	1	167281	168031	1346	1358	166817.11	167319.91	167320.38	168044.45	168044.86	168214.87	168215.28	168515.32	168515.74	169015.77	169016.20	170160.15	0	0	x	x	662	362	779	0	T
3	f	24	r	1	1	8	8	1	F2C2.TIF	F2C2.TIF	F1C1.TIF	2	2	1	2	2	1	150	847	K	N	k	1	171102	171952	1408	1419	170656.82	171159.67	171160.14	171965.85	171966.29	172136.31	172136.73	172439.60	172440.05	172940.06	172940.48	173839.82	0	0	x	x	662	362	780	0	T
3	f	24	r	2	1	9	9	-1	F2C1.TIF	F2C2.TIF	F1C1.TIF	2	2	1	1	2	1	150	811	N	P	n	1	174770	175570	1462	1459	174326.55	174829.45	174829.91	175583.30	175583.72	175753.73	175754.13	176054.14	176054.52	176554.53	176554.94	177455.78	0	0	x	x	362	662	781	0	T
3	f	24	r	3	1	10	10	-1	F2C1.TIF	F2C1.TIF	F1C1.TIF	2	2	1	1	1	1	150	618	L	S	l	1	178403	179053	1350	1349	177946.28	178449.10	178449.56	179069.56	179069.99	179239.99	179240.40	179540.47	179540.86	180040.91	180041.33	181391.37	0	0	x	x	362	662	782	0	T
3	f	24	r	2	1	11	11	1	F2C2.TIF	F2C1.TIF	F1C2.TIF	2	2	1	2	1	2	150	702	B	P	b	1	182357	183057	1302	1288	181885.97	182388.86	182389.32	183070.42	183070.83	183240.91	183241.35	183541.37	183541.76	184041.82	184042.25	184719.05	0	0	x	x	662	362	783	0	T
3	f	24	r	3	1	12	12	-1	F2C1.TIF	F2C1.TIF	F1C1.TIF	2	2	1	1	1	1	150	782	G	D	d	0	185654	186454	1305	1311	185205.73	185708.64	185709.15	186468.90	186469.32	186639.36	186639.77	186939.82	186940.21	187440.24	187440.66	188208.81	0	0	x	x	362	662	784	1	D
3	f	24	r	2	1	13	13	1	F2C1.TIF	F2C2.TIF	F1C1.TIF	2	2	1	1	2	1	150	534	K	J	k	1	189178	189728	1379	1407	188695.46	189198.31	189198.77	189741.45	189741.87	189911.94	189912.37	190212.45	190212.84	190712.90	190713.33	191470.61	0	0	x	x	662	362	785	0	T
3	f	24	r	3	1	14	14	1	F1C2.TIF	F1C2.TIF	F2C2.TIF	1	1	2	2	2	2	150	592	S	B	s	1	192426	193026	1403	1400	191955.22	192458.12	192458.59	193040.28	193040.72	193210.93	193211.35	193511.38	193511.77	194011.79	194012.22	194590.48	0	0	x	x	662	362	786	0	T
3	f	24	r	4	1	15	15	1	F2C1.TIF	F2C2.TIF	F1C2.TIF	2	2	1	1	2	2	150	507	J	L	j	1	195527	196027	1197	1183	195074.99	195577.77	195578.24	196040.64	196041.05	196211.12	196211.55	196511.60	196511.98	197012.06	197012.50	197438.03	0	0	x	x	662	362	787	0	T
3	f	24	r	3	1	16	16	-1	F2C2.TIF	F2C2.TIF	F1C2.TIF	2	2	1	2	2	2	150	659	G	J	c	0	198401	199051	1306	1303	197934.78	198437.62	198438.08	199064.13	199064.57	199234.59	199237.88	199537.89	199538.29	200038.30	200038.72	200749.97	0	0	x	x	362	662	788	0	O
3	f	24	r	4	1	17	17	-1	F1C2.TIF	F1C1.TIF	F2C1.TIF	1	1	2	2	1	1	150	827	B	G	b	1	201721	202571	1362	1379	201234.52	201737.35	201737.83	202587.61	202588.09	202758.09	202758.51	203058.56	203058.97	203559.02	203559.44	204221.76	0	0	x	x	362	662	789	0	T
3	f	24	r	1	1	18	18	1	F1C2.TIF	F1C2.TIF	F2C1.TIF	1	1	2	2	2	1	150	710	S	P	b	0	205186	205886	1243	1245	204714.26	205217.16	205217.63	205899.41	205899.86	206069.87	206070.30	206370.32	206370.71	206870.73	206871.17	207181.54	0	0	x	x	662	362	790	0	O
3	f	24	r	4	1	19	19	1	F2C2.TIF	F2C1.TIF	F1C1.TIF	2	2	1	2	1	1	150	786	B	G	b	1	208164	208964	1353	1341	207684.04	208186.94	208187.40	208977.99	208978.40	209148.42	209148.83	209448.86	209449.27	209949.32	209949.74	210207.15	0	0	x	x	662	362	791	0	T
3	f	24	r	3	1	20	20	-1	F1C2.TIF	F1C2.TIF	F2C2.TIF	1	1	2	2	2	2	150	667	V	X	v	1	211178	211878	1301	1316	210693.82	211196.63	211197.09	211891.50	211891.91	212061.99	212062.40	212362.42	212362.81	212862.84	212863.27	216892.93	0	0	x	x	362	662	792	0	T
3	f	24	r	4	1	21	21	1	F1C1.TIF	F1C2.TIF	F2C2.TIF	1	1	2	1	2	2	150	644	V	M	v	1	217877	218527	1214	1210	217403.32	217906.16	217906.64	218540.73	218541.14	218711.21	218711.63	219011.69	219012.08	219512.09	219512.54	220460.56	0	0	x	x	662	362	793	0	T
3	f	24	r	1	1	22	22	-1	F2C2.TIF	F2C2.TIF	F1C1.TIF	2	2	1	2	2	1	150	653	P	K	p	1	221426	222076	1296	1305	220953.04	221455.90	221456.37	222089.27	222089.68	222259.72	222260.14	222560.20	222560.59	223060.65	223061.08	223646.08	0	0	x	x	362	662	794	0	T
3	f	24	r	1	1	23	23	-1	F1C1.TIF	F1C1.TIF	F2C2.TIF	1	1	2	1	1	2	150	808	X	J	x	1	224590	225390	1287	1295	224132.80	224635.68	224636.15	225406.10	225406.51	225576.72	225577.14	225877.18	225877.58	226377.59	226378.04	227627.90	0	0	x	x	362	662	795	0	T
3	f	24	r	2	1	24	24	-1	F2C1.TIF	F2C2.TIF	F1C1.TIF	2	2	1	1	2	1	150	522	X	M	v	0	228571	229121	1184	1191	228122.51	228625.34	228625.81	229135.74	229136.16	229306.28	229306.69	229606.74	229607.14	230107.15	230107.59	231419.74	0	0	x	x	362	662	796	0	O
3	f	24	r	4	1	25	25	-1	F1C2.TIF	F1C1.TIF	F2C1.TIF	1	1	2	2	1	1	150	927	H	L	h	1	232390	233340	1128	1121	231912.22	232415.14	232415.60	233355.49	233355.92	233525.96	233526.37	233826.38	233826.77	234326.77	234327.19	234907.36	0	0	x	x	362	662	797	0	T
3	f	24	r	3	1	26	26	1	F1C2.TIF	F1C2.TIF	F2C2.TIF	1	1	2	2	2	2	150	960	X	M	x	1	235848	236798	1293	1303	235401.97	235904.86	235905.35	236811.35	236811.84	236982.02	236985.46	237285.51	237285.90	237785.96	237786.37	238251.30	0	0	x	x	662	362	798	0	T
3	f	24	r	4	1	27	27	-1	F2C1.TIF	F2C2.TIF	F1C2.TIF	2	2	1	1	2	2	150	570	B	P	p	0	239220	239820	1132	1132	238741.71	239244.54	239245.01	239834.98	239835.40	240005.40	240005.82	240305.84	240306.22	240806.28	240806.74	241818.91	0	0	x	x	362	662	799	1	D
3	f	24	r	2	1	28	28	-1	F1C2.TIF	F1C1.TIF	F2C2.TIF	1	1	2	2	1	2	150	774	T	V	v	0	242765	243565	1364	1378	242311.45	242814.37	242814.83	243578.37	243578.81	243748.82	243749.24	244049.29	244049.68	244549.71	244550.13	245050.71	0	0	x	x	362	662	800	1	D
3	f	24	r	3	1	29	29	-1	F1C1.TIF	F1C1.TIF	F2C1.TIF	1	1	2	1	1	1	150	998	M	S	m	1	246032	247032	1313	1319	245561.21	246064.09	246064.56	247046.09	247046.55	247216.57	247216.99	247517.00	247517.39	248017.43	248017.86	248314.36	0	0	x	x	362	662	801	0	T
3	f	24	r	2	1	30	30	1	F1C1.TIF	F1C2.TIF	F2C1.TIF	1	1	2	1	2	1	150	861	R	N	p	0	249273	250123	1228	1225	248800.96	249303.83	249304.31	250136.61	250137.04	250307.08	250307.51	250607.54	250607.99	251108.07	251108.52	251770.29	0	0	x	x	662	362	802	0	O
3	f	24	r	4	1	31	31	-1	F1C1.TIF	F1C2.TIF	F2C2.TIF	1	1	2	1	2	2	150	546	X	K	b	0	252817	253367	1315	1323	252260.70	252763.60	252764.08	253379.95	253380.39	253550.46	253553.74	253853.76	253854.16	254354.22	254354.63	257113.63	0	0	x	x	362	662	803	0	O
3	f	24	r	3	1	32	32	-1	F1C1.TIF	F1C1.TIF	F2C1.TIF	1	1	2	1	1	1	150	609	P	M	p	1	258209	258809	1181	1176	257740.30	258243.17	258243.64	258823.68	258824.09	258994.30	258994.72	259294.74	259295.12	259795.16	259795.58	260809.46	0	0	x	x	362	662	804	0	T
3	f	24	r	4	1	33	33	-1	F2C1.TIF	F2C2.TIF	F1C2.TIF	2	2	1	1	2	2	150	632	V	P	v	1	261885	262535	1285	1289	261430.01	261932.91	261933.38	262548.87	262549.28	262719.36	262719.77	263019.82	263023.11	263523.12	263523.54	264057.25	0	0	x	x	362	662	805	0	T
3	f	24	r	1	1	34	34	-1	F1C1.TIF	F1C1.TIF	F2C2.TIF	1	1	2	1	1	2	150	702	V	M	v	1	265151	265851	1340	1333	264669.77	265172.72	265173.18	265864.71	265865.15	266035.36	266035.77	266335.79	266336.18	266836.21	266836.63	267337.05	0	0	x	x	362	662	806	0	T
3	f	24	r	2	1	35	35	1	F1C1.TIF	F1C2.TIF	F2C1.TIF	1	1	2	1	2	1	150	857	X	G	x	1	268291	269141	1144	1162	267819.53	268322.44	268322.90	269155.07	269155.48	269325.50	269325.92	269625.92	269626.30	270126.36	270126.80	271002.55	0	0	x	x	662	362	807	0	T
3	f	24	r	1	1	36	36	-1	F1C1.TIF	F1C1.TIF	F2C2.TIF	1	1	2	1	1	2	150	938	M	S	m	1	271951	272901	1204	1210	271489.26	271992.16	271992.63	272914.41	272914.86	273084.92	273085.32	273385.37	273385.75	273885.78	273886.20	275064.40	0	0	x	x	362	662	808	0	T
3	f	24	r	3	1	37	37	-1	F1C2.TIF	F1C2.TIF	F2C2.TIF	1	1	2	2	2	2	150	695	L	A	l	1	276020	276720	1197	1209	275568.95	276071.84	276072.30	276733.95	276734.39	276904.40	276904.82	277204.82	277205.21	277705.24	277705.66	278776.07	0	0	x	x	362	662	809	0	T
3	f	24	r	2	1	38	38	1	F2C2.TIF	F2C1.TIF	F1C2.TIF	2	2	1	2	1	2	150	953	D	B	s	0	279738	280688	1207	1205	279268.68	279771.55	279772.02	280701.89	280702.31	280872.34	280872.74	281172.75	281173.13	281673.20	281673.62	283207.92	0	0	x	x	662	362	810	0	O
3	f	24	r	2	1	39	39	1	F2C1.TIF	F2C2.TIF	F1C1.TIF	2	2	1	1	2	1	150	918	P	K	p	1	284185	285085	1222	1228	283718.35	284221.16	284221.62	285101.60	285102.02	285272.10	285272.51	285572.59	285572.97	286073.04	286073.48	287575.44	0	0	x	x	662	362	811	0	T
3	f	24	r	1	1	40	40	-1	F1C2.TIF	F1C2.TIF	F2C1.TIF	1	1	2	2	2	1	150	929	N	A	n	1	288521	289471	1277	1292	288078.02	288580.87	288581.34	289484.34	289484.76	289654.79	289655.23	289955.28	289955.66	290455.67	290456.09	293335.02	0	0	x	x	362	662	812	0	T
3	f	24	r	3	1	41	41	1	F1C2.TIF	F1C2.TIF	F2C2.TIF	1	1	2	2	2	2	150	570	T	P	t	1	294306	294906	1278	1274	293837.59	294340.50	294340.97	294920.81	294921.23	295091.26	295091.68	295391.73	295392.12	295892.16	295892.60	297254.70	0	0	x	x	662	362	813	0	T
3	f	24	r	3	1	42	42	-1	F2C1.TIF	F2C1.TIF	F1C1.TIF	2	2	1	1	1	1	150	680	A	X	a	1	298217	298917	1313	1313	297747.30	298250.15	298250.62	298930.56	298930.99	299101.08	299101.49	299401.52	299401.91	299901.97	299902.41	301062.39	0	0	x	x	362	662	814	0	T
3	f	24	r	4	1	43	43	-1	F2C2.TIF	F2C1.TIF	F1C1.TIF	2	2	1	2	1	1	150	964	S	T	s	1	302020	302970	1282	1305	301557.02	302059.87	302060.33	302983.54	302983.96	303154.01	303154.44	303454.51	303454.89	303954.94	303955.36	305814.38	0	0	x	x	362	662	815	0	T
3	f	24	r	4	1	44	44	1	F1C1.TIF	F1C2.TIF	F2C2.TIF	1	1	2	1	2	2	150	960	N	L	n	1	306776	307726	1255	1243	306306.65	306809.51	306809.98	307739.92	307740.34	307910.40	307910.81	308210.81	308211.20	308711.26	308711.67	309399.71	0	0	x	x	662	362	816	0	T
3	f	24	r	2	1	45	45	-1	F2C2.TIF	F2C1.TIF	F1C2.TIF	2	2	1	2	1	2	150	805	X	J	j	0	310345	311145	1221	1228	309896.38	310399.25	310399.71	311159.71	311160.12	311330.29	311330.70	311630.74	311631.12	312131.14	312131.58	314085.62	0	0	x	x	362	662	817	1	D
3	f	24	r	2	1	46	46	1	F1C2.TIF	F1C1.TIF	F2C2.TIF	1	1	2	2	1	2	150	785	G	X	g	1	315044	315844	1231	1224	314596.04	315098.90	315099.37	315859.33	315859.75	316029.81	316030.22	316330.24	316330.65	316830.67	316831.10	317925.26	0	0	x	x	662	362	818	0	T
3	f	24	r	2	1	47	47	-1	F2C2.TIF	F2C1.TIF	F1C2.TIF	2	2	1	2	1	2	150	792	H	M	m	0	318892	319692	1270	1272	318425.75	318928.62	318929.08	319705.36	319705.78	319878.72	319879.18	320179.21	320179.59	320679.61	320680.03	321638.72	0	0	x	x	362	662	819	1	D
3	f	24	r	4	1	48	48	1	F1C1.TIF	F1C2.TIF	F2C2.TIF	1	1	2	1	2	2	150	679	K	P	k	1	322577	323277	1310	1307	322135.47	322638.31	322638.77	323290.87	323291.28	323461.29	323461.69	323761.76	323762.15	324262.16	324262.60	325318.58	0	0	x	x	662	362	820	0	T
3	f	24	r	3	1	49	49	1	F2C2.TIF	F2C2.TIF	F1C2.TIF	2	2	1	2	2	2	150	816	G	N	g	1	326530	327330	1160	1180	325815.19	326318.08	326318.55	327343.47	327343.89	327513.94	327514.36	327814.38	327814.77	328314.79	328315.22	329508.18	0	0	x	x	662	362	821	0	T
3	f	24	r	2	1	50	50	-1	F1C1.TIF	F1C2.TIF	F2C1.TIF	1	1	2	1	2	1	150	714	P	D	p	1	330465	331165	1281	1282	330004.88	330507.77	330508.24	331178.73	331179.14	331349.19	331349.60	331649.60	331650.03	332150.04	332150.48	333797.96	0	0	x	x	362	662	822	0	T
3	f	24	r	3	1	51	51	-1	F1C2.TIF	F1C2.TIF	F2C2.TIF	1	1	2	2	2	2	150	734	S	L	s	1	334741	335491	1293	1284	334294.56	334797.48	334797.94	335504.17	335504.58	335677.54	335678.00	335978.02	335978.41	336478.48	336478.89	337571.67	0	0	x	x	362	662	823	0	T
3	f	24	r	1	1	52	52	-1	F2C2.TIF	F2C2.TIF	F1C1.TIF	2	2	1	2	2	1	150	745	V	H	n	0	338533	339283	1290	1293	338064.27	338567.10	338567.56	339297.46	339297.89	339467.90	339468.31	339768.32	339768.72	340268.72	340269.14	341027.31	0	0	x	x	362	662	824	0	O
3	f	24	r	2	1	53	53	-1	F2C1.TIF	F2C2.TIF	F1C1.TIF	2	2	1	1	2	1	150	599	R	L	r	1	342000	342600	1142	1147	341514.02	342016.84	342017.32	342613.25	342613.73	342783.77	342787.06	343087.14	343087.53	343587.60	343588.02	344517.16	0	0	x	x	362	662	825	0	T
3	f	24	r	4	1	54	54	-1	F1C2.TIF	F1C1.TIF	F2C1.TIF	1	1	2	2	1	1	150	978	L	J	l	1	345477	346477	1231	1224	345013.76	345516.61	345517.07	346490.79	346491.24	346661.25	346661.65	346961.67	346962.06	347462.08	347462.50	347923.00	0	0	x	x	362	662	826	0	T
3	f	24	r	1	1	55	55	1	F1C1.TIF	F1C1.TIF	F2C2.TIF	1	1	2	1	1	2	150	616	B	T	p	0	348903	349553	1183	1181	348413.51	348916.37	348916.85	349566.79	349567.21	349737.29	349737.71	350037.77	350038.17	350538.18	350538.61	351796.58	0	0	x	x	662	362	827	0	O
3	f	24	r	4	1	56	56	1	F1C2.TIF	F1C1.TIF	F2C1.TIF	1	1	2	2	1	1	150	581	K	T	k	1	352758	353358	1279	1287	352293.21	352796.05	352796.52	353371.91	353372.32	353542.34	353542.78	353842.80	353843.19	354345.95	354346.42	355380.30	0	0	x	x	662	362	828	0	T
3	f	24	r	3	1	57	57	1	F1C1.TIF	F1C1.TIF	F2C1.TIF	1	1	2	1	1	1	150	819	T	V	t	1	356303	357153	1231	1240	355862.95	356365.75	356366.22	357166.34	357166.76	357336.80	357337.20	357637.28	357637.66	358137.73	358138.18	360292.01	0	0	x	x	662	362	829	0	T
3	f	24	r	4	1	58	58	1	F2C1.TIF	F2C2.TIF	F1C2.TIF	2	2	1	1	2	2	150	840	X	D	k	0	361274	362124	1267	1260	360792.58	361295.42	361295.88	362137.73	362138.17	362308.22	362308.66	362608.71	362609.10	363109.17	363109.63	364081.82	0	0	x	x	662	362	830	0	O
3	f	24	r	1	1	59	59	1	F1C2.TIF	F1C2.TIF	F2C1.TIF	1	1	2	2	2	1	150	827	J	K	j	1	365044	365894	1154	1164	364572.29	365075.15	365075.62	365907.26	365907.71	366077.71	366078.12	366378.13	366378.51	366878.58	366879.00	367361.62	0	0	x	x	662	362	831	0	T
3	f	24	r	4	1	60	60	1	F1C2.TIF	F1C1.TIF	F2C1.TIF	1	1	2	2	1	1	150	555	P	R	p	1	368325	368875	1184	1185	367852.05	368354.87	368355.33	368888.95	368889.38	369059.46	369059.87	369359.92	369360.30	369860.34	369860.76	370739.21	0	0	x	x	662	362	832	0	T
3	f	24	r	1	1	61	61	1	F2C2.TIF	F2C2.TIF	F1C1.TIF	2	2	1	2	2	1	150	882	B	T	n	0	371674	372574	1174	1178	371231.79	371734.64	371735.11	372587.43	372587.84	372757.90	372758.31	373058.37	373058.75	373558.80	373559.22	373907.08	0	0	x	x	662	362	833	0	O
3	f	24	r	4	1	62	62	-1	F1C1.TIF	F1C2.TIF	F2C2.TIF	1	1	2	1	2	2	150	531	G	P	g	1	374888	375438	1246	1238	374401.57	374904.43	374904.91	375454.80	375455.22	375625.24	375625.65	375925.66	375926.04	376426.06	376426.47	377074.67	0	0	x	x	362	662	834	0	T
3	f	24	r	1	1	63	63	-1	F2C1.TIF	F2C1.TIF	F1C2.TIF	2	2	1	1	1	2	150	940	B	D	b	1	378029	378979	1106	1124	377561.32	378064.23	378064.70	378994.57	378994.99	379165.06	379165.48	379465.53	379465.92	379965.93	379966.38	380658.58	0	0	x	x	362	662	835	0	T
3	f	24	r	3	1	64	64	1	F2C1.TIF	F2C1.TIF	F1C1.TIF	2	2	1	1	1	1	150	786	K	D	k	1	381618	382418	1264	1277	381151.06	381653.91	381654.38	382431.08	382434.36	382604.42	382604.83	382904.86	382905.24	383405.29	383405.72	384674.01	0	0	x	x	662	362	836	0	T
3	f	24	r	4	1	65	65	-1	F2C2.TIF	F2C1.TIF	F1C1.TIF	2	2	1	2	1	1	150	670	S	P	p	0	385634	386334	1267	1269	385170.75	385673.59	385674.06	386347.56	386348.01	386518.07	386518.50	386818.57	386818.96	387318.97	387319.40	389123.81	0	0	x	x	362	662	837	1	D
3	f	24	r	3	1	66	66	1	F2C1.TIF	F2C1.TIF	F1C1.TIF	2	2	1	1	1	1	150	938	G	L	g	1	390083	391033	1184	1181	389620.43	390123.32	390123.80	391046.94	391047.37	391217.43	391217.88	391517.90	391518.29	392018.29	392018.72	393745.58	0	0	x	x	662	362	838	0	T
3	f	24	r	4	1	67	67	-1	F2C2.TIF	F2C1.TIF	F1C1.TIF	2	2	1	2	1	1	150	978	G	X	b	0	395597	396947	1231	1199	394240.07	394742.98	394743.46	396963.16	396963.66	397133.71	397134.12	397434.18	397434.57	397934.63	397935.08	399665.12	0	0	x	x	362	662	839	0	O
3	f	24	r	1	1	68	68	1	F1C1.TIF	F1C1.TIF	F2C2.TIF	1	1	2	1	1	2	150	805	S	N	s	1	400667	401467	1061	1076	400169.63	400672.56	400673.02	401482.92	401483.34	401653.37	401653.78	401953.83	401954.22	402454.26	402454.67	403392.71	0	0	x	x	662	362	840	0	T
3	f	24	r	3	1	69	69	-1	F2C2.TIF	F2C2.TIF	F1C2.TIF	2	2	1	2	2	2	150	557	X	J	k	0	404321	404871	1235	1227	403879.35	404382.19	404382.65	404884.17	404884.60	405054.63	405055.05	405355.05	405355.44	405855.47	405855.89	407042.44	0	0	x	x	362	662	841	0	O
3	f	24	r	3	1	70	70	1	F2C2.TIF	F2C2.TIF	F1C2.TIF	2	2	1	2	2	2	150	685	V	S	j	0	408012	408712	1097	1103	407529.08	408031.92	408032.39	408725.54	408725.96	408895.99	408896.43	409196.47	409196.86	409696.92	409697.35	413441.91	0	0	x	x	662	362	842	0	O
3	f	24	r	2	1	71	71	-1	F1C2.TIF	F1C1.TIF	F2C2.TIF	1	1	2	2	1	2	150	863	A	B	a	1	414428	415278	1197	1204	413958.61	414461.46	414461.93	415291.85	415292.26	415462.35	415462.76	415762.81	415763.20	416263.22	416263.67	416911.72	0	0	x	x	362	662	843	0	T
3	f	24	r	4	1	72	72	-1	F1C1.TIF	F1C2.TIF	F2C2.TIF	1	1	2	1	2	2	150	567	H	P	h	1	417871	418471	1142	1145	417408.35	417911.21	417911.67	418484.32	418484.73	418654.77	418655.18	418955.20	418955.61	419455.66	419456.08	419743.53	0	0	x	x	362	662	844	0	T
3	f	24	r	2	1	73	73	1	F1C2.TIF	F1C1.TIF	F2C2.TIF	1	1	2	2	1	2	150	918	J	A	a	0	421150	422050	1225	1219	420228.13	420731.03	420731.49	422063.78	422064.20	422234.26	422234.67	422534.74	422535.15	423035.22	423035.64	423871.18	0	0	x	x	662	362	845	1	D
3	f	24	r	4	1	74	74	1	F2C2.TIF	F2C1.TIF	F1C1.TIF	2	2	1	2	1	1	150	897	H	G	h	1	424832	425732	1124	1134	424367.83	424870.65	424871.11	425745.38	425745.79	425915.84	425916.26	426216.26	426216.65	426716.66	426717.10	427120.94	0	0	x	x	662	362	846	0	T
3	f	24	r	2	1	75	75	1	F2C2.TIF	F2C1.TIF	F1C2.TIF	2	2	1	2	1	2	150	807	G	T	g	1	428084	428884	1176	1179	427607.58	428110.44	428110.91	428900.78	428901.20	429071.27	429071.68	429371.75	429372.13	429872.16	429872.57	430350.72	0	0	x	x	662	362	847	0	T
3	f	24	r	3	1	76	76	1	F2C1.TIF	F2C1.TIF	F1C1.TIF	2	2	1	1	1	1	150	933	D	J	d	1	431306	432256	1245	1267	430837.34	431340.22	431340.69	432270.61	432271.05	432441.12	432441.55	432741.61	432742.00	433242.03	433242.50	433710.36	0	0	x	x	662	362	848	0	T
3	f	24	r	1	1	77	77	1	F2C2.TIF	F2C2.TIF	F1C1.TIF	2	2	1	2	2	1	150	643	K	S	k	1	434669	435319	1160	1173	434197.09	434699.97	434700.43	435332.16	435332.61	435502.69	435503.11	435803.16	435803.55	436303.62	436304.05	436542.17	0	0	x	x	662	362	849	0	T
3	f	24	r	3	1	78	78	1	F1C1.TIF	F1C1.TIF	F2C1.TIF	1	1	2	1	1	1	150	869	H	J	k	0	437491	438391	1196	1191	437026.88	437529.94	437530.45	438404.67	438405.09	438575.09	438575.51	438875.54	438875.93	439375.93	439376.34	439679.94	0	0	x	x	662	362	850	0	O
3	f	24	r	3	1	79	79	-1	F1C1.TIF	F1C1.TIF	F2C1.TIF	1	1	2	1	1	1	150	557	V	B	v	1	440630	441180	1158	1159	440176.65	440679.44	440679.90	441193.32	441193.73	441363.78	441364.22	441664.27	441664.65	442164.67	442165.09	443021.85	0	0	x	x	362	662	851	0	T
3	f	24	r	4	1	80	80	1	F1C2.TIF	F1C1.TIF	F2C1.TIF	1	1	2	2	1	1	150	600	S	A	s	1	443990	444590	1213	1199	443506.40	444009.27	444009.74	444603.79	444604.20	444774.25	444774.66	445074.69	445075.07	445575.11	445575.56	446605.68	0	0	x	x	662	362	852	0	T
3	f	24	r	4	1	81	81	1	F2C2.TIF	F2C1.TIF	F1C1.TIF	2	2	1	2	1	1	150	923	M	G	g	0	447583	448533	1200	1199	447106.12	447608.95	447609.42	448549.42	448549.83	448719.84	448720.26	449020.26	449020.65	449520.69	449521.12	450093.28	0	0	x	x	662	362	853	1	D
3	f	24	r	2	1	82	82	-1	F1C1.TIF	F1C2.TIF	F2C1.TIF	1	1	2	1	2	1	150	747	T	M	t	1	451074	451824	1183	1196	450585.86	451088.68	451089.16	451839.09	451839.50	452009.55	452009.96	452310.02	452310.40	452810.42	452810.87	453468.94	0	0	x	x	362	662	854	0	T
3	f	24	r	3	1	83	83	1	F1C1.TIF	F1C1.TIF	F2C1.TIF	1	1	2	1	1	1	150	881	S	P	s	1	454433	455333	1230	1232	453955.61	454458.48	454458.95	455348.82	455349.26	455519.33	455519.75	455819.75	455820.14	456320.19	456320.60	457052.78	0	0	x	x	662	362	855	0	T
3	f	24	r	1	1	84	84	-1	F1C2.TIF	F1C2.TIF	F2C1.TIF	1	1	2	2	2	1	150	565	V	P	v	1	458010	458610	1137	1135	457545.35	458048.21	458048.67	458623.85	458624.26	458794.29	458794.70	459094.70	459095.09	459595.13	459598.48	460348.48	0	0	x	x	362	662	856	0	T
3	f	24	r	3	1	85	85	1	F2C2.TIF	F2C2.TIF	F1C2.TIF	2	2	1	2	2	2	150	797	M	J	k	0	461315	462115	1078	1067	460835.10	461337.93	461338.40	462128.68	462129.09	462299.11	462299.53	462599.54	462599.92	463099.94	463100.39	464652.30	0	0	x	x	662	362	857	0	O
3	f	24	r	2	1	86	86	1	F1C2.TIF	F1C1.TIF	F2C2.TIF	1	1	2	2	1	2	150	764	A	M	a	1	465602	466352	1114	1128	465154.77	465657.69	465658.17	466368.12	466368.55	466538.58	466539.00	466839.04	466839.43	467339.43	467339.89	467804.08	0	0	x	x	662	362	858	0	T
3	f	24	r	1	1	87	87	1	F2C1.TIF	F2C1.TIF	F1C2.TIF	2	2	1	1	1	2	150	847	T	P	t	1	468765	469615	1103	1096	468294.54	468797.41	468797.87	469628.74	469629.16	469799.29	469799.71	470099.74	470100.13	470600.20	470600.61	473867.35	0	0	x	x	662	362	859	0	T
3	f	24	r	1	1	88	88	-1	F2C1.TIF	F2C1.TIF	F1C2.TIF	2	2	1	1	1	2	150	694	V	L	m	0	475693	476593	1161	1167	474364.09	474866.93	474867.39	476607.59	476608.06	476778.14	476778.54	477078.61	477079.02	477579.09	477579.52	478443.21	0	0	x	x	362	662	860	0	O
3	f	24	r	2	1	89	89	-1	F2C2.TIF	F2C1.TIF	F1C2.TIF	2	2	1	2	1	2	150	632	S	L	s	1	479386	480036	1131	1135	478943.75	479446.64	479447.11	480049.21	480049.63	480219.65	480220.08	480520.08	480520.47	481020.53	481020.98	481436.84	0	0	x	x	362	662	861	0	T
3	f	24	r	1	1	90	90	-1	F2C2.TIF	F2C2.TIF	F1C1.TIF	2	2	1	2	2	1	150	894	B	D	b	1	482387	483287	1199	1182	481923.53	482426.39	482426.86	483300.78	483301.22	483471.26	483471.68	483771.71	483772.10	484272.11	484272.53	485210.78	0	0	x	x	362	662	862	0	T
3	f	24	r	1	1	91	91	1	F2C1.TIF	F2C1.TIF	F1C2.TIF	2	2	1	1	1	2	150	703	D	S	d	1	486191	486891	1118	1117	485703.24	486206.11	486206.65	486906.51	486906.92	487076.93	487077.34	487377.40	487377.78	487877.78	487878.21	488666.23	0	0	x	x	662	362	863	0	T
3	f	24	r	1	1	92	92	-1	F2C1.TIF	F2C1.TIF	F1C2.TIF	2	2	1	1	1	2	150	649	L	A	l	1	489616	490266	1152	1152	489152.99	489655.83	489656.31	490279.76	490280.17	490450.21	490450.62	490750.68	490751.06	491251.08	491251.50	491756.12	0	0	x	x	362	662	864	0	T
3	f	24	r	1	1	93	93	1	F1C1.TIF	F1C1.TIF	F2C2.TIF	1	1	2	1	1	2	150	864	J	V	j	1	492724	493574	1277	1288	492242.75	492745.60	492746.07	493587.66	493588.10	493758.26	493758.66	494058.71	494059.10	494559.17	494559.57	494985.85	0	0	x	x	662	362	865	0	T
3	f	24	r	1	1	94	94	1	F1C2.TIF	F1C2.TIF	F2C1.TIF	1	1	2	2	2	1	150	976	J	V	j	1	495938	496938	1207	1199	495472.52	495975.42	495975.88	496951.95	496952.36	497122.44	497125.73	497425.74	497426.13	497926.15	497926.57	501545.44	0	0	x	x	662	362	866	0	T
3	f	24	r	2	1	95	95	1	F1C1.TIF	F1C2.TIF	F2C1.TIF	1	1	2	1	2	1	150	709	S	H	s	1	502496	503196	1160	1160	502052.03	502554.89	502555.35	503209.12	503209.59	503379.65	503380.07	503680.11	503680.50	504180.50	504180.92	504585.10	0	0	x	x	662	362	867	0	T
3	f	24	r	4	1	96	96	-1	F2C1.TIF	F2C2.TIF	F1C2.TIF	2	2	1	1	2	2	150	806	A	D	a	1	505521	506321	1152	1170	505071.81	505574.69	505575.18	506335.12	506335.55	506505.70	506506.17	506806.19	506806.60	507306.65	507307.13	507929.10	0	0	x	x	362	662	868	0	T
3	f	24	r	4	2	1	97	-1	F2C1.TIF	F2C2.TIF	F1C2.TIF	2	2	1	1	2	2	150	705	J	V	j	1	525676	526376	1301	1300	525220.30	525723.20	525723.67	526389.10	526389.52	526559.60	526560.03	526860.06	526863.31	527363.34	527363.77	527687.68	0	0	x	x	362	662	869	0	T
3	f	24	r	3	2	2	98	1	F2C2.TIF	F2C2.TIF	F1C2.TIF	2	2	1	2	2	2	150	988	P	A	p	1	528648	529648	1242	1241	528170.08	528672.94	528673.41	529663.40	529663.83	529833.89	529834.29	530134.31	530134.70	530634.71	530635.14	531703.09	0	0	x	x	662	362	870	0	T
3	f	24	r	4	2	3	99	1	F1C2.TIF	F1C1.TIF	F2C1.TIF	1	1	2	2	1	1	150	612	N	K	n	1	532675	533275	1210	1221	532209.79	532712.66	532713.11	533288.20	533288.61	533458.62	533459.06	533759.09	533759.47	534259.54	534262.82	534872.84	0	0	x	x	662	362	871	0	T
3	f	24	r	2	2	4	100	-1	F2C1.TIF	F2C2.TIF	F1C1.TIF	2	2	1	1	2	1	150	859	B	V	b	1	535829	536679	1201	1216	535359.55	535862.38	535862.85	536692.80	536693.21	536863.24	536863.66	537163.71	537164.09	537664.13	537664.55	538134.76	0	0	x	x	362	662	872	0	T
3	f	24	r	3	2	5	101	-1	F1C1.TIF	F1C1.TIF	F2C1.TIF	1	1	2	1	1	1	150	819	X	T	x	1	539110	539960	1101	1109	538629.30	539132.24	539132.71	539973.60	539974.01	540144.20	540144.63	540444.66	540445.05	540945.09	540945.51	541752.30	0	0	x	x	362	662	873	0	T
3	f	24	r	2	2	6	102	1	F2C1.TIF	F2C2.TIF	F1C1.TIF	2	2	1	1	2	1	150	889	X	T	m	0	542711	543611	1111	1108	542239.04	542741.92	542742.39	543624.70	543625.12	543795.12	543795.53	544095.54	544095.92	544595.97	544596.39	545432.00	0	0	x	x	662	362	874	0	O
3	f	24	r	2	2	7	103	1	F1C1.TIF	F1C2.TIF	F2C1.TIF	1	1	2	1	2	1	150	822	A	R	a	1	546379	547229	1262	1280	545928.76	546431.59	546432.05	547242.44	547242.85	547412.87	547413.28	547713.31	547713.70	548213.70	548214.18	551573.70	0	0	x	x	662	362	875	0	T
3	f	24	r	1	2	8	104	1	F1C1.TIF	F1C1.TIF	F2C2.TIF	1	1	2	1	1	2	150	742	P	L	p	1	552560	553310	1144	1142	552088.30	552591.15	552591.62	553323.61	553324.03	553494.09	553494.51	553794.55	553794.94	554294.95	554295.39	555223.33	0	0	x	x	662	362	876	0	T
3	f	24	r	1	2	9	105	-1	F2C1.TIF	F2C1.TIF	F1C2.TIF	2	2	1	1	1	2	150	715	M	A	m	1	556158	556908	1242	1247	555718.03	556220.89	556221.36	556922.13	556922.55	557092.55	557092.96	557393.03	557393.42	557893.45	557893.87	558695.11	0	0	x	x	362	662	877	0	T
3	f	24	r	4	2	10	106	-1	F2C2.TIF	F2C1.TIF	F1C1.TIF	2	2	1	2	1	1	150	735	M	J	m	1	559776	560526	1176	1180	559187.77	559690.67	559691.14	560541.11	560541.55	560711.62	560712.02	561012.09	561012.48	561512.55	561512.99	561767.00	0	0	x	x	362	662	878	0	T
3	f	24	r	1	2	11	107	-1	F1C1.TIF	F1C1.TIF	F2C2.TIF	1	1	2	1	1	2	150	827	R	G	g	0	562732	563582	1137	1151	562257.54	562760.41	562760.88	563595.11	563595.52	563765.58	563765.98	564066.00	564066.38	564566.42	564566.86	565446.69	0	0	x	x	362	662	879	1	D
3	f	24	r	3	2	12	108	-1	F2C1.TIF	F2C1.TIF	F1C1.TIF	2	2	1	1	1	1	150	970	V	S	s	0	566430	567430	1148	1153	565947.27	566450.08	566450.55	567443.83	567444.25	567614.33	567614.78	567914.82	567915.21	568415.25	568415.67	569204.48	0	0	x	x	362	662	880	1	D
3	f	24	r	4	2	13	109	1	F2C1.TIF	F2C2.TIF	F1C2.TIF	2	2	1	1	2	2	150	633	G	K	g	1	570241	570891	1183	1201	569696.99	570199.83	570200.30	570904.19	570904.64	571074.65	571075.07	571375.14	571375.53	571875.54	571875.98	572870.00	0	0	x	x	662	362	881	0	T
3	f	24	r	3	2	14	110	1	F2C1.TIF	F2C1.TIF	F1C1.TIF	2	2	1	1	1	1	150	890	H	J	h	1	574142	575042	1148	1146	573366.71	573869.62	573870.09	575055.67	575056.13	575226.17	575226.59	575529.49	575529.95	576029.98	576030.39	576421.92	0	0	x	x	662	362	882	0	T
3	f	24	r	1	2	15	111	-1	F2C2.TIF	F2C2.TIF	F1C1.TIF	2	2	1	2	2	1	150	553	M	V	m	1	577376	577926	1117	1127	576916.45	577419.31	577419.77	577939.70	577940.11	578110.22	578110.64	578410.67	578411.06	578911.13	578911.57	579509.62	0	0	x	x	362	662	883	0	T
3	f	24	r	4	2	16	112	-1	F2C1.TIF	F2C2.TIF	F1C2.TIF	2	2	1	1	2	2	150	514	N	S	n	1	580447	580997	1228	1222	580006.22	580509.03	580509.49	581010.85	581011.26	581181.30	581181.73	581481.78	581482.16	581982.17	581982.59	583173.34	0	0	x	x	362	662	884	0	T
3	f	24	r	2	2	17	113	1	F1C1.TIF	F1C2.TIF	F2C1.TIF	1	1	2	1	2	1	150	515	X	B	x	1	584115	584665	1094	1099	583655.95	584158.84	584159.30	584679.20	584679.62	584849.63	584850.04	585150.06	585150.46	585650.48	585650.89	586359.09	0	0	x	x	662	362	885	0	T
3	f	24	r	1	2	18	114	1	F2C2.TIF	F2C2.TIF	F1C1.TIF	2	2	1	2	2	1	150	876	L	T	l	1	587317	588217	1277	1267	586865.71	587368.61	587369.08	588231.10	588231.52	588401.53	588401.94	588702.00	588702.39	589202.40	589202.84	590612.83	0	0	x	x	662	362	886	0	T
3	f	24	r	3	2	19	115	-1	F2C1.TIF	F2C1.TIF	F1C1.TIF	2	2	1	1	1	1	150	612	P	N	p	1	591599	592199	1131	1132	591125.39	591628.28	591628.74	592212.41	592212.84	592382.88	592383.30	592683.31	592683.69	593183.76	593184.19	594004.71	0	0	x	x	362	662	887	0	T
3	f	24	r	1	2	20	116	-1	F2C2.TIF	F2C2.TIF	F1C1.TIF	2	2	1	2	2	1	150	527	G	J	g	1	594979	595529	1149	1150	594495.14	594998.00	594998.47	595542.97	595543.38	595713.45	595713.86	596013.87	596014.25	596514.26	596514.67	597652.36	0	0	x	x	362	662	888	0	T
3	f	24	r	4	2	21	117	-1	F1C1.TIF	F1C2.TIF	F2C2.TIF	1	1	2	1	2	2	150	725	R	A	r	1	598615	599365	1048	1043	598144.88	598647.69	598648.16	599378.47	599378.89	599548.91	599549.33	599849.34	599849.73	600349.80	600350.23	601477.87	0	0	x	x	362	662	889	0	T
3	f	24	r	3	2	22	118	-1	F1C2.TIF	F1C2.TIF	F2C2.TIF	1	1	2	2	2	2	150	533	B	R	r	0	602443	602993	1136	1125	601974.59	602477.44	602477.91	603007.82	603008.23	603178.30	603178.70	603478.74	603479.13	603979.15	603979.60	604867.60	0	0	x	x	362	662	890	1	D
3	f	24	r	4	2	23	119	-1	F1C2.TIF	F1C1.TIF	F2C1.TIF	1	1	2	2	1	1	150	659	A	M	a	1	605810	606460	1030	1028	605364.34	605867.21	605867.69	606473.43	606473.88	606643.96	606644.38	606947.15	606947.61	607447.66	607448.08	608259.42	0	0	x	x	362	662	891	0	T
3	f	24	r	4	2	24	120	-1	F1C2.TIF	F1C1.TIF	F2C1.TIF	1	1	2	2	1	1	150	799	K	N	k	1	609213	610013	1150	1153	608744.09	609246.91	609247.38	610027.37	610027.78	610197.96	610198.37	610498.44	610498.83	610998.85	610999.29	611427.25	0	0	x	x	362	662	892	0	T
3	f	24	r	2	2	25	121	1	F1C2.TIF	F1C1.TIF	F2C2.TIF	1	1	2	2	1	2	150	993	J	H	j	1	612389	613389	1122	1123	611913.84	612416.71	612417.17	613402.67	613403.12	613573.20	613573.61	613873.67	613876.96	614376.99	614377.41	614883.14	0	0	x	x	662	362	893	0	T
3	f	24	r	3	2	26	122	1	F2C1.TIF	F2C1.TIF	F1C1.TIF	2	2	1	1	1	1	150	922	X	G	x	1	615856	616806	1305	1322	615373.59	615876.46	615876.93	616819.19	616819.62	616989.63	616990.05	617290.13	617290.52	617790.59	617791.03	618418.73	0	0	x	x	662	362	894	0	T
3	f	24	r	1	2	27	123	1	F1C2.TIF	F1C2.TIF	F2C1.TIF	1	1	2	2	2	1	150	643	H	N	h	1	619362	620012	994	985	618913.33	619416.22	619416.70	620026.60	620027.04	620197.08	620197.49	620497.56	620497.96	620998.01	620998.47	621858.53	0	0	x	x	662	362	895	0	T
3	f	24	r	4	2	28	124	1	F2C1.TIF	F2C2.TIF	F1C2.TIF	2	2	1	1	2	2	150	847	G	J	h	0	622861	623711	1136	1149	622353.07	622855.98	622856.45	623726.45	623726.87	623897.01	623897.43	624197.49	624197.87	624697.97	624698.39	625650.31	0	0	x	x	662	362	896	0	O
3	f	24	r	3	2	29	125	-1	F2C2.TIF	F2C2.TIF	F1C2.TIF	2	2	1	2	2	2	150	539	X	N	k	0	626584	627134	1108	1100	626142.79	626645.62	626646.09	627147.61	627148.05	627318.05	627318.46	627618.50	627618.90	628118.96	628119.37	628642.12	0	0	x	x	362	662	897	0	O
3	f	24	r	2	2	30	126	-1	F2C2.TIF	F2C1.TIF	F1C2.TIF	2	2	1	2	1	2	150	528	D	G	d	1	629614	630164	1044	1041	629162.57	629665.48	629665.95	630177.64	630178.07	630348.23	630348.64	630648.67	630649.06	631149.11	631149.52	631649.83	0	0	x	x	362	662	898	0	T
3	f	24	r	1	2	31	127	-1	F1C1.TIF	F1C1.TIF	F2C2.TIF	1	1	2	1	1	2	150	692	L	P	l	1	632608	633308	1098	1107	632142.35	632645.22	632645.69	633322.11	633325.42	633495.54	633495.96	633795.98	633796.36	634296.36	634296.79	636017.31	0	0	x	x	362	662	899	0	T
3	f	24	r	1	2	32	128	-1	F1C1.TIF	F1C1.TIF	F2C2.TIF	1	1	2	1	1	2	150	790	V	P	v	1	636992	637792	1142	1133	636512.02	637014.89	637015.37	637805.40	637805.82	637975.86	637976.28	638276.32	638276.71	638776.79	638777.23	639889.13	0	0	x	x	362	662	900	0	T
3	f	24	r	1	2	33	129	1	F1C2.TIF	F1C2.TIF	F2C1.TIF	1	1	2	2	2	1	150	535	V	M	v	1	640961	641511	1164	1169	640381.74	640884.60	640885.06	641525.03	641525.44	641695.51	641695.93	641995.95	641996.33	642496.35	642496.80	643328.99	0	0	x	x	662	362	901	0	T
3	f	24	r	4	2	34	130	1	F2C1.TIF	F2C2.TIF	F1C2.TIF	2	2	1	1	2	2	150	853	R	D	r	1	644275	645125	1024	1032	643821.48	644324.37	644324.83	645138.48	645138.93	645308.96	645309.39	645609.43	645609.83	646109.88	646110.30	646976.67	0	0	x	x	662	362	902	0	T
3	f	24	r	1	2	35	131	-1	F2C1.TIF	F2C1.TIF	F1C2.TIF	2	2	1	1	1	2	150	581	V	N	v	1	647936	648536	1076	1087	647471.21	647974.06	647974.52	648549.87	648550.28	648720.33	648720.76	649020.82	649021.21	649524.00	649524.47	650096.42	0	0	x	x	362	662	903	0	T
3	f	24	r	2	2	36	132	-1	F2C1.TIF	F2C2.TIF	F1C1.TIF	2	2	1	1	2	1	150	860	V	H	b	0	651029	651879	1131	1140	650580.97	651083.88	651084.34	651894.28	651894.70	652064.76	652065.17	652365.21	652365.61	652865.66	652866.10	654143.96	0	0	x	x	362	662	904	0	O
3	f	24	r	2	2	37	133	-1	F1C2.TIF	F1C1.TIF	F2C2.TIF	1	1	2	2	1	2	150	901	B	T	b	1	655092	655992	974	978	654640.68	655143.51	655143.98	656006.05	656006.46	656176.47	656176.89	656476.91	656477.30	656977.35	656977.80	657919.88	0	0	x	x	362	662	905	0	T
3	f	24	r	2	2	38	134	1	F1C2.TIF	F1C1.TIF	F2C2.TIF	1	1	2	2	1	2	150	699	B	L	l	0	658867	659567	1191	1176	658410.39	658913.28	658913.74	659583.48	659583.95	659754.01	659754.43	660054.45	660054.83	660554.91	660555.33	661233.55	0	0	x	x	662	362	906	1	D
3	f	24	r	3	2	39	135	1	F2C1.TIF	F2C1.TIF	F1C1.TIF	2	2	1	1	1	1	150	634	J	A	j	1	662178	662828	1090	1099	661730.15	662233.00	662233.47	662843.47	662843.89	663013.89	663014.32	663314.36	663314.76	663814.80	663815.25	664767.42	0	0	x	x	662	362	907	0	T
3	f	24	r	2	2	40	136	1	F2C1.TIF	F2C2.TIF	F1C1.TIF	2	2	1	1	2	1	150	998	K	V	v	0	665716	666716	1051	1062	665259.89	665762.74	665763.22	666729.58	666732.91	666903.03	666903.44	667203.48	667203.88	667703.91	667704.33	668767.02	0	0	x	x	662	362	908	1	D
3	f	24	r	2	2	41	137	-1	F2C2.TIF	F2C1.TIF	F1C2.TIF	2	2	1	2	1	2	150	645	A	N	a	1	669720	670370	1170	1156	669269.60	669772.46	669772.94	670384.21	670384.62	670554.65	670555.10	670855.11	670855.50	671355.52	671355.94	671806.94	0	0	x	x	362	662	909	0	T
3	f	24	r	2	2	42	138	-1	F1C1.TIF	F1C2.TIF	F2C1.TIF	1	1	2	1	2	1	150	605	D	X	k	0	672764	673364	1055	1052	672299.37	672802.25	672802.72	673377.54	673377.96	673548.00	673548.41	673848.43	673848.82	674348.88	674349.30	675774.44	0	0	x	x	362	662	910	0	O
3	f	24	r	2	2	43	139	-1	F2C1.TIF	F2C2.TIF	F1C1.TIF	2	2	1	1	2	1	150	730	M	G	m	1	676752	677502	1161	1166	676289.07	676791.91	676792.38	677515.26	677515.68	677685.70	677686.12	677986.13	677986.52	678486.55	678486.98	679102.20	0	0	x	x	362	662	911	0	T
3	f	24	r	1	2	44	140	-1	F2C2.TIF	F2C2.TIF	F1C1.TIF	2	2	1	2	2	1	150	794	V	S	v	1	680062	680862	1103	1115	679598.83	680101.69	680102.15	680875.71	680876.15	681046.23	681046.65	681346.65	681347.04	681847.10	681847.52	682254.05	0	0	x	x	362	662	912	0	T
3	f	24	r	2	2	45	141	-1	F2C2.TIF	F2C1.TIF	F1C2.TIF	2	2	1	2	1	2	150	964	A	V	a	1	683223	684173	1152	1159	682748.59	683251.47	683251.93	684186.30	684186.72	684356.79	684357.20	684657.22	684657.60	685157.64	685158.07	685965.78	0	0	x	x	362	662	913	0	T
3	f	24	r	4	2	46	142	-1	F2C2.TIF	F2C1.TIF	F1C1.TIF	2	2	1	2	1	1	150	602	S	R	s	1	686923	687523	976	989	686458.31	686961.24	686961.72	687536.77	687537.19	687707.21	687707.71	688007.73	688008.12	688508.15	688511.56	689277.63	0	0	x	x	362	662	914	0	T
3	f	24	r	3	2	47	143	1	F1C2.TIF	F1C2.TIF	F2C2.TIF	1	1	2	2	2	2	150	733	X	K	x	1	690235	690985	1002	1002	689768.07	690270.95	690271.42	691001.09	691001.56	691171.57	691171.98	691472.01	691472.40	691972.47	691972.88	692637.37	0	0	x	x	662	362	915	0	T
3	f	24	r	1	2	48	144	1	F2C2.TIF	F2C2.TIF	F1C1.TIF	2	2	1	2	2	1	150	866	K	S	k	1	693625	694475	992	988	693137.83	693640.64	693641.12	694491.00	694491.42	694661.42	694661.84	694961.89	694962.28	695462.30	695462.73	695725.05	0	0	x	x	662	362	916	0	T
3	f	24	r	2	2	49	145	-1	F1C1.TIF	F1C2.TIF	F2C1.TIF	1	1	2	1	2	1	150	708	X	B	x	1	696695	697395	1162	1158	696217.59	696720.50	696720.97	697410.84	697411.27	697581.45	697581.87	697881.89	697882.30	698382.34	698382.78	698830.63	0	0	x	x	362	662	917	0	T
3	f	24	r	3	2	50	146	-1	F2C2.TIF	F2C2.TIF	F1C2.TIF	2	2	1	2	2	2	150	808	M	R	m	1	699929	700729	1115	1122	699317.36	699820.22	699820.69	700743.11	700743.52	700913.55	700913.97	701214.02	701214.40	701714.44	701714.85	702092.50	0	0	x	x	362	662	918	0	T
3	f	24	r	3	2	51	147	1	F1C1.TIF	F1C1.TIF	F2C1.TIF	1	1	2	1	1	1	150	794	V	X	v	1	703390	704190	1191	1195	702577.11	703080.02	703080.48	704203.68	704204.10	704374.10	704374.54	704674.56	704674.94	705174.97	705175.37	705756.39	0	0	x	x	662	362	919	0	T
3	f	24	r	2	2	52	148	1	F2C2.TIF	F2C1.TIF	F1C2.TIF	2	2	1	2	1	2	150	945	S	M	s	1	706735	707685	1103	1107	706246.84	706749.66	706750.15	707700.12	707700.54	707870.62	707871.02	708171.02	708171.40	708671.41	708671.86	709069.90	0	0	x	x	662	362	920	0	T
3	f	24	r	2	2	53	149	1	F2C1.TIF	F2C2.TIF	F1C1.TIF	2	2	1	1	2	1	150	720	B	M	b	1	710030	710780	1112	1120	709566.60	710069.52	710070.00	710793.91	710794.33	710964.41	710964.83	711264.89	711265.28	711765.34	711765.79	712395.93	0	0	x	x	662	362	921	0	T
3	f	24	r	3	2	54	150	1	F1C2.TIF	F1C2.TIF	F2C2.TIF	1	1	2	2	2	2	150	682	X	P	x	1	713364	714064	1139	1132	712886.35	713389.22	713389.69	714079.59	714080.01	714250.06	714250.48	714550.55	714550.93	715050.99	715051.42	715851.67	0	0	x	x	662	362	922	0	T
3	f	24	r	1	2	55	151	-1	F1C2.TIF	F1C2.TIF	F2C1.TIF	1	1	2	2	2	1	150	956	V	K	v	1	716829	717779	1194	1219	716366.10	716868.91	716869.37	717792.94	717793.35	717963.41	717963.82	718263.88	718264.27	718764.34	718764.76	719531.16	0	0	x	x	362	662	923	0	T
3	f	24	r	4	2	56	152	1	F1C1.TIF	F1C2.TIF	F2C2.TIF	1	1	2	1	2	2	150	881	G	R	g	1	720494	721394	1132	1137	720025.82	720528.64	720529.10	721409.10	721409.53	721579.53	721579.94	721879.96	721880.36	722380.42	722380.86	723498.93	0	0	x	x	662	362	924	0	T
3	f	24	r	1	2	57	153	1	F2C1.TIF	F2C1.TIF	F1C2.TIF	2	2	1	1	1	2	150	859	X	V	x	1	724467	725317	1159	1153	723995.54	724498.43	724498.90	725330.70	725331.15	725501.21	725501.62	725801.66	725802.04	726302.08	726302.50	727114.84	0	0	x	x	662	362	925	0	T
3	f	24	r	4	2	58	154	-1	F2C2.TIF	F2C1.TIF	F1C1.TIF	2	2	1	2	1	1	150	906	R	S	r	1	728083	728983	1123	1144	727615.26	728118.15	728118.61	728998.61	728999.03	729169.10	729169.51	729469.57	729469.95	729970.01	729970.45	730602.50	0	0	x	x	362	662	926	0	T
3	f	24	r	1	2	59	155	1	F2C1.TIF	F2C1.TIF	F1C2.TIF	2	2	1	1	1	2	150	784	L	R	l	1	731567	732367	1179	1168	731085.01	731587.87	731588.34	732380.84	732381.26	732551.27	732551.67	732851.72	732852.13	733352.14	733352.57	733930.17	0	0	x	x	662	362	927	0	T
3	f	24	r	4	2	60	156	-1	F1C1.TIF	F1C2.TIF	F2C2.TIF	1	1	2	1	2	2	150	682	H	V	v	0	734888	735588	1146	1146	734424.76	734927.66	734928.12	735601.55	735601.99	735772.03	735772.44	736072.49	736072.87	736572.95	736573.37	737417.78	0	0	x	x	362	662	928	1	D
3	f	24	r	4	2	61	157	1	F2C2.TIF	F2C1.TIF	F1C1.TIF	2	2	1	2	1	1	150	939	H	S	t	0	738377	739327	1144	1164	737914.49	738417.38	738417.85	739341.12	739341.54	739511.64	739512.07	739812.09	739812.48	740312.49	740312.92	740953.80	0	0	x	x	662	362	929	0	O
3	f	24	r	1	2	62	158	1	F1C1.TIF	F1C1.TIF	F2C2.TIF	1	1	2	1	1	2	150	972	L	X	l	1	741922	742922	1224	1217	741444.23	741947.06	741947.53	742937.50	742937.91	743107.99	743108.41	743408.41	743408.79	743908.82	743909.27	744409.43	0	0	x	x	662	362	930	0	T
3	f	24	r	2	2	63	159	-1	F1C2.TIF	F1C1.TIF	F2C2.TIF	1	1	2	2	1	2	150	633	N	R	r	0	745381	746031	1168	1173	744903.98	745406.89	745407.35	746047.18	746047.59	746217.61	746218.02	746518.07	746518.46	747018.48	747018.90	747417.00	0	0	x	x	362	662	931	1	D
3	f	24	r	3	2	64	160	1	F1C1.TIF	F1C1.TIF	F2C1.TIF	1	1	2	1	1	1	150	668	R	A	r	1	748365	749065	1148	1163	747903.76	748406.72	748407.18	749078.67	749079.12	749249.17	749249.58	749549.60	749549.99	750050.03	750050.45	750456.86	0	0	x	x	662	362	932	0	T
3	f	24	r	3	2	65	161	-1	F1C1.TIF	F1C1.TIF	F2C1.TIF	1	1	2	1	1	1	150	746	B	D	d	0	751425	752175	1325	1340	750943.53	751446.35	751446.82	752188.51	752188.96	752359.00	752359.41	752659.48	752659.86	753159.93	753160.36	753816.65	0	0	x	x	362	662	933	1	D
3	f	24	r	2	2	66	162	1	F1C2.TIF	F1C1.TIF	F2C2.TIF	1	1	2	2	1	2	150	951	V	L	v	1	754755	755705	1196	1204	754313.29	754816.18	754816.65	755718.99	755719.41	755889.46	755889.88	756189.88	756190.28	756690.30	756690.74	757256.38	0	0	x	x	662	362	934	0	T
3	f	24	r	3	2	67	163	-1	F2C2.TIF	F2C2.TIF	F1C2.TIF	2	2	1	2	2	2	150	767	V	M	w	0	758231	759031	1125	1128	757743.03	758245.86	758246.36	759046.28	759046.71	759216.79	759217.22	759517.23	759517.62	760017.69	760018.15	760520.28	0	0	x	x	362	662	935	0	O
3	f	24	r	4	2	68	164	-1	F2C1.TIF	F2C2.TIF	F1C2.TIF	2	2	1	1	2	2	150	831	M	R	m	1	761513	762363	1082	1089	761002.79	761505.73	761506.25	762377.05	762377.47	762547.48	762547.91	762847.91	762848.30	763348.36	763348.78	763847.92	0	0	x	x	362	662	936	0	T
3	f	24	r	1	2	69	165	-1	F2C1.TIF	F2C1.TIF	F1C2.TIF	2	2	1	1	1	2	150	635	T	P	t	1	764801	765451	1066	1054	764332.54	764835.40	764835.87	765465.80	765466.27	765636.36	765636.79	765936.80	765937.19	766437.21	766437.65	766775.74	0	0	x	x	362	662	937	0	T
3	f	24	r	3	2	70	166	1	F1C2.TIF	F1C2.TIF	F2C2.TIF	1	1	2	2	2	2	150	780	X	K	v	0	767743	768543	1137	1156	767262.32	767765.19	767765.65	768556.40	768556.82	768726.95	768727.36	769027.37	769027.76	769527.83	769528.23	770087.43	0	0	x	x	662	362	938	0	O
3	f	24	r	3	2	71	167	-1	F2C1.TIF	F2C1.TIF	F1C1.TIF	2	2	1	1	1	1	150	766	D	N	d	1	771282	772082	1021	1032	770582.08	771084.91	771085.38	772095.60	772096.03	772266.03	772266.44	772566.48	772566.86	773066.86	773067.32	773831.43	0	0	x	x	362	662	939	0	T
3	f	24	r	4	2	72	168	1	F2C2.TIF	F2C1.TIF	F1C1.TIF	2	2	1	2	1	1	150	546	S	J	s	1	774820	775370	1104	1114	774351.81	774854.65	774855.11	775385.06	775385.47	775555.49	775555.89	775855.89	775856.28	776356.29	776356.71	777176.89	0	0	x	x	662	362	940	0	T
3	f	24	r	2	2	73	169	1	F2C2.TIF	F2C1.TIF	F1C2.TIF	2	2	1	2	1	2	150	737	T	P	t	1	778232	778982	1096	1105	777661.55	778164.39	778164.86	778995.83	778996.24	779166.26	779166.67	779466.74	779467.13	779967.18	779967.60	780344.67	0	0	x	x	662	362	941	0	T
3	f	24	r	3	2	74	170	-1	F1C2.TIF	F1C2.TIF	F2C2.TIF	1	1	2	2	2	2	150	975	N	M	n	1	781303	782303	1133	1145	780831.33	781334.13	781334.59	782316.31	782316.76	782486.82	782487.24	782787.29	782787.67	783287.73	783288.15	783688.59	0	0	x	x	362	662	942	0	T
3	f	24	r	2	2	75	171	-1	F1C1.TIF	F1C2.TIF	F2C1.TIF	1	1	2	1	2	1	150	507	T	G	t	1	784628	785128	1089	1085	784171.07	784673.98	784674.46	785144.28	785144.69	785314.78	785315.21	785615.27	785615.66	786115.72	786116.16	786616.27	0	0	x	x	362	662	943	0	T
3	f	24	r	1	2	76	172	-1	F1C2.TIF	F1C2.TIF	F2C1.TIF	1	1	2	2	2	1	150	544	J	K	j	1	787590	788140	1151	1135	787100.86	787603.72	787604.20	788154.13	788154.55	788324.57	788324.98	788625.00	788625.39	789125.43	789125.84	789720.12	0	0	x	x	362	662	944	0	T
3	f	24	r	3	2	77	173	1	F2C2.TIF	F2C2.TIF	F1C2.TIF	2	2	1	2	2	2	150	697	G	J	j	0	790655	791355	1113	1126	790210.63	790713.55	790714.01	791367.94	791368.35	791538.40	791538.81	791838.84	791839.24	792339.25	792339.66	792873.72	0	0	x	x	662	362	945	1	D
3	f	24	r	2	2	78	174	1	F1C1.TIF	F1C2.TIF	F2C1.TIF	1	1	2	1	2	1	150	563	P	J	p	1	793829	794429	1167	1157	793360.39	793863.26	793863.74	794443.57	794444.00	794614.01	794614.42	794914.45	794914.84	795414.86	795415.28	796039.67	0	0	x	x	662	362	946	0	T
3	f	24	r	1	2	79	175	1	F2C2.TIF	F2C2.TIF	F1C1.TIF	2	2	1	2	2	1	150	644	P	L	p	1	796995	797645	1102	1113	796540.16	797043.01	797043.47	797658.24	797658.65	797828.72	797829.14	798129.14	798129.53	798629.54	798629.95	799157.53	0	0	x	x	662	362	947	0	T
3	f	24	r	3	2	80	176	1	F1C1.TIF	F1C1.TIF	F2C1.TIF	1	1	2	1	1	1	150	797	T	A	t	1	800117	800917	1085	1092	799639.93	800142.88	800143.35	800933.15	800933.58	801103.62	801104.04	801404.06	801404.50	801904.54	801905.00	802679.15	0	0	x	x	662	362	948	0	T
3	f	24	r	2	2	81	177	-1	F1C2.TIF	F1C1.TIF	F2C2.TIF	1	1	2	2	1	2	150	734	H	K	k	0	803751	804501	1113	1116	803169.66	803672.53	803673.00	804514.49	804514.94	804684.94	804685.37	804985.39	804985.79	805485.86	805486.29	805878.97	0	0	x	x	362	662	949	1	D
3	f	24	r	4	2	82	178	1	F1C1.TIF	F1C2.TIF	F2C2.TIF	1	1	2	1	2	2	150	885	V	M	v	1	806836	807736	1032	1032	806379.43	806882.26	806882.73	807752.68	807753.11	807923.16	807923.57	808223.62	808224.01	808724.05	808724.46	809158.82	0	0	x	x	662	362	950	0	T
3	f	24	r	2	2	83	179	1	F2C2.TIF	F2C1.TIF	F1C2.TIF	2	2	1	2	1	2	150	678	A	G	a	1	810091	810791	1092	1092	809649.19	810152.05	810152.52	810804.39	810804.84	810974.90	810975.30	811275.37	811275.75	811775.76	811776.19	812502.20	0	0	x	x	662	362	951	0	T
3	f	24	r	4	2	84	180	1	F1C2.TIF	F1C1.TIF	F2C1.TIF	1	1	2	2	1	1	150	889	D	P	d	1	813469	814369	1154	1153	812988.94	813491.77	813492.24	814383.17	814383.60	814553.64	814554.06	814854.08	814854.46	815354.47	815354.90	816422.01	0	0	x	x	662	362	952	0	T
3	f	24	r	3	2	85	181	-1	F1C1.TIF	F1C1.TIF	F2C1.TIF	1	1	2	1	1	1	150	751	X	M	x	1	817632	818382	1127	1153	816908.65	817411.53	817411.99	818395.55	818395.97	818566.05	818566.46	818866.50	818866.88	819366.91	819367.33	819797.95	0	0	x	x	362	662	953	0	T
3	f	24	r	4	2	86	182	1	F2C2.TIF	F2C1.TIF	F1C1.TIF	2	2	1	2	1	1	150	804	G	P	g	1	820771	821571	1117	1126	820298.40	820801.26	820801.72	821584.04	821584.46	821754.50	821754.90	822054.97	822055.36	822555.36	822555.78	823205.71	0	0	x	x	662	362	954	0	T
3	f	24	r	4	2	87	183	-1	F1C2.TIF	F1C1.TIF	F2C1.TIF	1	1	2	2	1	1	150	575	T	H	t	1	824165	824765	1041	1063	823698.15	824201.06	824201.53	824781.34	824781.77	824951.81	824952.23	825252.25	825252.66	825752.70	825753.12	827205.31	0	0	x	x	362	662	955	0	T
3	f	24	r	4	2	88	184	1	F1C1.TIF	F1C2.TIF	F2C2.TIF	1	1	2	1	2	2	150	833	V	K	v	1	828176	829026	1100	1103	827697.86	828200.69	828201.16	829041.10	829041.52	829211.53	829211.94	829511.99	829512.38	830012.44	830012.87	831190.93	0	0	x	x	662	362	956	0	T
3	f	24	r	3	2	89	185	-1	F1C2.TIF	F1C2.TIF	F2C2.TIF	1	1	2	2	2	2	150	532	D	K	d	1	832173	832723	1218	1227	831687.56	832190.49	832190.95	832736.61	832737.05	832907.06	832907.48	833210.32	833210.77	833710.79	833711.21	834630.60	0	0	x	x	362	662	957	0	T
3	f	24	r	1	2	90	186	-1	F1C2.TIF	F1C2.TIF	F2C1.TIF	1	1	2	2	2	1	150	781	N	S	n	1	835581	836381	994	995	835117.31	835620.15	835620.62	836394.08	836394.50	836564.52	836564.93	836865.00	836865.39	837365.43	837365.86	838164.55	0	0	x	x	362	662	958	0	T
3	f	24	r	1	2	91	187	1	F1C2.TIF	F1C2.TIF	F2C1.TIF	1	1	2	2	2	1	150	591	G	B	g	1	839110	839710	1083	1083	838647.04	839149.92	839150.38	839723.69	839724.11	839894.16	839894.60	840194.65	840195.03	840695.10	840695.52	841540.07	0	0	x	x	662	362	959	0	T
3	f	24	r	4	2	92	188	1	F1C2.TIF	F1C1.TIF	F2C1.TIF	1	1	2	2	1	1	150	967	V	N	v	1	842485	843435	1110	1118	842026.79	842529.64	842530.10	843450.12	843450.55	843620.61	843621.02	843921.04	843921.42	844421.44	844421.88	845124.09	0	0	x	x	662	362	960	0	T
3	f	24	r	1	2	93	189	1	F1C1.TIF	F1C1.TIF	F2C2.TIF	1	1	2	1	1	2	150	538	M	S	m	1	846101	846651	1150	1143	845616.52	846119.36	846119.84	846664.92	846665.34	846835.35	846835.77	847135.83	847136.22	847636.27	847639.55	848195.92	0	0	x	x	662	362	961	0	T
3	f	24	r	1	2	94	190	1	F2C1.TIF	F2C1.TIF	F1C2.TIF	2	2	1	1	1	2	150	817	G	X	g	1	849146	849996	1094	1120	848686.29	849189.13	849189.60	850009.48	850009.90	850179.97	850180.40	850480.42	850480.81	850980.86	850981.32	851891.52	0	0	x	x	662	362	962	0	T
3	f	24	r	3	2	95	191	1	F2C2.TIF	F2C2.TIF	F1C2.TIF	2	2	1	2	2	2	150	952	N	K	n	1	852864	853814	1131	1132	852376.02	852878.87	852879.35	853829.25	853829.67	853999.79	854000.21	854300.23	854300.61	854800.65	854801.09	855779.00	0	0	x	x	662	362	963	0	T
3	f	24	r	4	2	96	192	-1	F1C1.TIF	F1C2.TIF	F2C2.TIF	1	1	2	1	2	2	150	811	M	L	l	0	857339	858139	1141	1139	856275.74	856778.60	856779.06	858152.22	858152.65	858322.67	858323.10	858623.10	858623.49	859123.51	859123.93	859730.92	0	0	x	x	362	662	964	1	D
3	f	24	r	4	3	1	193	1	F2C1.TIF	F2C2.TIF	F1C2.TIF	2	2	1	1	2	2	150	912	S	T	t	0	898698	899598	1492	1498	898212.64	898715.47	898715.95	899611.89	899612.34	899782.37	899785.68	900085.70	900086.09	900586.14	900586.55	901327.75	0	0	x	x	662	362	965	1	D
3	f	24	r	4	3	2	194	1	F2C2.TIF	F2C1.TIF	F1C1.TIF	2	2	1	2	1	1	150	611	S	D	s	1	902266	902866	1314	1317	901822.36	902325.24	902325.71	902879.18	902879.62	903049.63	903050.03	903350.06	903350.44	903850.45	903850.87	904559.68	0	0	x	x	662	362	966	0	T
3	f	24	r	1	3	3	195	1	F1C2.TIF	F1C2.TIF	F2C1.TIF	1	1	2	2	2	1	150	627	N	A	a	0	905511	906161	1209	1211	905052.12	905554.98	905555.44	906175.30	906175.71	906345.79	906346.19	906646.25	906646.63	907146.64	907147.04	907551.44	0	0	x	x	662	362	967	1	D
3	f	24	r	2	3	4	196	-1	F1C2.TIF	F1C1.TIF	F2C2.TIF	1	1	2	2	1	2	150	966	M	T	m	1	908512	909462	1268	1262	908041.90	908544.78	908545.24	909475.69	909476.11	909646.26	909646.67	909946.69	909947.09	910447.11	910447.52	910704.95	0	0	x	x	362	662	968	0	T
3	f	24	r	4	3	5	197	1	F2C1.TIF	F2C2.TIF	F1C2.TIF	2	2	1	1	2	2	150	595	M	H	m	1	911674	912274	1145	1141	911191.66	911694.48	911694.95	912287.09	912287.50	912457.55	912457.96	912757.99	912758.38	913258.41	913258.86	913344.86	0	0	x	x	662	362	969	0	T
3	f	24	r	1	3	6	198	-1	F2C2.TIF	F2C2.TIF	F1C1.TIF	2	2	1	2	2	1	150	923	A	D	a	1	914322	915272	1194	1203	913861.48	914364.35	914364.82	915285.84	915286.25	915456.28	915456.69	915756.73	915757.11	916257.12	916257.54	916878.62	0	0	x	x	362	662	970	0	T
3	f	24	r	2	3	7	199	1	F1C1.TIF	F1C2.TIF	F2C1.TIF	1	1	2	1	2	1	150	843	A	P	a	1	917837	918687	1107	1121	917371.21	917874.05	917874.51	918700.27	918700.71	918870.72	918871.13	919173.94	919174.38	919674.43	919674.84	921824.17	0	0	x	x	662	362	971	0	T
3	f	24	r	3	3	8	200	1	F1C1.TIF	F1C1.TIF	F2C1.TIF	1	1	2	1	1	1	150	911	R	N	r	1	922771	923671	1210	1208	922320.84	922823.68	922824.15	923684.51	923684.93	923854.95	923855.35	924155.40	924155.79	924655.79	924656.20	925390.12	0	0	x	x	662	362	972	0	T
3	f	24	r	3	3	9	201	1	F1C2.TIF	F1C2.TIF	F2C2.TIF	1	1	2	2	2	2	150	519	J	H	j	1	926336	926886	1085	1081	925880.58	926383.46	926383.92	926899.17	926899.58	927069.62	927070.06	927370.09	927370.48	927873.33	927873.79	928543.70	0	0	x	x	662	362	973	0	T
3	f	24	r	2	3	10	202	-1	F2C1.TIF	F2C2.TIF	F1C1.TIF	2	2	1	1	2	1	150	900	X	P	k	0	929494	930394	1062	1051	929030.35	929533.22	929533.68	930407.77	930408.19	930578.26	930578.68	930878.69	930879.08	931379.08	931379.53	932029.56	0	0	x	x	362	662	974	0	O
3	f	24	r	3	3	11	203	1	F2C2.TIF	F2C2.TIF	F1C2.TIF	2	2	1	2	2	2	150	666	M	D	m	1	932988	933688	1178	1187	932520.09	933022.94	933023.41	933703.35	933703.77	933873.78	933874.19	934174.23	934174.61	934674.69	934675.13	934957.27	0	0	x	x	662	362	975	0	T
3	f	24	r	4	3	12	204	-1	F2C1.TIF	F2C2.TIF	F1C2.TIF	2	2	1	1	2	2	150	644	J	B	j	1	935909	936559	1129	1139	935439.87	935942.75	935943.21	936573.14	936573.55	936743.59	936744.00	937044.01	937044.39	937544.39	937544.81	937917.17	0	0	x	x	362	662	976	0	T
3	f	24	r	3	3	13	205	-1	F1C1.TIF	F1C1.TIF	F2C1.TIF	1	1	2	1	1	1	150	739	X	G	x	1	938850	939600	1198	1199	938399.65	938902.54	938903.00	939613.49	939613.91	939783.97	939784.38	940084.39	940084.80	940584.86	940585.28	941022.78	0	0	x	x	362	662	977	0	T
3	f	24	r	1	3	14	206	-1	F1C1.TIF	F1C1.TIF	F2C2.TIF	1	1	2	1	1	2	150	823	N	B	b	0	941979	942829	1097	1094	941509.42	942012.31	942012.78	942843.16	942843.57	943013.60	943014.01	943314.02	943314.40	943814.43	943814.85	945692.37	0	0	x	x	362	662	978	1	D
3	f	24	r	1	3	15	207	1	F1C2.TIF	F1C2.TIF	F2C1.TIF	1	1	2	2	2	1	150	526	L	S	l	1	946669	947219	967	976	946199.07	946701.91	946702.44	947232.52	947232.94	947402.94	947403.37	947703.40	947703.79	948203.81	948204.29	948796.44	0	0	x	x	662	362	979	0	T
3	f	24	r	3	3	16	208	-1	F2C1.TIF	F2C1.TIF	F1C1.TIF	2	2	1	1	1	1	150	964	G	M	g	1	949763	950713	1176	1193	949288.84	949791.67	949792.15	950726.90	950727.32	950897.34	950897.74	951197.75	951198.16	951698.19	951698.60	952283.97	0	0	x	x	362	662	980	0	T
3	f	24	r	2	3	17	209	-1	F2C1.TIF	F2C2.TIF	F1C1.TIF	2	2	1	1	2	1	150	758	S	P	h	0	953233	953983	1167	1164	952768.58	953271.48	953271.95	953996.55	953996.97	954167.01	954167.42	954467.49	954467.91	954967.97	954968.40	955547.86	0	0	x	x	362	662	981	0	O
3	f	24	r	1	3	18	210	-1	F2C1.TIF	F2C1.TIF	F1C2.TIF	2	2	1	1	1	2	150	960	B	K	b	1	956498	957448	1123	1136	956038.34	956541.16	956541.63	957461.58	957462.00	957632.04	957632.45	957932.45	957932.83	958432.89	958433.31	959115.59	0	0	x	x	362	662	982	0	T
3	f	24	r	3	3	19	211	-1	F1C2.TIF	F1C2.TIF	F2C2.TIF	1	1	2	2	2	2	150	932	N	K	n	1	960073	961023	1145	1162	959608.08	960111.00	960111.47	961036.56	961036.98	961207.04	961207.48	961507.51	961507.90	962010.74	962011.21	962635.32	0	0	x	x	362	662	983	0	T
3	f	24	r	4	3	20	212	1	F1C2.TIF	F1C1.TIF	F2C1.TIF	1	1	2	2	1	1	150	571	J	K	k	0	963612	964212	1185	1213	963127.82	963630.68	963631.15	964225.40	964225.81	964395.87	964396.28	964696.34	964696.73	965196.80	965197.22	966123.00	0	0	x	x	662	362	984	1	D
3	f	24	r	4	3	21	213	-1	F1C1.TIF	F1C2.TIF	F2C2.TIF	1	1	2	1	2	2	150	663	K	M	k	1	967104	967754	1084	1093	966637.56	967140.42	967140.88	967770.65	967771.12	967941.15	967941.56	968241.63	968242.01	968742.07	968742.49	969194.79	0	0	x	x	362	662	985	0	T
3	f	24	r	1	3	22	214	1	F2C2.TIF	F2C2.TIF	F1C1.TIF	2	2	1	2	2	1	150	816	M	N	n	0	970145	970945	1147	1171	969687.34	970190.20	970190.66	970960.54	970960.95	971130.98	971131.39	971431.46	971431.84	971931.85	971932.26	977642.05	0	0	x	x	662	362	986	1	D
3	f	24	r	3	3	23	215	1	F2C1.TIF	F2C1.TIF	F1C1.TIF	2	2	1	1	1	1	150	797	A	P	p	0	978630	979430	1115	1123	978166.71	978669.55	978670.01	979443.36	979443.77	979613.82	979614.27	979914.34	979914.72	980414.79	980415.21	980939.85	0	0	x	x	662	362	987	1	D
3	f	24	r	1	3	24	216	1	F1C2.TIF	F1C2.TIF	F2C1.TIF	1	1	2	2	2	1	150	542	L	K	k	0	981907	982457	990	989	981426.46	981929.31	981929.78	982470.78	982471.19	982641.20	982641.61	982941.63	982942.02	983442.07	983442.49	983899.65	0	0	x	x	662	362	988	1	D
3	f	24	r	4	3	25	217	-1	F1C1.TIF	F1C2.TIF	F2C2.TIF	1	1	2	1	2	2	150	955	P	R	p	1	984841	985791	1178	1176	984386.24	984889.12	984889.59	985804.44	985804.85	985974.92	985975.33	986275.35	986275.73	986775.78	986776.20	987273.46	0	0	x	x	362	662	989	0	T
3	f	24	r	1	3	26	218	1	F2C2.TIF	F2C2.TIF	F1C1.TIF	2	2	1	2	2	1	150	926	N	A	n	1	988238	989188	1257	1242	987766.00	988268.83	988269.29	989202.01	989202.43	989372.47	989372.89	989672.89	989673.31	990173.36	990173.79	990841.11	0	0	x	x	662	362	990	0	T
3	f	24	r	1	3	27	219	1	F2C2.TIF	F2C2.TIF	F1C1.TIF	2	2	1	2	2	1	150	578	J	K	k	0	991800	992400	1003	1005	991335.73	991838.60	991839.07	992413.39	992413.81	992583.86	992584.27	992884.33	992884.72	993384.73	993385.16	993720.93	0	0	x	x	662	362	991	1	D
3	f	24	r	4	3	28	220	1	F1C2.TIF	F1C1.TIF	F2C1.TIF	1	1	2	2	1	1	150	964	G	P	g	1	994655	995605	1130	1137	994205.52	994708.40	994708.86	995619.13	995619.55	995789.56	995789.97	996090.02	996090.40	996590.41	996590.83	997018.49	0	0	x	x	662	362	992	0	T
3	f	24	r	4	3	29	221	-1	F2C1.TIF	F2C2.TIF	F1C2.TIF	2	2	1	1	2	2	150	841	R	V	p	0	997955	998805	1139	1151	997505.27	998008.13	998008.59	998818.82	998819.23	998989.24	998989.66	999289.69	999290.08	999790.09	999790.54	1000200.49	0	0	x	x	362	662	993	0	O
3	f	24	r	2	3	30	222	-1	F1C1.TIF	F1C2.TIF	F2C1.TIF	1	1	2	1	2	1	150	996	K	N	v	0	1001155	1002155	1217	1233	1000685.04	1001187.91	1001188.37	1002168.43	1002168.85	1002338.87	1002339.28	1002639.34	1002639.72	1003139.75	1003140.20	1003672.29	0	0	x	x	362	662	994	0	O
3	f	24	r	3	3	31	223	-1	F2C2.TIF	F2C2.TIF	F1C2.TIF	2	2	1	2	2	2	150	691	V	M	v	1	1004645	1005345	1127	1126	1004164.78	1004667.72	1004668.19	1005358.98	1005359.40	1005529.46	1005529.88	1005829.88	1005830.26	1006330.28	1006330.70	1006584.12	0	0	x	x	362	662	995	0	T
3	f	24	r	2	3	32	224	1	F1C2.TIF	F1C1.TIF	F2C2.TIF	1	1	2	2	1	2	150	911	K	B	k	1	1007557	1008457	1259	1270	1007074.56	1007577.41	1007577.87	1008470.45	1008470.87	1008640.95	1008641.36	1008941.36	1008941.77	1009441.78	1009442.20	1009689.71	0	0	x	x	662	362	996	0	T
3	f	24	r	4	3	33	225	-1	F1C2.TIF	F1C1.TIF	F2C1.TIF	1	1	2	2	1	1	150	923	R	T	r	1	1010645	1011595	1083	1082	1010174.34	1010677.22	1010677.68	1011609.11	1011609.56	1011779.73	1011780.14	1012080.21	1012080.59	1012580.63	1012581.04	1013017.34	0	0	x	x	362	662	997	0	T
3	f	24	r	1	3	34	226	1	F2C1.TIF	F2C1.TIF	F1C2.TIF	2	2	1	1	1	2	150	770	S	V	s	1	1013977	1014777	1207	1216	1013504.09	1014006.94	1014007.41	1014790.63	1014791.05	1014961.07	1014961.51	1015261.53	1015261.92	1015761.92	1015762.34	1016329.30	0	0	x	x	662	362	998	0	T
3	f	24	r	4	3	35	227	1	F1C1.TIF	F1C2.TIF	F2C2.TIF	1	1	2	1	2	2	150	985	V	R	v	1	1017542	1018542	1108	1127	1016823.85	1017326.77	1017327.23	1018557.18	1018557.60	1018727.65	1018728.07	1019028.13	1019028.52	1019528.60	1019529.03	1020026.82	0	0	x	x	662	362	999	0	T
3	f	24	r	4	3	36	228	-1	F1C2.TIF	F1C1.TIF	F2C1.TIF	1	1	2	2	1	1	150	613	K	A	k	1	1020990	1021640	1091	1084	1020513.56	1021016.39	1021016.85	1021653.68	1021657.16	1021827.19	1021827.60	1022127.66	1022128.05	1022628.05	1022628.47	1023816.60	0	0	x	x	362	662	1000	0	T
3	f	24	r	3	3	37	229	1	F2C1.TIF	F2C1.TIF	F1C1.TIF	2	2	1	1	1	1	150	853	B	D	b	1	1025287	1026137	1126	1132	1024343.29	1024846.18	1024846.64	1026151.11	1026151.53	1026321.55	1026321.97	1026622.01	1026622.42	1027122.44	1027122.87	1027706.26	0	0	x	x	662	362	1001	0	T
3	f	24	r	3	3	38	230	1	F1C1.TIF	F1C1.TIF	F2C1.TIF	1	1	2	1	1	1	150	842	T	N	t	1	1028639	1029489	1052	1050	1028193.01	1028695.86	1028696.32	1029502.57	1029502.99	1029676.00	1029676.46	1029976.47	1029976.85	1030476.88	1030477.29	1034359.98	0	0	x	x	662	362	1002	0	T
3	f	24	r	1	3	39	231	-1	F1C2.TIF	F1C2.TIF	F2C1.TIF	1	1	2	2	2	1	150	811	T	H	t	1	1035321	1036121	1191	1188	1034872.50	1035375.36	1035375.82	1036135.85	1036136.27	1036306.35	1036306.77	1036606.80	1036607.19	1037107.24	1037107.69	1038727.55	0	0	x	x	362	662	1003	0	T
3	f	24	r	3	3	40	232	1	F2C1.TIF	F2C1.TIF	F1C1.TIF	2	2	1	1	1	1	150	995	P	D	p	1	1039689	1040689	1145	1141	1039222.18	1039725.06	1039725.53	1040702.09	1040705.37	1040875.38	1040875.78	1041175.78	1041176.18	1041676.23	1041676.64	1042375.25	0	0	x	x	662	362	1004	0	T
3	f	24	r	2	3	41	233	1	F1C1.TIF	F1C2.TIF	F2C1.TIF	1	1	2	1	2	1	150	997	L	M	l	1	1043335	1044335	1267	1277	1042871.92	1043374.75	1043375.22	1044348.81	1044349.25	1044519.32	1044519.73	1044819.75	1044820.13	1045320.18	1045320.60	1046025.03	0	0	x	x	662	362	1005	0	T
3	f	24	r	1	3	42	234	-1	F2C1.TIF	F2C1.TIF	F1C2.TIF	2	2	1	1	1	2	150	691	M	D	m	1	1046980	1047680	1155	1175	1046511.65	1047014.51	1047014.98	1047694.91	1047695.33	1047865.39	1047865.80	1048165.81	1048166.20	1048666.21	1048666.62	1049190.95	0	0	x	x	362	662	1006	0	T
3	f	24	r	3	3	43	235	1	F2C2.TIF	F2C2.TIF	F1C2.TIF	2	2	1	2	2	2	150	941	S	R	s	1	1050170	1051120	1167	1175	1049681.41	1050184.24	1050184.73	1051134.68	1051135.10	1051305.13	1051305.53	1051605.55	1051605.94	1052105.95	1052106.36	1052744.42	0	0	x	x	662	362	1007	0	T
3	f	24	r	4	3	44	236	-1	F2C2.TIF	F2C1.TIF	F1C1.TIF	2	2	1	2	1	1	150	971	B	V	b	1	1053718	1054718	1241	1232	1053231.15	1053734.05	1053734.51	1054734.28	1054734.76	1054904.84	1054905.25	1055205.29	1055205.68	1055705.74	1055706.19	1056118.39	0	0	x	x	362	662	1008	0	T
3	f	24	r	1	3	45	237	1	F2C1.TIF	F2C1.TIF	F1C2.TIF	2	2	1	1	1	2	150	803	G	S	g	1	1057068	1057868	1121	1129	1056610.90	1057113.88	1057114.34	1057884.21	1057884.63	1058054.80	1058055.22	1058355.22	1058355.61	1058855.66	1058856.09	1059094.03	0	0	x	x	662	362	1009	0	T
3	f	24	r	2	3	46	238	1	F1C2.TIF	F1C1.TIF	F2C2.TIF	1	1	2	2	1	2	150	799	T	D	t	1	1060026	1060826	1061	1065	1059580.68	1060083.61	1060084.08	1060839.40	1060839.81	1061009.90	1061010.34	1061310.39	1061313.72	1061813.75	1061814.16	1062133.78	0	0	x	x	662	362	1010	0	T
3	f	24	r	2	3	47	239	1	F1C1.TIF	F1C2.TIF	F2C1.TIF	1	1	2	1	2	1	150	685	A	G	a	1	1063074	1063774	1154	1149	1062630.46	1063133.38	1063133.84	1063788.22	1063788.64	1063958.71	1063959.13	1064259.20	1064259.61	1064759.61	1064760.04	1065413.47	0	0	x	x	662	362	1011	0	T
3	f	24	r	2	3	48	240	-1	F1C2.TIF	F1C1.TIF	F2C2.TIF	1	1	2	2	1	2	150	939	V	N	v	1	1066870	1067820	1152	1148	1065900.22	1066403.12	1066403.58	1067833.60	1067834.03	1068004.04	1068004.46	1068304.50	1068304.88	1068804.95	1068805.40	1069223.29	0	0	x	x	362	662	1012	0	T
3	f	24	r	3	3	49	241	-1	F2C1.TIF	F2C1.TIF	F1C1.TIF	2	2	1	1	1	1	150	855	A	V	a	1	1070195	1071045	1153	1152	1069709.93	1070212.87	1070213.33	1071058.25	1071058.66	1071228.69	1071229.11	1071529.17	1071529.56	1072029.60	1072032.93	1072709.14	0	0	x	x	362	662	1013	0	T
3	f	24	r	2	3	50	242	1	F2C1.TIF	F2C2.TIF	F1C1.TIF	2	2	1	1	2	1	150	600	A	P	a	1	1073684	1074284	1009	1009	1073199.68	1073702.62	1073703.08	1074297.67	1074298.08	1074468.10	1074468.53	1074768.60	1074769.01	1075269.05	1075269.47	1075844.92	0	0	x	x	662	362	1014	0	T
3	f	24	r	1	3	51	243	-1	F1C1.TIF	F1C1.TIF	F2C2.TIF	1	1	2	1	1	2	150	548	K	A	b	0	1076781	1077331	1126	1119	1076329.45	1076832.32	1076832.78	1077344.20	1077344.64	1077514.69	1077515.10	1077815.15	1077815.54	1078315.56	1078315.97	1079252.57	0	0	x	x	362	662	1015	0	O
3	f	24	r	2	3	52	244	1	F2C2.TIF	F2C1.TIF	F1C2.TIF	2	2	1	2	1	2	150	559	B	G	b	1	1080235	1080785	1030	1038	1079749.19	1080252.10	1080252.57	1080798.79	1080799.20	1080972.22	1080972.68	1081272.75	1081273.13	1081773.15	1081773.57	1082502.30	0	0	x	x	662	362	1016	0	T
3	f	24	r	1	3	53	245	-1	F2C1.TIF	F2C1.TIF	F1C2.TIF	2	2	1	1	1	2	150	972	S	N	s	1	1083456	1084456	1063	1064	1082988.96	1083491.81	1083492.30	1084472.16	1084472.61	1084642.67	1084643.09	1084943.16	1084943.55	1085443.58	1085444.03	1085942.08	0	0	x	x	362	662	1017	0	T
3	f	24	r	1	3	54	246	1	F2C1.TIF	F2C1.TIF	F1C2.TIF	2	2	1	1	1	2	150	715	T	L	t	1	1086915	1087665	1124	1124	1086428.70	1086931.61	1086932.08	1087681.79	1087682.26	1087852.28	1087852.68	1088152.69	1088153.07	1088653.09	1088653.50	1089028.00	0	0	x	x	662	362	1018	0	T
3	f	24	r	4	3	55	247	1	F1C1.TIF	F1C2.TIF	F2C2.TIF	1	1	2	1	2	2	150	832	M	X	m	1	1090006	1090856	1034	1033	1089518.46	1090021.33	1090021.81	1090871.76	1090872.18	1091042.20	1091042.62	1091342.67	1091343.05	1091843.08	1091843.52	1092467.69	0	0	x	x	662	362	1019	0	T
3	f	24	r	2	3	56	248	-1	F2C2.TIF	F2C1.TIF	F1C2.TIF	2	2	1	2	1	2	150	518	R	K	k	0	1093431	1093981	946	939	1092958.22	1093461.05	1093461.52	1093995.21	1093995.65	1094165.69	1094166.10	1094466.16	1094466.55	1094966.62	1094967.04	1095621.32	0	0	x	x	362	662	1020	1	D
3	f	24	r	2	3	57	249	1	F2C1.TIF	F2C2.TIF	F1C1.TIF	2	2	1	1	2	1	150	784	B	G	b	1	1096592	1097392	1070	1075	1096107.98	1096610.84	1096611.31	1097405.60	1097406.03	1097576.10	1097576.53	1097876.55	1097876.94	1098376.95	1098377.41	1098821.07	0	0	x	x	662	362	1021	0	T
3	f	24	r	3	3	58	250	-1	F1C2.TIF	F1C2.TIF	F2C2.TIF	1	1	2	2	2	2	150	559	A	B	a	1	1099760	1100310	1105	1118	1099307.75	1099810.62	1099811.09	1100323.14	1100323.55	1100493.59	1100494.00	1100794.05	1100794.44	1101294.50	1101294.95	1101810.81	0	0	x	x	362	662	1022	0	T
3	f	24	r	1	3	59	251	1	F1C1.TIF	F1C1.TIF	F2C2.TIF	1	1	2	1	1	2	150	663	K	G	k	1	1102779	1103429	1094	1097	1102297.53	1102800.42	1102800.89	1103442.83	1103443.25	1103613.32	1103613.73	1103913.79	1103914.17	1104414.18	1104414.63	1105154.75	0	0	x	x	662	362	1023	0	T
3	f	24	r	1	3	60	252	-1	F2C2.TIF	F2C2.TIF	F1C1.TIF	2	2	1	2	2	1	150	997	J	S	j	1	1106121	1107121	1177	1183	1105647.28	1106150.16	1106150.62	1107134.46	1107134.91	1107304.91	1107305.34	1107605.38	1107605.78	1108105.85	1108106.27	1108322.47	0	0	x	x	362	662	1024	0	T
3	f	24	r	2	3	61	253	-1	F2C2.TIF	F2C1.TIF	F1C2.TIF	2	2	1	2	1	2	150	693	A	P	m	0	1109262	1109962	1163	1168	1108807.05	1109309.93	1109310.40	1109976.09	1109976.53	1110146.60	1110147.01	1110449.89	1110450.33	1110950.35	1110950.77	1111634.31	0	0	x	x	362	662	1025	0	O
3	f	24	r	2	3	62	254	1	F2C2.TIF	F2C1.TIF	F1C2.TIF	2	2	1	2	1	2	150	841	M	K	k	0	1112826	1113676	1063	1064	1112126.80	1112629.63	1112630.09	1113690.07	1113690.50	1113860.53	1113860.93	1114161.00	1114161.39	1114661.40	1114661.84	1115139.81	0	0	x	x	662	362	1026	1	D
3	f	24	r	3	3	63	255	-1	F2C2.TIF	F2C2.TIF	F1C2.TIF	2	2	1	2	2	2	150	914	J	A	j	1	1116439	1117339	1111	1113	1115646.55	1116149.38	1116149.84	1117353.06	1117353.48	1117523.52	1117523.96	1117824.02	1117824.40	1118324.44	1118324.87	1118705.88	0	0	x	x	362	662	1027	0	T
3	f	24	r	2	3	64	256	-1	F2C1.TIF	F2C2.TIF	F1C1.TIF	2	2	1	1	2	1	150	522	A	L	l	0	1119661	1120211	1038	1019	1119196.28	1119699.18	1119699.64	1120224.69	1120225.10	1120395.15	1120395.56	1120695.57	1120695.96	1121196.02	1121199.34	1124353.28	0	0	x	x	362	662	1028	1	D
3	f	24	r	3	3	65	257	1	F1C2.TIF	F1C2.TIF	F2C2.TIF	1	1	2	2	2	2	150	685	K	J	k	1	1125317	1126017	1058	1066	1124855.86	1125358.74	1125359.21	1126030.95	1126031.39	1126201.40	1126201.83	1126501.88	1126502.26	1127002.31	1127002.74	1127698.98	0	0	x	x	662	362	1029	0	T
3	f	24	r	2	3	66	258	-1	F1C1.TIF	F1C2.TIF	F2C1.TIF	1	1	2	1	2	1	150	600	V	D	j	0	1128653	1129253	1023	1025	1128185.62	1128688.53	1128689.00	1129268.85	1129269.27	1129439.31	1129439.72	1129739.75	1129740.14	1130240.18	1130240.62	1130768.66	0	0	x	x	362	662	1030	0	O
3	f	24	r	2	3	67	259	-1	F1C1.TIF	F1C2.TIF	F2C1.TIF	1	1	2	1	2	1	150	571	B	G	b	1	1131732	1132332	984	988	1131255.39	1131758.23	1131758.70	1132348.60	1132349.03	1132519.11	1132519.52	1132819.54	1132819.92	1133319.93	1133320.33	1133698.51	0	0	x	x	362	662	1031	0	T
3	f	24	r	2	3	68	260	1	F2C1.TIF	F2C2.TIF	F1C1.TIF	2	2	1	1	2	1	150	742	V	X	x	0	1134643	1135393	1083	1104	1134185.18	1134688.05	1134688.51	1135408.44	1135408.85	1135578.86	1135579.27	1135879.29	1135879.68	1136379.73	1136380.14	1138224.35	0	0	x	x	662	362	1032	1	D
3	f	24	r	3	3	69	261	-1	F2C2.TIF	F2C2.TIF	F1C2.TIF	2	2	1	2	2	2	150	986	D	N	d	1	1139211	1140211	965	977	1138724.84	1139227.70	1139228.19	1140227.94	1140228.41	1140398.48	1140398.90	1140698.94	1140699.33	1141199.36	1141199.79	1141679.99	0	0	x	x	362	662	1033	0	T
3	f	24	r	4	3	70	262	-1	F2C1.TIF	F2C2.TIF	F1C2.TIF	2	2	1	1	2	2	150	981	L	K	k	0	1142644	1143644	1127	1147	1142164.58	1142667.50	1142667.97	1143657.86	1143658.28	1143828.29	1143828.70	1144128.70	1144129.09	1144629.09	1144629.50	1145231.72	0	0	x	x	362	662	1034	1	D
3	f	24	r	4	3	71	263	1	F2C2.TIF	F2C1.TIF	F1C1.TIF	2	2	1	2	1	1	150	978	A	B	a	1	1146211	1147211	1115	1132	1145724.32	1146227.19	1146227.67	1147227.57	1147228.00	1147398.05	1147398.45	1147698.52	1147698.91	1148198.93	1148199.34	1148737.46	0	0	x	x	662	362	1035	0	T
3	f	24	r	4	3	72	264	-1	F1C2.TIF	F1C1.TIF	F2C1.TIF	1	1	2	2	1	1	150	907	S	D	d	0	1149687	1150587	1093	1092	1149234.06	1149736.95	1149737.42	1150600.59	1150601.06	1150771.11	1150771.55	1151071.59	1151071.98	1151571.98	1151572.41	1152447.18	0	0	x	x	362	662	1036	1	D
3	f	24	r	1	3	73	265	1	F1C1.TIF	F1C1.TIF	F2C2.TIF	1	1	2	1	1	2	150	687	X	S	s	0	1153403	1154103	990	1000	1152943.79	1153446.66	1153447.13	1154116.97	1154117.40	1154287.47	1154287.88	1154587.89	1154588.28	1155088.30	1155088.71	1155486.89	0	0	x	x	662	362	1037	1	D
3	f	24	r	2	3	74	266	-1	F2C2.TIF	F2C1.TIF	F1C2.TIF	2	2	1	2	1	2	150	660	R	A	b	0	1156426	1157076	1062	1065	1155973.57	1156476.45	1156476.91	1157089.74	1157090.15	1157260.20	1157260.61	1157560.67	1157561.05	1158061.11	1158061.54	1158910.83	0	0	x	x	362	662	1038	0	O
3	f	24	r	3	3	75	267	-1	F2C1.TIF	F2C1.TIF	F1C1.TIF	2	2	1	1	1	1	150	922	K	X	k	1	1159847	1160797	1100	1096	1159393.32	1159896.21	1159896.67	1160810.16	1160810.60	1160980.66	1160981.06	1161281.13	1161281.51	1161781.56	1161781.99	1162702.46	0	0	x	x	362	662	1039	0	T
3	f	24	r	4	3	76	268	-1	F1C1.TIF	F1C2.TIF	F2C2.TIF	1	1	2	1	2	2	150	961	B	V	s	0	1164185	1165135	1120	1104	1163203.04	1163705.90	1163706.36	1165148.83	1165149.26	1165319.32	1165319.73	1165619.77	1165620.18	1166120.21	1166120.64	1166718.22	0	0	x	x	362	662	1040	0	O
3	f	24	r	1	3	77	269	-1	F1C1.TIF	F1C1.TIF	F2C2.TIF	1	1	2	1	1	2	150	651	X	G	x	1	1167653	1168303	1065	1078	1167212.74	1167715.60	1167716.06	1168316.18	1168316.59	1168486.67	1168487.08	1168787.12	1168787.51	1169287.55	1169288.00	1169742.12	0	0	x	x	362	662	1041	0	T
3	f	24	r	3	3	78	270	1	F2C2.TIF	F2C2.TIF	F1C2.TIF	2	2	1	2	2	2	150	761	N	A	n	1	1170690	1171440	1047	1062	1170232.51	1170735.40	1170735.85	1171455.76	1171456.19	1171626.25	1171626.66	1171926.72	1171927.11	1172427.14	1172427.58	1172669.76	0	0	x	x	662	362	1042	0	T
3	f	24	r	4	3	79	271	1	F2C2.TIF	F2C1.TIF	F1C1.TIF	2	2	1	2	1	1	150	535	B	D	b	1	1173639	1174189	1158	1152	1173162.31	1173665.14	1173665.61	1174205.42	1174205.89	1174375.91	1174376.33	1174676.33	1174676.73	1175176.74	1175177.15	1175375.49	0	0	x	x	662	362	1043	0	T
3	f	24	r	4	3	80	272	-1	F2C2.TIF	F2C1.TIF	F1C1.TIF	2	2	1	2	1	1	150	770	H	R	r	0	1176324	1177124	1218	1222	1175852.10	1176354.95	1176355.42	1177138.23	1177138.65	1177308.67	1177309.11	1177609.12	1177609.51	1178109.55	1178109.97	1178541.38	0	0	x	x	362	662	1044	1	D
3	f	24	r	3	3	81	273	1	F1C2.TIF	F1C2.TIF	F2C2.TIF	1	1	2	2	2	2	150	729	D	L	d	1	1179483	1180233	1180	1173	1179031.87	1179534.72	1179535.18	1180246.72	1180247.16	1180417.19	1180417.61	1180717.61	1180718.00	1181218.07	1181218.50	1181421.19	0	0	x	x	662	362	1045	0	T
3	f	24	r	4	3	82	274	1	F2C1.TIF	F2C2.TIF	F1C2.TIF	2	2	1	1	2	2	150	905	S	G	g	0	1182391	1183291	1208	1202	1181911.66	1182414.51	1182414.97	1183304.87	1183305.30	1183475.36	1183475.76	1183775.78	1183776.17	1184276.23	1184276.67	1184748.76	0	0	x	x	662	362	1046	1	D
3	f	24	r	1	3	83	275	-1	F2C2.TIF	F2C2.TIF	F1C1.TIF	2	2	1	2	2	1	150	991	T	L	t	1	1185686	1186686	1134	1129	1185241.41	1185744.31	1185744.77	1186699.79	1186700.20	1186870.25	1186870.67	1187170.69	1187171.08	1187671.13	1187674.48	1188028.68	0	0	x	x	362	662	1047	0	T
3	f	24	r	4	3	84	276	1	F1C2.TIF	F1C1.TIF	F2C1.TIF	1	1	2	2	1	1	150	576	K	B	k	1	1189009	1189609	972	972	1188521.17	1189024.04	1189024.52	1189624.34	1189624.76	1189794.80	1189795.20	1190095.24	1190095.63	1190595.68	1190596.08	1190894.23	0	0	x	x	662	362	1048	0	T
3	f	24	r	2	3	85	277	1	F1C2.TIF	F1C1.TIF	F2C2.TIF	1	1	2	2	1	2	150	997	H	G	h	1	1191856	1192856	1124	1135	1191380.96	1191883.79	1191884.26	1192870.15	1192870.60	1193040.81	1193044.14	1193344.15	1193344.53	1193844.56	1193844.98	1194316.10	0	0	x	x	662	362	1049	0	T
3	f	24	r	2	3	86	278	1	F2C2.TIF	F2C1.TIF	F1C2.TIF	2	2	1	2	1	2	150	830	R	A	t	0	1195289	1196139	1029	1036	1194800.70	1195303.65	1195304.13	1196153.92	1196154.33	1196324.33	1196324.75	1196624.76	1196625.15	1197125.18	1197125.64	1198813.68	0	0	x	x	662	362	1050	0	O
3	f	24	r	2	3	87	279	-1	F1C2.TIF	F1C1.TIF	F2C2.TIF	1	1	2	2	1	2	150	813	N	K	n	1	1199768	1200568	1020	1029	1199310.38	1199813.17	1199813.64	1200583.61	1200584.04	1200754.04	1200754.45	1201054.47	1201054.86	1201554.92	1201555.32	1201803.60	0	0	x	x	362	662	1051	0	T
3	f	24	r	3	3	88	280	-1	F1C1.TIF	F1C1.TIF	F2C1.TIF	1	1	2	1	1	1	150	925	H	P	h	1	1202739	1203689	1127	1142	1202290.16	1202793.02	1202793.49	1203703.41	1203703.84	1203873.84	1203874.25	1204174.28	1204174.68	1204674.73	1204675.13	1204939.35	0	0	x	x	362	662	1052	0	T
3	f	24	r	1	3	89	281	1	F1C1.TIF	F1C1.TIF	F2C2.TIF	1	1	2	1	1	2	150	510	A	B	a	1	1205883	1206383	1023	1032	1205429.92	1205932.81	1205933.29	1206396.25	1206396.66	1206566.71	1206567.13	1206867.20	1206867.59	1207367.61	1207368.04	1207787.36	0	0	x	x	662	362	1053	0	T
3	f	24	r	1	3	90	282	-1	F1C2.TIF	F1C2.TIF	F2C1.TIF	1	1	2	2	2	1	150	879	N	V	n	1	1208762	1209662	1071	1067	1208299.71	1208802.63	1208803.10	1209675.86	1209676.28	1209846.28	1209846.70	1210146.74	1210147.13	1210647.17	1210647.60	1211052.72	0	0	x	x	362	662	1054	0	T
3	f	24	r	3	3	91	283	1	F1C1.TIF	F1C1.TIF	F2C1.TIF	1	1	2	1	1	1	150	543	D	S	d	1	1212250	1212800	1037	1035	1211539.47	1212042.36	1212042.83	1212813.55	1212813.97	1212984.03	1212984.45	1213284.46	1213284.84	1213784.90	1213785.32	1214378.85	0	0	x	x	662	362	1055	0	T
3	f	24	r	1	3	92	284	-1	F1C2.TIF	F1C2.TIF	F2C1.TIF	1	1	2	2	2	1	150	675	N	S	n	1	1215326	1216026	1055	1059	1214869.23	1215372.04	1215372.50	1216042.47	1216042.89	1216212.93	1216213.34	1216513.38	1216513.78	1217013.84	1217014.27	1217338.62	0	0	x	x	362	662	1056	0	T
3	f	24	r	4	3	93	285	1	F1C1.TIF	F1C2.TIF	F2C2.TIF	1	1	2	1	2	2	150	718	J	S	j	1	1218295	1219045	1034	1035	1217829.00	1218331.87	1218332.34	1219058.54	1219058.95	1219232.00	1219232.48	1219532.48	1219532.87	1220032.94	1220033.37	1220378.32	0	0	x	x	662	362	1057	0	T
3	f	24	r	3	3	94	286	-1	F1C2.TIF	F1C2.TIF	F2C2.TIF	1	1	2	2	2	2	150	691	S	T	t	0	1221330	1222030	1107	1108	1220858.78	1221361.62	1221362.10	1222043.31	1222043.75	1222213.76	1222214.22	1222514.26	1222514.67	1223014.71	1223015.15	1223451.80	0	0	x	x	362	662	1058	1	D
3	f	24	r	3	3	95	287	-1	F1C1.TIF	F1C1.TIF	F2C1.TIF	1	1	2	1	1	1	150	988	T	M	t	1	1224384	1225384	1098	1109	1223938.56	1224441.48	1224441.95	1225397.78	1225398.23	1225568.29	1225571.60	1225871.66	1225872.04	1226372.05	1226372.46	1226505.76	0	0	x	x	362	662	1059	0	T
3	f	24	r	4	3	96	288	-1	F2C2.TIF	F2C1.TIF	F1C1.TIF	2	2	1	2	1	1	150	574	T	S	t	1	1227457	1228057	977	990	1226988.33	1227491.23	1227491.70	1228071.54	1228071.95	1228241.98	1228242.40	1228542.44	1228542.83	1229042.86	1229043.28	1229305.73	0	0	x	x	362	662	1060	0	T
3	f	24	r	2	4	1	289	-1	F1C1.TIF	F1C2.TIF	F2C1.TIF	1	1	2	1	2	1	150	592	M	T	t	0	1259351	1259951	1133	1131	1258775.99	1259278.99	1259279.45	1259964.04	1259964.46	1260134.51	1260134.92	1260434.92	1260435.33	1260935.38	1260935.80	1261273.27	0	0	x	x	362	662	1061	1	D
3	f	24	r	3	4	2	290	1	F2C1.TIF	F2C1.TIF	F1C1.TIF	2	2	1	1	1	1	150	998	S	A	s	1	1262200	1263200	1194	1200	1261755.77	1262258.69	1262259.16	1263213.63	1263214.05	1263384.11	1263384.52	1263684.54	1263684.95	1264184.95	1264185.37	1264488.84	0	0	x	x	662	362	1062	0	T
3	f	24	r	3	4	3	291	1	F2C1.TIF	F2C1.TIF	F1C1.TIF	2	2	1	1	1	1	150	851	V	P	p	0	1265462	1266312	1131	1133	1264975.53	1265478.37	1265478.83	1266325.22	1266325.64	1266498.55	1266499.01	1266799.05	1266799.45	1267299.48	1267299.93	1267658.66	0	0	x	x	662	362	1063	1	D
3	f	24	r	4	4	4	292	-1	F1C1.TIF	F1C2.TIF	F2C2.TIF	1	1	2	1	2	2	150	800	T	A	t	1	1268603	1269403	1164	1182	1268145.29	1268648.17	1268648.65	1269418.58	1269419.02	1269589.02	1269589.44	1269889.51	1269889.92	1270389.92	1270390.37	1271258.36	0	0	x	x	362	662	1064	0	T
3	f	24	r	2	4	5	293	-1	F1C2.TIF	F1C1.TIF	F2C2.TIF	1	1	2	2	1	2	150	836	X	A	x	1	1272205	1273055	1046	1055	1271755.03	1272257.97	1272258.44	1273068.45	1273068.87	1273238.94	1273239.36	1273539.39	1273539.78	1274039.82	1274040.26	1274264.41	0	0	x	x	362	662	1065	0	T
3	f	24	r	1	4	6	294	1	F1C1.TIF	F1C1.TIF	F2C2.TIF	1	1	2	1	1	2	150	953	R	L	l	0	1275195	1276145	991	990	1274754.81	1275257.65	1275258.12	1276159.23	1276159.65	1276329.84	1276330.27	1276630.30	1276630.69	1277130.69	1277131.09	1277464.17	0	0	x	x	662	362	1066	1	D
3	f	24	r	2	4	7	295	1	F2C1.TIF	F2C2.TIF	F1C1.TIF	2	2	1	1	2	1	150	977	R	H	r	1	1278443	1279443	1131	1136	1277954.56	1278457.47	1278457.95	1279457.90	1279458.32	1279628.42	1279628.84	1279928.89	1279929.27	1280429.31	1280429.75	1280839.67	0	0	x	x	662	362	1067	0	T
3	f	24	r	3	4	8	296	-1	F1C2.TIF	F1C2.TIF	F2C2.TIF	1	1	2	2	2	2	150	863	D	G	d	1	1281890	1282740	1126	1135	1281334.33	1281837.21	1281837.68	1282753.13	1282753.55	1282923.65	1282924.07	1283224.07	1283227.34	1283727.42	1283727.84	1284231.44	0	0	x	x	362	662	1068	0	T
3	f	24	r	1	4	9	297	1	F2C2.TIF	F2C2.TIF	F1C1.TIF	2	2	1	2	2	1	150	916	L	H	d	0	1285451	1286351	1186	1194	1284724.07	1285226.91	1285227.37	1286367.30	1286367.74	1286537.76	1286538.17	1286838.22	1286838.62	1287338.63	1287339.06	1288343.27	0	0	x	x	662	362	1069	0	O
3	f	24	r	3	4	10	298	-1	F1C1.TIF	F1C1.TIF	F2C1.TIF	1	1	2	1	1	1	150	981	V	H	v	1	1289306	1290306	1123	1120	1288833.76	1289336.63	1289337.09	1290319.23	1290319.64	1290489.71	1290490.12	1290790.13	1290790.52	1291290.53	1291290.98	1291542.99	0	0	x	x	362	662	1070	0	T
3	f	24	r	3	4	11	299	-1	F1C2.TIF	F1C2.TIF	F2C2.TIF	1	1	2	2	2	2	150	803	N	R	v	0	1292767	1293567	1170	1170	1292033.52	1292536.40	1292536.87	1293580.75	1293581.17	1293751.22	1293751.63	1294051.68	1294052.07	1294552.11	1294552.52	1294742.78	0	0	x	x	362	662	1071	0	O
3	f	24	r	4	4	12	300	1	F2C1.TIF	F2C2.TIF	F1C2.TIF	2	2	1	1	2	2	150	848	M	T	m	1	1296081	1296931	1117	1118	1295233.29	1295736.19	1295736.65	1296946.58	1296947.00	1297117.01	1297117.42	1297417.45	1297417.84	1297917.87	1297918.30	1298326.27	0	0	x	x	662	362	1072	0	T
3	f	24	r	3	4	13	301	-1	F1C1.TIF	F1C1.TIF	F2C1.TIF	1	1	2	1	1	1	150	897	M	P	m	1	1299294	1300194	1088	1081	1298813.02	1299315.92	1299316.39	1300207.70	1300208.14	1300378.19	1300378.60	1300678.65	1300679.03	1301179.07	1301179.50	1301576.13	0	0	x	x	362	662	1073	0	T
3	f	24	r	2	4	14	302	-1	F2C2.TIF	F2C1.TIF	F1C2.TIF	2	2	1	2	1	2	150	761	A	B	a	1	1302536	1303286	1017	1039	1302062.78	1302565.67	1302566.13	1303299.31	1303299.73	1303469.76	1303470.18	1303770.19	1303770.58	1304270.63	1304271.05	1304615.80	0	0	x	x	362	662	1074	0	T
3	f	24	r	2	4	15	303	1	F1C2.TIF	F1C1.TIF	F2C2.TIF	1	1	2	2	1	2	150	935	A	P	a	1	1305587	1306537	1097	1082	1305102.56	1305605.39	1305605.86	1306551.07	1306551.49	1306721.54	1306721.98	1307022.04	1307022.42	1307525.26	1307525.73	1307861.93	0	0	x	x	662	362	1075	0	T
3	f	24	r	1	4	16	304	1	F1C2.TIF	F1C2.TIF	F2C1.TIF	1	1	2	2	2	1	150	502	M	X	m	1	1308833	1309333	993	993	1308352.32	1308855.19	1308855.66	1309346.62	1309347.03	1309517.11	1309517.52	1309817.56	1309817.95	1310317.98	1310318.39	1310645.34	0	0	x	x	662	362	1076	0	T
3	f	24	r	2	4	17	305	-1	F2C1.TIF	F2C2.TIF	F1C1.TIF	2	2	1	1	2	1	150	665	R	L	p	0	1311595	1312295	1032	1043	1311132.12	1311634.96	1311635.43	1312308.30	1312308.72	1312478.73	1312479.15	1312779.15	1312779.55	1313279.55	1313279.98	1313637.24	0	0	x	x	362	662	1077	0	O
3	f	24	r	2	4	18	306	-1	F1C2.TIF	F1C1.TIF	F2C2.TIF	1	1	2	2	1	2	150	852	V	S	v	1	1314914	1315764	1028	1031	1314121.90	1314624.73	1314625.20	1315777.76	1315778.19	1315948.26	1315948.68	1316248.76	1316249.17	1316749.25	1316749.66	1316901.20	0	0	x	x	362	662	1078	0	T
3	f	24	r	2	4	19	307	-1	F1C1.TIF	F1C2.TIF	F2C1.TIF	1	1	2	1	2	1	150	998	R	T	p	0	1317844	1318844	1040	1052	1317391.65	1317894.57	1317895.03	1318857.44	1318857.86	1319027.89	1319028.31	1319328.31	1319328.69	1319828.74	1319829.16	1320676.79	0	0	x	x	362	662	1079	0	O
3	f	24	r	1	4	20	308	1	F1C2.TIF	F1C2.TIF	F2C1.TIF	1	1	2	2	2	1	150	834	G	X	g	1	1321621	1322471	966	965	1321171.37	1321674.27	1321674.73	1322484.79	1322485.21	1322655.21	1322655.61	1322955.63	1322956.02	1323456.04	1323456.48	1323716.63	0	0	x	x	662	362	1080	0	T
3	f	24	r	2	4	21	309	1	F1C1.TIF	F1C2.TIF	F2C1.TIF	1	1	2	1	2	1	150	719	L	D	l	1	1324664	1325414	934	928	1324201.15	1324704.04	1324704.51	1325427.58	1325427.99	1325598.01	1325598.46	1325898.52	1325898.90	1326398.96	1326399.42	1326916.26	0	0	x	x	662	362	1081	0	T
3	f	24	r	3	4	22	310	-1	F1C2.TIF	F1C2.TIF	F2C2.TIF	1	1	2	2	2	2	150	612	R	J	g	0	1327879	1328479	1106	1118	1327410.91	1327913.83	1327914.30	1328494.10	1328494.52	1328664.54	1328664.94	1328964.98	1328965.37	1329465.44	1329465.98	1330100.15	0	0	x	x	362	662	1082	0	O
3	f	24	r	1	4	23	311	1	F1C2.TIF	F1C2.TIF	F2C1.TIF	1	1	2	2	2	1	150	958	M	T	m	1	1331046	1331996	1155	1177	1330590.68	1331093.57	1331094.03	1332009.63	1332010.07	1332180.11	1332180.53	1332480.53	1332483.87	1332983.93	1332984.35	1333459.97	0	0	x	x	662	362	1083	0	T
3	f	24	r	4	4	24	312	-1	F2C1.TIF	F2C2.TIF	F1C2.TIF	2	2	1	1	2	2	150	733	H	T	m	0	1334398	1335148	1069	1064	1333950.43	1334453.27	1334453.73	1335163.70	1335164.12	1335334.12	1335334.53	1335634.59	1335634.99	1336135.01	1336135.42	1336995.58	0	0	x	x	362	662	1084	0	O
3	f	24	r	2	4	25	313	-1	F2C2.TIF	F2C1.TIF	F1C2.TIF	2	2	1	2	1	2	150	740	X	S	x	1	1337943	1338693	993	990	1337490.17	1337993.04	1337993.51	1338706.64	1338707.06	1338877.12	1338877.56	1339177.62	1339178.01	1339678.07	1339678.49	1340147.62	0	0	x	x	362	662	1085	0	T
3	f	24	r	4	4	26	314	-1	F1C2.TIF	F1C1.TIF	F2C1.TIF	1	1	2	2	1	1	150	557	L	R	l	1	1341098	1341648	996	1005	1340629.93	1341132.85	1341133.33	1341663.13	1341663.55	1341833.59	1341833.99	1342134.00	1342134.39	1342634.41	1342634.81	1342933.04	0	0	x	x	362	662	1086	0	T
3	f	24	r	1	4	27	315	1	F1C1.TIF	F1C1.TIF	F2C2.TIF	1	1	2	1	1	2	150	570	A	H	a	1	1343902	1344502	1028	1028	1343419.73	1343922.64	1343923.11	1344515.88	1344516.30	1344686.36	1344686.77	1344986.79	1344987.19	1345487.20	1345487.63	1345907.01	0	0	x	x	662	362	1087	0	T
3	f	24	r	4	4	28	316	-1	F2C2.TIF	F2C1.TIF	F1C1.TIF	2	2	1	2	1	1	150	735	K	J	k	1	1347093	1347843	1023	1030	1346399.51	1346902.39	1346902.86	1347856.56	1347857.00	1348027.01	1348027.43	1348327.50	1348327.89	1348827.90	1348828.32	1348962.59	0	0	x	x	362	662	1088	0	T
3	f	24	r	1	4	29	317	-1	F2C2.TIF	F2C2.TIF	F1C1.TIF	2	2	1	2	2	1	150	683	B	K	b	1	1349918	1350618	1008	1008	1349439.29	1349942.20	1349942.66	1350632.57	1350632.99	1350803.04	1350803.45	1351103.52	1351103.91	1351603.98	1351604.41	1351812.34	0	0	x	x	362	662	1089	0	T
3	f	24	r	1	4	30	318	1	F2C2.TIF	F2C2.TIF	F1C1.TIF	2	2	1	2	2	1	150	773	S	R	r	0	1352760	1353560	1005	1008	1352299.08	1352801.91	1352802.37	1353573.83	1353574.28	1353744.35	1353744.77	1354044.80	1354045.19	1354545.22	1354545.64	1355492.10	0	0	x	x	662	362	1090	1	D
3	f	24	r	1	4	31	319	-1	F1C2.TIF	F1C2.TIF	F2C1.TIF	1	1	2	2	2	1	150	977	D	H	d	1	1356421	1357421	1094	1102	1355978.80	1356481.67	1356482.13	1357434.24	1357434.66	1357604.68	1357605.16	1357905.20	1357905.59	1358405.61	1358406.06	1358418.06	0	0	x	x	362	662	1091	0	T
3	f	24	r	1	4	32	320	-1	F1C1.TIF	F1C1.TIF	F2C2.TIF	1	1	2	1	1	2	150	878	D	B	d	1	1359382	1360282	1134	1137	1358908.59	1359411.44	1359411.92	1360295.80	1360296.25	1360466.28	1360466.70	1360766.71	1360767.11	1361267.12	1361267.52	1361331.65	0	0	x	x	362	662	1092	0	T
3	f	24	r	1	4	33	321	-1	F1C2.TIF	F1C2.TIF	F2C1.TIF	1	1	2	2	2	1	150	695	L	D	l	1	1362366	1363066	1043	1058	1361818.37	1362321.24	1362321.71	1363081.70	1363082.12	1363252.17	1363252.58	1363552.61	1363552.99	1364053.03	1364053.47	1364545.68	0	0	x	x	362	662	1093	0	T
3	f	24	r	1	4	34	322	-1	F2C2.TIF	F2C2.TIF	F1C1.TIF	2	2	1	2	2	1	150	525	L	M	m	0	1365570	1366120	1088	1072	1365028.14	1365531.08	1365531.55	1366134.08	1366134.51	1366304.57	1366304.99	1366605.01	1366605.43	1367105.50	1367105.97	1367585.52	0	0	x	x	362	662	1094	1	D
3	f	24	r	4	4	35	323	1	F2C1.TIF	F2C2.TIF	F1C2.TIF	2	2	1	1	2	2	150	713	P	G	p	1	1368876	1369576	1095	1086	1368067.91	1368570.84	1368571.30	1369591.28	1369591.71	1369761.74	1369762.15	1370062.21	1370062.60	1370562.66	1370563.10	1371057.24	0	0	x	x	662	362	1095	0	T
3	f	24	r	3	4	36	324	1	F2C1.TIF	F2C1.TIF	F1C1.TIF	2	2	1	1	1	1	150	932	X	G	x	1	1372029	1372979	1114	1120	1371547.66	1372050.58	1372051.04	1372992.41	1372992.82	1373163.05	1373163.45	1373463.48	1373463.98	1373963.99	1373964.41	1374560.78	0	0	x	x	662	362	1096	0	T
3	f	24	r	3	4	37	325	-1	F2C2.TIF	F2C2.TIF	F1C2.TIF	2	2	1	2	2	2	150	711	D	R	d	1	1375529	1376229	1078	1086	1375047.39	1375550.27	1375550.74	1376242.80	1376243.21	1376413.24	1376413.66	1376713.67	1376714.05	1377214.06	1377214.49	1377410.62	0	0	x	x	362	662	1097	0	T
3	f	24	r	3	4	38	326	1	F1C1.TIF	F1C1.TIF	F2C1.TIF	1	1	2	1	1	1	150	786	P	G	m	0	1378352	1379152	1135	1135	1377897.19	1378400.01	1378400.49	1379165.49	1379165.91	1379335.92	1379336.33	1379636.36	1379636.75	1380136.77	1380137.18	1380864.41	0	0	x	x	662	362	1098	0	O
3	f	24	r	1	4	39	327	-1	F1C1.TIF	F1C1.TIF	F2C2.TIF	1	1	2	1	1	2	150	810	N	H	n	1	1381787	1382587	1058	1060	1381346.94	1381849.80	1381850.27	1382601.14	1382601.55	1382771.59	1382772.00	1383072.03	1383072.42	1383572.47	1383572.90	1384080.03	0	0	x	x	362	662	1099	0	T
3	f	24	r	2	4	40	328	1	F2C2.TIF	F2C1.TIF	F1C2.TIF	2	2	1	2	1	2	150	774	N	G	n	1	1385310	1386110	1137	1133	1384566.70	1385069.56	1385070.02	1386123.57	1386124.01	1386294.02	1386294.43	1386594.47	1386594.89	1387094.96	1387095.38	1387455.90	0	0	x	x	662	362	1100	0	T
3	f	24	r	3	4	41	329	-1	F2C1.TIF	F2C1.TIF	F1C1.TIF	2	2	1	1	1	1	150	844	J	T	j	1	1388418	1389268	1124	1118	1387946.44	1388449.31	1388449.78	1389281.95	1389282.36	1389452.44	1389452.84	1389752.89	1389753.28	1390253.36	1390253.78	1390639.48	0	0	x	x	362	662	1101	0	T
3	f	24	r	2	4	42	330	1	F1C2.TIF	F1C1.TIF	F2C2.TIF	1	1	2	2	1	2	150	930	X	H	x	1	1391584	1392534	1053	1059	1391126.20	1391629.05	1391629.52	1392549.53	1392549.96	1392719.99	1392720.40	1393020.45	1393020.84	1393520.89	1393521.35	1393935.52	0	0	x	x	662	362	1102	0	T
3	f	24	r	2	4	43	331	1	F2C2.TIF	F2C1.TIF	F1C2.TIF	2	2	1	2	1	2	150	858	A	S	a	1	1394942	1395792	961	963	1394455.97	1394958.82	1394959.29	1395805.25	1395805.66	1395975.74	1395979.08	1396279.10	1396279.48	1396779.49	1396779.90	1397023.24	0	0	x	x	662	362	1103	0	T
3	f	24	r	2	4	44	332	1	F1C1.TIF	F1C2.TIF	F2C1.TIF	1	1	2	1	2	1	150	955	B	N	b	1	1398225	1399175	1057	1060	1397515.73	1398018.64	1398019.10	1399188.94	1399189.36	1399359.39	1399359.81	1399659.84	1399660.22	1400160.25	1400160.67	1402878.67	0	0	x	x	662	362	1104	0	T
3	f	24	r	1	4	45	333	1	F2C1.TIF	F2C1.TIF	F1C2.TIF	2	2	1	1	1	2	150	858	A	D	a	1	1403848	1404698	985	982	1403385.30	1403888.12	1403888.59	1404711.89	1404712.31	1404882.34	1404882.77	1405182.78	1405183.17	1405683.20	1405683.63	1406448.31	0	0	x	x	662	362	1105	0	T
3	f	24	r	1	4	46	334	-1	F2C2.TIF	F2C2.TIF	F1C1.TIF	2	2	1	2	2	1	150	603	K	B	k	1	1407404	1408004	955	966	1406935.03	1407437.94	1407438.42	1408018.36	1408018.79	1408188.80	1408189.22	1408489.30	1408489.71	1408989.76	1408990.20	1409390.32	0	0	x	x	362	662	1106	0	T
3	f	24	r	4	4	47	335	-1	F1C2.TIF	F1C1.TIF	F2C1.TIF	1	1	2	2	1	1	150	861	K	D	k	1	1410352	1411202	1029	1044	1409884.82	1410387.70	1410388.17	1411218.08	1411218.49	1411388.51	1411388.91	1411688.98	1411689.36	1412189.41	1412189.83	1412797.92	0	0	x	x	362	662	1107	0	T
3	f	24	r	3	4	48	336	1	F2C2.TIF	F2C2.TIF	F1C2.TIF	2	2	1	2	2	2	150	668	J	A	j	1	1413773	1414473	1030	1040	1413284.57	1413787.45	1413787.93	1414487.75	1414488.16	1414658.19	1414658.60	1414958.60	1414958.99	1415459.00	1415459.41	1415901.96	0	0	x	x	662	362	1108	0	T
3	f	24	r	3	4	49	337	1	F1C1.TIF	F1C1.TIF	F2C1.TIF	1	1	2	1	1	1	150	594	L	P	l	1	1416832	1417432	1003	1006	1416384.34	1416887.23	1416887.69	1417447.62	1417448.03	1417618.14	1417618.55	1417918.60	1417918.99	1418419.00	1418419.43	1422173.47	0	0	x	x	662	362	1109	0	T
3	f	24	r	2	4	50	338	1	F2C2.TIF	F2C1.TIF	F1C2.TIF	2	2	1	2	1	2	150	721	P	N	p	1	1423141	1423891	1116	1124	1422683.88	1423186.68	1423187.15	1423907.18	1423907.61	1424077.61	1424078.01	1424378.08	1424378.48	1424878.54	1424878.94	1425133.21	0	0	x	x	662	362	1110	0	T
3	f	24	r	3	4	51	339	-1	F2C2.TIF	F2C2.TIF	F1C2.TIF	2	2	1	2	2	2	150	525	T	L	t	1	1426106	1426656	1043	1049	1425623.67	1426126.54	1426127.01	1426670.16	1426670.57	1426840.59	1426841.03	1427141.04	1427141.42	1427641.47	1427641.89	1428188.88	0	0	x	x	362	662	1111	0	T
3	f	24	r	2	4	52	340	-1	F2C1.TIF	F2C2.TIF	F1C1.TIF	2	2	1	1	2	1	150	900	V	J	v	1	1429152	1430052	1108	1116	1428673.44	1429176.32	1429176.79	1430066.72	1430067.14	1430237.20	1430237.62	1430537.68	1430538.06	1431038.11	1431038.55	1431406.52	0	0	x	x	362	662	1112	0	T
3	f	24	r	4	4	53	341	1	F2C2.TIF	F2C1.TIF	F1C1.TIF	2	2	1	2	1	1	150	692	P	V	p	1	1432354	1433054	1076	1074	1431893.20	1432396.06	1432396.52	1433067.32	1433067.73	1433237.82	1433238.23	1433538.28	1433538.66	1434038.72	1434039.14	1434300.57	0	0	x	x	662	362	1113	0	T
3	f	24	r	4	4	54	342	1	F2C1.TIF	F2C2.TIF	F1C2.TIF	2	2	1	1	2	2	150	659	H	J	t	0	1435228	1435878	1065	1062	1434782.99	1435285.85	1435286.31	1435891.98	1435892.42	1436062.47	1436062.89	1436365.79	1436366.24	1436866.24	1436866.65	1437086.03	0	0	x	x	662	362	1114	0	O
3	f	24	r	3	4	55	343	1	F2C2.TIF	F2C2.TIF	F1C2.TIF	2	2	1	2	2	2	150	803	L	J	l	1	1438035	1438835	1109	1105	1437572.79	1438075.73	1438076.19	1438848.53	1438848.94	1439018.98	1439019.40	1439319.45	1439319.86	1439819.93	1439820.35	1440059.94	0	0	x	x	662	362	1115	0	T
3	f	24	r	1	4	56	344	-1	F2C1.TIF	F2C1.TIF	F1C2.TIF	2	2	1	1	1	2	150	696	B	S	b	1	1441661	1442361	1068	1070	1440542.56	1441045.39	1441045.86	1442375.97	1442376.39	1442546.46	1442546.86	1442846.89	1442847.28	1443347.34	1443347.79	1443405.61	0	0	x	x	362	662	1116	0	T
3	f	24	r	3	4	57	345	1	F1C2.TIF	F1C2.TIF	F2C2.TIF	1	1	2	2	2	2	150	704	D	R	r	0	1444393	1445093	1172	1165	1443912.32	1444415.17	1444415.64	1445106.86	1445107.27	1445277.46	1445277.90	1445577.95	1445578.34	1446078.36	1446078.77	1446299.65	0	0	x	x	662	362	1117	1	D
3	f	24	r	3	4	58	346	-1	F2C1.TIF	F2C1.TIF	F1C1.TIF	2	2	1	1	1	1	150	810	L	P	p	0	1447695	1448495	972	971	1446782.11	1447284.93	1447285.39	1448508.46	1448508.88	1448679.10	1448679.54	1448979.61	1448979.99	1449480.01	1449480.41	1450285.16	0	0	x	x	362	662	1118	1	D
3	f	24	r	1	4	59	347	-1	F1C1.TIF	F1C1.TIF	F2C2.TIF	1	1	2	1	1	2	150	894	B	K	b	1	1451261	1452161	1003	1001	1450781.82	1451284.66	1451285.12	1452175.19	1452175.61	1452345.62	1452346.04	1452646.09	1452646.49	1453146.53	1453146.97	1453339.08	0	0	x	x	362	662	1119	0	T
3	f	24	r	3	4	60	348	1	F2C2.TIF	F2C2.TIF	F1C2.TIF	2	2	1	2	2	2	150	522	T	B	t	1	1454270	1454820	1026	1022	1453821.59	1454324.42	1454324.89	1454834.79	1454835.21	1455005.31	1455005.72	1455305.78	1455306.18	1455806.19	1455806.59	1455964.79	0	0	x	x	662	362	1120	0	T
3	f	24	r	2	4	61	349	-1	F1C2.TIF	F1C1.TIF	F2C2.TIF	1	1	2	2	1	2	150	941	T	D	t	1	1456962	1457912	1085	1079	1456451.39	1456954.21	1456954.67	1457926.11	1457926.53	1458096.54	1458096.96	1458396.99	1458397.38	1458897.40	1458897.82	1459164.47	0	0	x	x	362	662	1121	0	T
3	f	24	r	4	4	62	350	-1	F1C1.TIF	F1C2.TIF	F2C2.TIF	1	1	2	1	2	2	150	818	T	D	t	1	1460830	1461680	992	999	1459651.15	1460154.00	1460154.49	1461694.47	1461694.90	1461864.98	1461865.39	1462165.44	1462165.83	1462665.86	1462666.30	1466810.10	0	0	x	x	362	662	1122	0	T
3	f	24	r	1	4	63	351	1	F2C2.TIF	F2C2.TIF	F1C1.TIF	2	2	1	2	2	1	150	566	R	B	r	1	1467809	1468409	992	993	1467330.59	1467833.48	1467833.94	1468423.84	1468424.25	1468594.31	1468594.73	1468894.78	1468895.17	1469395.20	1469395.61	1469995.81	0	0	x	x	662	362	1123	0	T
3	f	24	r	3	4	64	352	-1	F2C2.TIF	F2C2.TIF	F1C2.TIF	2	2	1	2	2	2	150	811	N	P	n	1	1470938	1471738	969	972	1470480.35	1470983.22	1470983.69	1471753.63	1471754.06	1471924.09	1471924.49	1472224.53	1472224.93	1472724.99	1472725.43	1472907.60	0	0	x	x	362	662	1124	0	T
3	f	24	r	2	4	65	353	1	F1C2.TIF	F1C1.TIF	F2C2.TIF	1	1	2	2	1	2	150	753	R	S	r	1	1473886	1474636	933	934	1473400.15	1473903.00	1473903.47	1474649.64	1474650.06	1474823.10	1474823.57	1475123.60	1475123.99	1475624.00	1475624.41	1476253.10	0	0	x	x	662	362	1125	0	T
3	f	24	r	4	4	66	354	-1	F2C2.TIF	F2C1.TIF	F1C1.TIF	2	2	1	2	1	1	150	831	J	H	j	1	1477186	1478036	1027	1039	1476739.90	1477242.79	1477243.26	1478049.36	1478049.78	1478219.79	1478223.07	1478523.14	1478523.53	1479023.60	1479024.01	1479579.14	0	0	x	x	362	662	1126	0	T
3	f	24	r	4	4	67	355	1	F2C2.TIF	F2C1.TIF	F1C1.TIF	2	2	1	2	1	1	150	930	H	T	t	0	1480545	1481495	1050	1059	1480069.65	1480572.52	1480572.98	1481508.90	1481509.35	1481679.43	1481682.70	1481982.72	1481983.11	1482483.11	1482483.53	1482714.79	0	0	x	x	662	362	1127	1	D
3	f	24	r	3	4	68	356	-1	F1C1.TIF	F1C1.TIF	F2C1.TIF	1	1	2	1	1	1	150	549	H	D	h	1	1483675	1484225	1077	1089	1483199.41	1483702.30	1483702.77	1484238.34	1484238.77	1484408.86	1484409.26	1484709.27	1484712.54	1485212.59	1485213.00	1485738.73	0	0	x	x	362	662	1128	0	T
3	f	24	r	4	4	69	357	-1	F2C2.TIF	F2C1.TIF	F1C1.TIF	2	2	1	2	1	1	150	759	T	J	t	1	1486675	1487425	991	993	1486229.20	1486732.13	1486732.60	1487439.15	1487442.45	1487612.50	1487612.92	1487912.98	1487913.37	1488413.40	1488413.81	1497131.61	0	0	x	x	362	662	1129	0	T
3	f	24	r	4	4	70	358	-1	F1C2.TIF	F1C1.TIF	F2C1.TIF	1	1	2	2	1	1	150	531	H	K	k	0	1498622	1499172	972	974	1497658.35	1498161.29	1498161.76	1499185.44	1499185.89	1499355.95	1499356.36	1499656.39	1499656.79	1500156.81	1500157.26	1500731.02	0	0	x	x	362	662	1130	1	D
3	f	24	r	4	4	71	359	1	F1C1.TIF	F1C2.TIF	F2C2.TIF	1	1	2	1	2	2	150	713	K	B	k	1	1501694	1502394	909	905	1501228.09	1501730.66	1501731.12	1502408.15	1502411.61	1502581.66	1502582.08	1502882.09	1502882.47	1503382.51	1503382.93	1504201.18	0	0	x	x	662	362	1131	0	T
3	f	24	r	1	4	72	360	1	F2C1.TIF	F2C1.TIF	F1C2.TIF	2	2	1	1	1	2	150	569	P	K	p	1	1505132	1505732	981	970	1504687.83	1505190.64	1505191.11	1505745.52	1505745.93	1505916.01	1505916.41	1506216.46	1506216.84	1506716.91	1506717.33	1507385.10	0	0	x	x	662	362	1132	0	T
3	f	24	r	4	4	73	361	1	F1C2.TIF	F1C1.TIF	F2C1.TIF	1	1	2	2	1	1	150	865	S	D	s	1	1508349	1509199	1135	1152	1507877.60	1508380.48	1508380.94	1509212.28	1509212.70	1509382.74	1509383.15	1509683.16	1509683.55	1510183.61	1510184.03	1510810.64	0	0	x	x	662	362	1133	0	T
3	f	24	r	3	4	74	362	-1	F2C1.TIF	F2C1.TIF	F1C1.TIF	2	2	1	1	1	1	150	607	K	H	k	1	1511836	1512436	1114	1124	1511297.34	1511800.25	1511800.73	1512450.55	1512450.98	1512621.00	1512621.41	1512921.48	1512921.87	1513421.87	1513422.28	1513736.61	0	0	x	x	362	662	1134	0	T
3	f	24	r	4	4	75	363	1	F1C1.TIF	F1C2.TIF	F2C2.TIF	1	1	2	1	2	2	150	552	V	K	v	1	1514700	1515250	1058	1052	1514217.14	1514719.99	1514720.45	1515263.37	1515263.79	1515433.80	1515434.21	1515734.23	1515734.61	1516234.64	1516235.05	1516552.35	0	0	x	x	662	362	1135	0	T
3	f	24	r	2	4	76	364	1	F2C1.TIF	F2C2.TIF	F1C1.TIF	2	2	1	1	2	1	150	612	D	P	d	1	1517512	1518112	1032	1048	1517036.92	1517539.78	1517540.24	1518125.98	1518126.41	1518296.47	1518296.88	1518599.74	1518600.18	1519100.20	1519100.61	1519656.29	0	0	x	x	662	362	1136	0	T
3	f	24	r	1	4	77	365	-1	F2C1.TIF	F2C1.TIF	F1C2.TIF	2	2	1	1	1	2	150	549	D	A	d	1	1520610	1521160	1007	1014	1520146.69	1520649.55	1520650.01	1521173.69	1521174.13	1521344.14	1521344.55	1521644.56	1521644.94	1522144.96	1522145.36	1522424.20	0	0	x	x	362	662	1137	0	T
3	f	24	r	2	4	78	366	1	F1C1.TIF	F1C2.TIF	F2C1.TIF	1	1	2	1	2	1	150	636	S	V	v	0	1523353	1524003	1005	1002	1522906.49	1523409.36	1523409.83	1524016.23	1524019.53	1524189.62	1524190.04	1524490.10	1524490.49	1524990.52	1524990.94	1525671.69	0	0	x	x	662	362	1138	1	D
3	f	24	r	1	4	79	367	-1	F1C2.TIF	F1C2.TIF	F2C1.TIF	1	1	2	2	2	1	150	748	D	A	a	0	1526610	1527360	993	1008	1526156.25	1526659.13	1526659.59	1527373.73	1527374.14	1527544.16	1527544.57	1527844.58	1527844.97	1528345.01	1528345.45	1528791.55	0	0	x	x	362	662	1139	1	D
3	f	24	r	4	4	80	368	1	F1C2.TIF	F1C1.TIF	F2C1.TIF	1	1	2	2	1	1	150	711	A	H	a	1	1529746	1530446	1061	1051	1529276.02	1529778.87	1529779.35	1530459.30	1530459.73	1530629.76	1530630.18	1530930.24	1530930.63	1531430.70	1531431.13	1531849.13	0	0	x	x	662	362	1140	0	T
3	f	24	r	1	4	81	369	1	F2C1.TIF	F2C1.TIF	F1C2.TIF	2	2	1	1	1	2	150	909	L	G	l	1	1532816	1533716	1017	1023	1532335.80	1532838.73	1532839.19	1533730.22	1533730.64	1533900.82	1533901.25	1534201.32	1534201.72	1534701.75	1534702.17	1535670.92	0	0	x	x	662	362	1141	0	T
3	f	24	r	3	4	82	370	1	F1C2.TIF	F1C2.TIF	F2C2.TIF	1	1	2	2	2	2	150	562	R	X	r	1	1536622	1537222	934	942	1536165.51	1536668.38	1536668.84	1537235.43	1537238.72	1537408.80	1537409.21	1537709.23	1537709.62	1538209.63	1538210.04	1538630.81	0	0	x	x	662	362	1142	0	T
3	f	24	r	4	4	83	371	1	F1C2.TIF	F1C1.TIF	F2C1.TIF	1	1	2	2	1	1	150	670	T	J	t	1	1539592	1540292	1097	1120	1539125.30	1539628.17	1539628.63	1540308.54	1540308.95	1540478.97	1540479.39	1540779.40	1540779.78	1541279.79	1541280.19	1541718.48	0	0	x	x	662	362	1143	0	T
3	f	24	r	4	4	84	372	-1	F2C1.TIF	F2C2.TIF	F1C2.TIF	2	2	1	1	2	2	150	971	J	T	t	0	1542660	1543660	1040	1061	1542205.07	1542707.99	1542708.46	1543673.68	1543674.10	1543844.14	1543844.59	1544144.62	1544145.01	1544647.83	1544648.31	1545318.11	0	0	x	x	362	662	1144	1	D
3	f	24	r	1	4	85	373	1	F1C1.TIF	F1C1.TIF	F2C2.TIF	1	1	2	1	1	2	150	761	T	R	t	1	1546287	1547037	1008	1015	1545804.81	1546307.66	1546308.13	1547050.23	1547050.64	1547220.66	1547221.08	1547521.12	1547521.51	1548021.57	1548022.02	1548790.03	0	0	x	x	662	362	1145	0	T
3	f	24	r	4	4	86	374	-1	F2C1.TIF	F2C2.TIF	F1C2.TIF	2	2	1	1	2	2	150	742	S	N	s	1	1549773	1550523	891	905	1549284.55	1549787.39	1549787.88	1550537.76	1550538.17	1550708.20	1550708.62	1551008.65	1551009.04	1551509.08	1551509.50	1551847.66	0	0	x	x	362	662	1146	0	T
3	f	24	r	4	4	87	375	1	F2C2.TIF	F2C1.TIF	F1C1.TIF	2	2	1	2	1	1	150	709	L	K	l	1	1552795	1553495	972	995	1552334.33	1552837.21	1552837.68	1553508.36	1553508.79	1553678.81	1553679.24	1553979.29	1553979.69	1554479.73	1554480.16	1554949.58	0	0	x	x	662	362	1147	0	T
3	f	24	r	4	4	88	376	1	F1C1.TIF	F1C2.TIF	F2C2.TIF	1	1	2	1	2	2	150	982	D	G	d	1	1555900	1556900	1067	1077	1555444.09	1555946.95	1555947.41	1556913.84	1556917.11	1557087.25	1557087.66	1557387.67	1557388.06	1557888.09	1557888.49	1558677.24	0	0	x	x	662	362	1148	0	T
3	f	24	r	3	4	89	377	1	F1C1.TIF	F1C1.TIF	F2C1.TIF	1	1	2	1	1	1	150	719	G	A	g	1	1560203	1560946	994	990	1559163.82	1559666.70	1559667.16	1560967.16	1560967.62	1561137.64	1561138.05	1561438.12	1561438.51	1561938.56	1561939.01	1562228.95	0	0	x	x	662	362	1149	0	T
3	f	24	r	2	4	90	378	-1	F2C2.TIF	F2C1.TIF	F1C2.TIF	2	2	1	2	1	2	150	584	V	M	m	0	1563208	1563808	1024	1030	1562723.56	1563226.43	1563226.89	1563821.97	1563822.37	1563992.38	1563992.79	1564292.83	1564293.22	1564793.25	1564796.53	1565220.86	0	0	x	x	362	662	1150	1	D
3	f	24	r	1	4	91	379	-1	F2C1.TIF	F2C1.TIF	F1C2.TIF	2	2	1	1	1	2	150	904	P	X	p	1	1566390	1567290	926	927	1565703.34	1566206.19	1566206.66	1567306.47	1567306.94	1567477.01	1567477.43	1567777.49	1567777.88	1568277.92	1568278.33	1568756.32	0	0	x	x	362	662	1151	0	T
3	f	24	r	3	4	92	380	1	F1C2.TIF	F1C2.TIF	F2C2.TIF	1	1	2	2	2	2	150	761	X	S	s	0	1569713	1570463	968	967	1569243.08	1569745.95	1569746.42	1570477.19	1570477.60	1570647.63	1570648.05	1570948.06	1570948.44	1571448.47	1571448.89	1573028.21	0	0	x	x	662	362	1152	1	D
3	f	24	r	2	4	93	381	-1	F2C1.TIF	F2C2.TIF	F1C1.TIF	2	2	1	1	2	1	150	589	L	A	l	1	1574004	1574604	904	909	1573522.76	1574025.61	1574026.08	1574617.60	1574618.03	1574788.10	1574788.51	1575088.55	1575088.94	1575589.00	1575589.41	1575955.86	0	0	x	x	362	662	1153	0	T
3	f	24	r	2	4	94	382	-1	F1C1.TIF	F1C2.TIF	F2C1.TIF	1	1	2	1	2	1	150	869	G	L	g	1	1576908	1577808	1036	1035	1576442.55	1576945.38	1576945.85	1577822.11	1577822.52	1577995.58	1577996.04	1578296.11	1578296.49	1578796.56	1578796.98	1579459.80	0	0	x	x	362	662	1154	0	T
3	f	24	r	2	4	95	383	1	F2C1.TIF	F2C2.TIF	F1C1.TIF	2	2	1	1	2	1	150	759	H	P	t	0	1580401	1581151	1042	1051	1579952.28	1580455.21	1580455.68	1581165.48	1581165.91	1581335.93	1581336.33	1581636.41	1581636.79	1582136.83	1582137.24	1582531.65	0	0	x	x	662	362	1155	0	O
3	f	24	r	4	4	96	384	-1	F1C1.TIF	F1C2.TIF	F2C2.TIF	1	1	2	1	2	2	150	714	T	X	t	1	1583479	1584179	998	1008	1583022.07	1583524.92	1583525.40	1584195.13	1584195.60	1584365.65	1584366.05	1584666.10	1584666.49	1585166.54	1585166.96	1585445.26	0	0	x	x	362	662	1156	0	T
3	f	24	r	4	4	1	384	-1	F1C1.TIF	F1C2.TIF	F2C2.TIF	1	1	2	1	2	2	150	714	T	X	t	1	1583479	1584179	998	1008	1583022.07	1583524.92	1583525.40	1584195.13	1584195.60	1584365.65	1584366.05	1584666.10	1584666.49	1585166.54	1585166.96	1585445.26	0	0	es war schwer die farben bei dn formen nichtzu beachten. aerdem war es s	23459	362	662	1157	0	T
4	f	24	r	1	0	1	0	1	F2C2.TIF	F2C2.TIF	F1C1.TIF	2	2	1	2	2	1	150	752	S	R	s	1	88661	89411	1151	1175	87925.64	88425.65	88429.13	89424.46	89424.91	89594.94	89595.40	89895.42	89895.84	90398.63	90399.16	92475.28	0	0	x	x	662	362	1158	0	T
4	f	24	r	3	1	1	1	1	F1C2.TIF	F1C2.TIF	F2C2.TIF	1	1	2	2	2	2	150	968	X	M	x	1	103684	104634	1061	1062	103095.39	103598.48	103599.00	104648.84	104649.29	104819.33	104819.75	105119.75	105120.16	105620.21	105620.64	107530.93	0	1	x	x	662	362	1159	0	T
4	f	24	r	4	1	2	2	1	F2C2.TIF	F2C1.TIF	F1C1.TIF	2	2	1	2	1	1	150	593	B	G	b	1	131193	131793	1015	1017	130754.92	131254.93	131258.42	131808.41	131808.87	131978.91	131979.38	132279.43	132279.86	132779.87	132780.36	134202.56	0	3	x	x	662	362	1160	0	T
4	f	24	r	4	1	3	3	1	F1C1.TIF	F1C2.TIF	F2C2.TIF	1	1	2	1	2	2	150	839	N	L	n	1	136306	137156	1212	1224	134694.86	135194.86	135198.32	137169.28	137169.76	137339.99	137340.47	137640.50	137640.95	138141.01	138141.45	138474.49	0	3	x	x	662	362	1161	0	T
4	f	24	r	3	1	4	4	1	F1C1.TIF	F1C1.TIF	F2C1.TIF	1	1	2	1	1	1	150	948	H	J	h	1	144243	145193	1133	1136	143764.70	144267.73	144268.25	145208.16	145208.62	145378.67	145379.10	145679.11	145679.52	146179.53	146180.01	146860.18	0	4	x	x	662	362	1162	0	T
4	f	24	r	1	1	5	5	1	F2C2.TIF	F2C2.TIF	F1C1.TIF	2	2	1	2	2	1	150	560	K	S	k	1	147820	148370	1131	1132	147354.64	147854.66	147858.06	148383.26	148383.69	148553.70	148554.20	148854.23	148854.65	149357.61	149358.15	151420.06	0	4	x	x	662	362	1163	0	T
4	f	24	r	2	1	6	6	-1	F2C2.TIF	F2C1.TIF	F1C2.TIF	2	2	1	2	1	2	150	637	X	J	x	1	152382	153032	1128	1137	151914.58	152417.56	152418.08	153047.76	153048.26	153218.33	153218.80	153518.86	153519.27	154019.31	154019.77	154444.26	0	4	x	x	362	662	1164	0	T
4	f	24	r	4	1	7	7	1	F2C1.TIF	F2C2.TIF	F1C2.TIF	2	2	1	1	2	2	150	939	J	L	j	1	155396	156346	1286	1303	154944.51	155444.51	155447.92	156358.77	156359.25	156529.30	156529.76	156829.76	156830.20	157330.24	157330.68	158860.02	0	4	x	x	662	362	1165	0	T
4	f	24	r	4	1	8	8	1	F1C1.TIF	F1C2.TIF	F2C2.TIF	1	1	2	1	2	2	150	687	V	M	v	1	159831	160531	1204	1211	159364.44	159867.44	159867.95	160544.29	160547.71	160717.75	160718.20	161018.22	161018.62	161518.65	161519.11	162779.74	0	4	x	x	662	362	1166	0	T
4	f	24	r	2	1	9	9	1	F1C1.TIF	F1C2.TIF	F2C1.TIF	1	1	2	1	2	1	150	934	S	H	s	1	163737	164687	1193	1188	163274.38	163777.32	163777.85	164700.06	164700.53	164870.56	164871.02	165171.04	165171.48	165671.49	165671.95	166443.80	0	4	x	x	662	362	1167	0	T
4	f	24	r	2	1	10	10	1	F2C1.TIF	F2C2.TIF	F1C1.TIF	2	2	1	1	2	1	150	575	P	K	p	1	167411	168011	1054	1057	166944.31	167444.32	167447.74	168023.75	168024.22	168194.28	168197.72	168497.78	168498.19	168998.20	168998.68	169723.85	0	4	x	x	662	362	1168	0	T
4	f	24	r	3	1	11	11	-1	F1C2.TIF	F1C2.TIF	F2C2.TIF	1	1	2	2	2	2	150	707	L	A	l	1	170699	171399	1162	1168	170214.26	170717.23	170717.77	171412.41	171412.88	171582.94	171583.38	171883.42	171883.85	172383.87	172384.34	173291.73	0	4	x	x	362	662	1169	0	T
4	f	24	r	2	1	12	12	-1	F2C1.TIF	F2C2.TIF	F1C1.TIF	2	2	1	1	2	1	150	587	X	M	y	0	174271	174871	1144	1156	173784.21	174287.17	174287.70	174884.30	174887.95	175057.99	175058.44	175358.45	175358.87	175858.94	175859.36	177403.91	0	4	x	x	362	662	1170	0	O
4	f	24	r	4	1	13	13	-1	F1C2.TIF	F1C1.TIF	F2C1.TIF	1	1	2	2	1	1	150	983	H	L	y	0	178389	179389	1201	1214	177904.14	178407.12	178407.64	179401.97	179402.42	179572.45	179572.90	179872.93	179873.34	180373.35	180373.82	181179.51	0	4	x	x	362	662	1171	0	O
4	f	24	r	1	1	14	14	-1	F2C2.TIF	F2C2.TIF	F1C1.TIF	2	2	1	2	2	1	150	897	P	K	p	1	182464	183364	1204	1202	181674.06	182177.08	182177.63	183377.66	183378.11	183548.19	183548.65	183848.68	183849.09	184349.13	184349.61	184797.36	0	4	x	x	362	662	1172	0	T
4	f	24	r	1	1	15	15	-1	F2C2.TIF	F2C2.TIF	F1C1.TIF	2	2	1	2	2	1	150	792	B	D	p	0	185726	186526	1194	1225	185284.00	185784.03	185787.45	186539.49	186539.93	186710.00	186710.45	187010.52	187010.93	187510.93	187511.42	187819.53	0	4	x	x	362	662	1173	0	O
4	f	24	r	3	1	16	16	-1	F1C2.TIF	F1C2.TIF	F2C2.TIF	1	1	2	2	2	2	150	522	V	X	k	0	189108	189658	1250	1241	188313.96	188813.96	188817.38	189671.07	189671.54	189841.58	189842.02	190142.02	190142.43	190642.48	190642.94	191051.55	0	4	x	x	362	662	1174	0	O
4	f	24	r	3	1	17	17	-1	F2C1.TIF	F2C1.TIF	F1C1.TIF	2	2	1	1	1	1	150	765	G	D	d	0	192379	193129	1181	1205	191553.90	192053.91	192057.33	193141.99	193142.45	193312.46	193312.93	193612.95	193613.39	194113.43	194113.91	194619.50	0	4	x	x	362	662	1175	1	D
4	f	24	r	1	1	18	18	-1	F2C1.TIF	F2C1.TIF	F1C2.TIF	2	2	1	1	1	2	150	944	B	D	b	1	195828	196778	1236	1242	195113.85	195616.82	195617.33	196790.63	196791.10	196961.12	196961.62	197261.64	197262.07	197762.13	197762.62	199419.10	0	4	x	x	362	662	1176	0	T
4	f	24	r	3	1	19	19	-1	F2C2.TIF	F2C2.TIF	F1C2.TIF	2	2	1	2	2	2	150	990	S	P	s	1	200398	201398	1143	1142	199913.75	200416.72	200417.28	201411.19	201411.68	201581.71	201582.15	201882.16	201882.57	202382.60	202383.08	203179.30	0	4	x	x	362	662	1177	0	T
4	f	24	r	4	1	20	20	1	F2C2.TIF	F2C1.TIF	F1C1.TIF	2	2	1	2	1	1	150	706	M	G	w	0	204996	205696	1127	1128	203663.69	204166.73	204167.26	205709.20	205709.70	205879.83	205880.26	206180.31	206180.73	206680.73	206681.19	207739.14	0	4	x	x	662	362	1178	0	O
4	f	24	r	4	1	21	21	1	F2C1.TIF	F2C2.TIF	F1C2.TIF	2	2	1	1	2	2	150	753	X	D	k	0	208706	209456	1054	1050	208233.62	208736.71	208737.22	209468.78	209469.23	209639.31	209639.77	209939.79	209940.19	210440.22	210440.69	210779.15	0	4	x	x	662	362	1179	0	O
4	f	24	r	2	1	22	22	-1	F2C2.TIF	F2C1.TIF	F1C2.TIF	2	2	1	2	1	2	150	868	S	L	l	0	212094	212994	1189	1203	211273.57	211776.50	211777.02	213007.51	213007.96	213177.98	213178.43	213478.44	213478.88	213978.97	213979.40	214298.84	0	4	x	x	362	662	1180	1	D
4	f	24	r	1	1	23	23	-1	F1C2.TIF	F1C2.TIF	F2C1.TIF	1	1	2	2	2	1	150	645	N	A	a	0	215258	215908	1249	1263	214793.52	215293.52	215297.07	215921.15	215921.59	216091.66	216092.10	216392.16	216392.57	216892.60	216893.09	218618.95	0	4	x	x	362	662	1181	1	D
4	f	24	r	3	1	24	24	1	F1C1.TIF	F1C1.TIF	F2C1.TIF	1	1	2	1	1	1	150	866	S	P	s	1	219569	220419	1139	1145	219113.44	219616.38	219616.90	220431.90	220432.35	220602.42	220602.88	220902.92	220903.34	221403.39	221406.82	222458.72	0	4	x	x	662	362	1182	0	T
4	f	24	r	3	1	25	25	1	F1C2.TIF	F1C2.TIF	F2C2.TIF	1	1	2	2	2	2	150	859	S	B	s	1	223443	224293	1128	1137	222953.38	223456.31	223456.86	224306.76	224307.20	224477.28	224477.74	224777.80	224778.22	225278.27	225278.75	225356.74	0	4	x	x	662	362	1183	0	T
4	f	24	r	1	1	26	26	-1	F2C1.TIF	F2C1.TIF	F1C2.TIF	2	2	1	1	1	2	150	504	L	A	a	0	226766	227266	1282	1273	225843.33	226346.28	226346.80	227279.56	227280.00	227450.08	227450.54	227750.59	227751.01	228251.01	228251.47	229306.73	0	4	x	x	362	662	1184	1	D
4	f	24	r	1	1	27	27	1	F2C1.TIF	F2C1.TIF	F1C2.TIF	2	2	1	1	1	2	150	817	S	X	s	1	230242	231092	1112	1121	229803.25	230303.26	230306.68	231106.67	231107.15	231277.23	231277.67	231577.73	231578.16	232078.19	232078.69	232938.65	0	4	x	x	662	362	1185	0	T
4	f	24	r	4	1	28	28	1	F1C2.TIF	F1C1.TIF	F2C1.TIF	1	1	2	2	1	1	150	529	K	T	k	1	233877	234427	1022	1036	233433.19	233933.21	233936.65	234439.84	234440.29	234610.34	234610.80	234910.84	234911.26	235411.33	235411.79	235722.87	0	4	x	x	662	362	1186	0	T
4	f	24	r	2	1	29	29	1	F1C2.TIF	F1C1.TIF	F2C2.TIF	1	1	2	2	1	2	150	653	J	A	j	1	236690	237340	1141	1150	236213.15	236713.16	236716.72	237352.63	237353.09	237523.12	237526.58	237826.62	237827.00	238327.05	238327.47	239276.42	0	4	x	x	662	362	1187	0	T
4	f	24	r	4	1	30	30	-1	F2C2.TIF	F2C1.TIF	F1C1.TIF	2	2	1	2	1	1	150	762	S	T	t	0	240641	241391	1128	1128	239773.09	240273.09	240276.60	241406.72	241407.18	241577.32	241577.75	241877.76	241878.19	242378.24	242378.68	243210.69	0	4	x	x	362	662	1188	1	D
4	f	24	r	4	1	31	31	-1	F1C2.TIF	F1C1.TIF	F2C1.TIF	1	1	2	2	1	1	150	697	L	J	l	1	244198	244898	1240	1244	243713.03	244213.04	244216.42	244911.18	244911.61	245081.63	245082.08	245382.15	245382.59	245882.61	245883.07	246250.47	0	4	x	x	362	662	1189	0	T
4	f	24	r	2	1	32	32	1	F2C2.TIF	F2C1.TIF	F1C2.TIF	2	2	1	2	1	2	150	635	D	B	d	1	247213	247863	1158	1165	246742.97	247245.99	247246.48	247876.40	247876.85	248046.86	248047.30	248347.34	248347.76	248847.82	248848.25	249498.40	0	4	x	x	662	362	1190	0	T
4	f	24	r	1	1	33	33	1	F2C2.TIF	F2C2.TIF	F1C1.TIF	2	2	1	2	2	1	150	877	K	N	k	1	250513	251413	1198	1199	249992.92	250495.81	250496.31	251426.52	251426.96	251596.98	251597.41	251897.42	251897.85	252397.92	252398.40	252922.56	0	4	x	x	662	362	1191	0	T
4	f	24	r	1	1	34	34	-1	F1C1.TIF	F1C1.TIF	F2C2.TIF	1	1	2	1	1	2	150	952	V	M	v	1	253863	254813	1127	1137	253412.86	253915.76	253916.26	254826.51	254826.96	254997.15	254997.59	255297.63	255298.05	255798.08	255798.51	256636.23	0	4	x	x	362	662	1192	0	T
4	f	24	r	3	1	35	35	-1	F2C2.TIF	F2C2.TIF	F1C2.TIF	2	2	1	2	2	2	150	745	G	J	j	0	257578	258328	1145	1145	257132.80	257635.74	257636.27	258341.01	258341.45	258511.49	258511.92	258811.98	258812.38	259312.39	259312.83	260346.10	0	4	x	x	362	662	1193	1	D
4	f	24	r	4	1	36	36	-1	F2C2.TIF	F2C1.TIF	F1C1.TIF	2	2	1	2	1	1	150	594	S	P	p	0	261304	261904	1119	1120	260832.74	261332.76	261336.24	261917.00	261917.44	262087.46	262087.90	262387.93	262388.35	262888.40	262888.87	263370.20	0	4	x	x	362	662	1194	1	D
4	f	24	r	1	1	37	37	1	F2C1.TIF	F2C1.TIF	F1C2.TIF	2	2	1	1	1	2	150	525	T	P	t	1	264620	265170	1197	1203	263862.70	264365.66	264366.19	265182.53	265185.97	265356.04	265356.49	265656.54	265656.96	266157.01	266157.46	267705.99	0	4	x	x	662	362	1195	0	T
4	f	24	r	3	1	38	38	-1	F1C1.TIF	F1C1.TIF	F2C1.TIF	1	1	2	1	1	1	150	822	P	M	p	1	268676	269526	1180	1191	268202.63	268705.59	268706.11	269539.25	269539.71	269709.76	269710.23	270010.26	270010.67	270510.72	270511.15	271049.98	0	4	x	x	362	662	1196	0	T
4	f	24	r	2	1	39	39	1	F1C2.TIF	F1C1.TIF	F2C2.TIF	1	1	2	2	1	2	150	780	G	X	g	1	271999	272799	1105	1115	271552.56	272055.48	272056.01	272812.08	272812.54	272982.57	272986.05	273286.12	273286.53	273786.57	273787.03	274362.14	0	4	x	x	662	362	1197	0	T
4	f	24	r	2	1	40	40	-1	F1C1.TIF	F1C2.TIF	F2C1.TIF	1	1	2	1	2	1	150	957	P	D	p	1	275347	276297	1126	1130	274872.50	275372.52	275375.95	276309.89	276310.38	276480.39	276480.84	276780.85	276781.28	277281.32	277281.77	278905.72	0	4	x	x	362	662	1198	0	T
4	f	24	r	3	1	41	41	-1	F1C1.TIF	F1C1.TIF	F2C1.TIF	1	1	2	1	1	1	150	913	V	B	v	1	279865	280765	1028	1025	279402.44	279905.41	279905.92	280778.34	280778.78	280948.80	280949.24	281249.33	281249.77	281749.77	281750.21	282857.72	0	4	x	x	362	662	1199	0	T
4	f	24	r	3	1	42	42	1	F2C2.TIF	F2C2.TIF	F1C2.TIF	2	2	1	2	2	2	150	789	M	J	w	0	284390	285190	1384	1385	283362.36	283865.27	283865.78	285205.94	285206.41	285376.44	285376.86	285676.90	285677.29	286177.36	286177.84	287945.67	0	4	x	x	662	362	1200	0	O
4	f	24	r	2	1	43	43	-1	F1C2.TIF	F1C1.TIF	F2C2.TIF	1	1	2	2	1	2	150	678	T	V	w	0	291971	292671	1153	1132	288442.27	288945.23	288945.76	292686.24	292686.72	292856.79	292857.33	293157.43	293157.85	293657.92	293658.37	294441.85	0	4	x	x	362	662	1201	0	O
4	f	24	r	1	1	44	44	-1	F1C1.TIF	F1C1.TIF	F2C2.TIF	1	1	2	1	1	2	150	830	M	S	w	0	295696	296546	1166	1168	294962.18	295465.15	295465.63	296559.34	296559.82	296729.89	296730.32	297030.35	297030.76	297530.79	297531.23	297817.64	0	4	x	x	362	662	1202	0	O
4	f	24	r	1	1	45	45	1	F1C1.TIF	F1C1.TIF	F2C2.TIF	1	1	2	1	1	2	150	918	S	N	s	1	298772	299672	1153	1154	298312.11	298815.14	298815.64	299685.54	299686.00	299856.09	299856.53	300156.55	300156.96	300657.01	300657.49	301449.83	0	4	x	x	662	362	1203	0	T
4	f	24	r	3	1	46	46	-1	F2C1.TIF	F2C1.TIF	F1C1.TIF	2	2	1	1	1	1	150	729	A	X	a	1	302400	303150	1062	1069	301952.05	302455.00	302455.51	303165.39	303165.84	303335.89	303336.31	303636.38	303636.80	304136.85	304137.28	304457.61	0	4	x	x	362	662	1204	0	T
4	f	24	r	2	1	47	47	1	F1C1.TIF	F1C2.TIF	F2C1.TIF	1	1	2	1	2	1	150	723	R	N	p	0	305418	306168	1056	1054	304952.02	305454.99	305455.51	306180.62	306181.06	306351.10	306351.54	306651.54	306651.94	307151.96	307155.35	307977.40	0	4	x	x	662	362	1205	0	O
4	f	24	r	3	1	48	48	-1	F1C2.TIF	F1C2.TIF	F2C2.TIF	1	1	2	2	2	2	150	841	S	L	s	1	308941	309791	1099	1108	308471.95	308971.96	308975.41	309805.40	309805.84	309975.90	309976.33	310276.34	310276.75	310776.78	310777.27	312137.33	0	4	x	x	362	662	1206	0	T
4	f	24	r	2	1	49	49	1	F2C1.TIF	F2C2.TIF	F1C1.TIF	2	2	1	1	2	1	150	593	K	J	j	0	313419	314019	1332	1333	312641.88	313141.89	313145.35	314032.05	314035.56	314205.58	314206.04	314506.09	314506.49	315006.53	315007.00	315609.50	0	4	x	x	662	362	1207	1	D
4	f	24	r	3	1	50	50	1	F2C1.TIF	F2C1.TIF	F1C1.TIF	2	2	1	1	1	1	150	856	K	D	k	1	316697	317547	1243	1235	316111.82	316614.80	316615.31	317559.89	317560.34	317730.39	317730.84	318030.87	318031.30	318531.36	318531.78	318795.07	0	4	x	x	662	362	1208	0	T
4	f	24	r	2	1	51	51	-1	F2C1.TIF	F2C2.TIF	F1C1.TIF	2	2	1	1	2	1	150	707	N	P	p	0	319778	320478	1203	1213	319301.78	319804.75	319805.25	320491.45	320491.88	320664.91	320665.39	320965.41	320965.82	321465.87	321466.35	322075.14	0	4	x	x	362	662	1209	1	D
4	f	24	r	1	1	52	52	-1	F2C1.TIF	F2C1.TIF	F1C2.TIF	2	2	1	1	1	2	150	794	V	L	l	0	323017	323817	1046	1065	322561.73	323064.65	323065.17	323830.32	323830.76	324000.77	324001.25	324301.31	324301.74	324804.68	324805.23	325131.13	0	4	x	x	362	662	1210	1	D
4	f	24	r	2	1	53	53	-1	F1C1.TIF	F1C2.TIF	F2C1.TIF	1	1	2	1	2	1	150	686	K	A	a	0	326093	326793	1158	1154	325621.66	326121.67	326125.09	326806.34	326806.81	326977.02	326977.47	327277.48	327277.88	327777.91	327778.34	327899.23	0	4	x	x	362	662	1211	1	D
4	f	24	r	4	1	54	54	-1	F2C2.TIF	F2C1.TIF	F1C1.TIF	2	2	1	2	1	1	150	575	G	X	x	0	328868	329468	1140	1136	328401.62	328901.62	328905.00	329481.02	329481.46	329651.46	329654.92	329954.95	329955.35	330455.39	330455.87	331019.00	0	4	x	x	362	662	1212	1	D
4	f	24	r	2	1	55	55	-1	F1C2.TIF	F1C1.TIF	F2C2.TIF	1	1	2	2	1	2	150	676	A	B	a	1	331965	332665	1148	1159	331521.56	332021.57	332025.01	332677.76	332678.19	332848.24	332848.70	333148.72	333149.14	333649.15	333649.61	336426.97	0	4	x	x	362	662	1213	0	T
4	f	24	r	2	1	56	56	1	F1C2.TIF	F1C1.TIF	F2C2.TIF	1	1	2	2	1	2	150	539	A	M	a	1	337388	337938	1002	988	336921.49	337424.41	337424.92	337951.33	337954.68	338124.74	338125.19	338425.21	338425.62	338925.65	338926.10	341129.08	0	4	x	x	662	362	1214	0	T
4	f	24	r	3	1	57	57	1	F2C2.TIF	F2C2.TIF	F1C2.TIF	2	2	1	2	2	2	150	579	G	N	g	1	342093	342693	1020	1016	341621.40	342124.39	342124.88	342706.14	342706.60	342876.77	342877.22	343177.30	343177.73	343677.74	343678.17	344681.09	0	4	x	x	662	362	1215	0	T
4	f	24	r	4	1	58	58	1	F2C1.TIF	F2C2.TIF	F1C2.TIF	2	2	1	1	2	2	150	622	V	T	w	0	345643	346293	1013	1017	345171.34	345674.27	345674.78	346305.96	346306.41	346476.61	346477.06	346777.07	346777.48	347277.50	347277.92	347850.89	0	4	x	x	662	362	1216	0	O
4	f	24	r	4	1	59	59	1	F2C2.TIF	F2C1.TIF	F1C1.TIF	2	2	1	2	1	1	150	553	H	G	l	0	348825	349375	1016	1013	348351.28	348854.22	348854.72	349388.59	349389.04	349559.14	349559.57	349859.60	349860.01	350360.05	350360.51	350794.67	0	4	x	x	662	362	1217	0	O
4	f	24	r	2	1	60	60	-1	F2C1.TIF	F2C2.TIF	F1C1.TIF	2	2	1	1	2	1	150	506	R	L	l	0	351759	352259	1045	1054	351281.25	351784.20	351784.71	352274.60	352275.03	352445.13	352445.56	352745.62	352746.04	353246.08	353246.51	353291.06	0	4	x	x	362	662	1218	1	D
4	f	24	r	4	1	61	61	-1	F1C1.TIF	F1C2.TIF	F2C2.TIF	1	1	2	1	2	2	150	805	G	P	p	0	354587	355387	1098	1097	353791.20	354294.18	354294.68	355400.13	355400.60	355570.67	355571.12	355871.15	355874.50	356374.54	356375.00	356698.75	0	4	x	x	362	662	1219	1	D
4	f	24	r	4	1	62	62	1	F1C1.TIF	F1C2.TIF	F2C2.TIF	1	1	2	1	2	2	150	740	K	P	k	1	358012	358762	1081	1088	357181.14	357684.15	357684.66	358774.79	358775.27	358945.32	358945.77	359245.80	359246.22	359746.30	359746.74	360444.53	0	4	x	x	662	362	1220	0	T
4	f	24	r	3	1	63	63	1	F2C1.TIF	F2C1.TIF	F1C1.TIF	2	2	1	1	1	1	150	574	G	L	g	1	361614	362214	1132	1125	360931.08	361434.05	361434.59	362227.52	362227.96	362398.02	362398.50	362698.55	362698.97	363199.04	363199.54	363818.54	0	4	x	x	662	362	1221	0	T
4	f	24	r	1	1	64	64	-1	F1C2.TIF	F1C2.TIF	F2C1.TIF	1	1	2	2	2	1	150	680	V	P	p	0	364761	365461	1149	1153	364321.02	364821.03	364824.45	365474.39	365474.84	365644.90	365645.37	365945.39	365945.83	366445.89	366446.39	366954.39	0	4	x	x	362	662	1222	1	D
4	f	24	r	4	1	65	65	-1	F2C1.TIF	F2C2.TIF	F1C2.TIF	2	2	1	1	2	2	150	511	B	P	p	0	367912	368462	1019	1018	367450.98	367950.99	367954.37	368475.19	368475.62	368645.84	368646.27	368946.34	368946.75	369446.77	369447.20	371724.26	0	4	x	x	362	662	1223	1	D
4	f	24	r	4	1	66	66	-1	F1C1.TIF	F1C2.TIF	F2C2.TIF	1	1	2	1	2	2	150	915	X	K	k	0	372691	373591	1158	1157	372220.91	372720.91	372724.31	373604.36	373604.84	373774.93	373775.36	374075.37	374075.78	374575.83	374576.32	375370.61	0	4	x	x	362	662	1224	1	D
4	f	24	r	4	1	67	67	1	F1C2.TIF	F1C1.TIF	F2C1.TIF	1	1	2	2	1	1	150	842	S	A	a	0	376337	377187	1116	1125	375870.85	376373.80	376374.32	377200.37	377200.81	377370.81	377374.15	377674.24	377674.64	378174.67	378175.11	378764.24	0	4	x	x	662	362	1225	1	D
4	f	24	r	1	1	68	68	1	F1C2.TIF	F1C2.TIF	F2C1.TIF	1	1	2	2	2	1	150	645	S	P	s	1	379718	380368	1069	1072	379250.77	379750.79	379754.17	380384.14	380384.57	380554.59	380555.03	380855.06	380855.47	381355.48	381355.92	381786.20	0	4	x	x	662	362	1226	0	T
4	f	24	r	1	1	69	69	1	F1C1.TIF	F1C1.TIF	F2C2.TIF	1	1	2	1	1	2	150	723	J	V	j	1	382755	383505	1051	1053	382290.74	382793.65	382794.17	383517.93	383518.42	383688.43	383688.88	383988.94	383989.34	384489.41	384489.88	385146.03	0	4	x	x	662	362	1227	0	T
4	f	24	r	1	1	70	70	-1	F1C2.TIF	F1C2.TIF	F2C1.TIF	1	1	2	2	2	1	150	999	V	L	l	0	386412	387412	1199	1202	385630.67	386133.79	386134.25	387424.98	387425.43	387595.49	387595.95	387895.99	387896.39	388396.46	388396.92	388778.22	0	4	x	x	362	662	1228	1	D
4	f	24	r	1	1	71	71	1	F2C2.TIF	F2C2.TIF	F1C1.TIF	2	2	1	2	2	1	150	646	B	T	t	0	389741	390391	1111	1124	389270.63	389773.56	389774.05	390404.38	390404.82	390574.85	390575.27	390875.30	390875.71	391375.75	391376.20	392506.04	0	4	x	x	662	362	1229	1	D
4	f	24	r	3	1	72	72	-1	F2C1.TIF	F2C1.TIF	F1C1.TIF	2	2	1	1	1	1	150	559	L	S	l	1	393760	394310	1109	1112	393000.56	393503.50	393504.02	394324.00	394324.44	394494.46	394494.92	394795.00	394795.42	395295.47	395295.94	395353.89	0	4	x	x	362	662	1230	0	T
4	f	24	r	1	1	73	73	-1	F2C2.TIF	F2C2.TIF	F1C1.TIF	2	2	1	2	2	1	150	751	V	H	v	1	396776	397526	1025	1034	395840.50	396343.48	396344.00	397538.91	397539.36	397709.39	397709.83	398009.87	398010.28	398510.33	398513.77	399306.07	0	4	x	x	362	662	1231	0	T
4	f	24	r	4	1	74	74	-1	F1C1.TIF	F1C2.TIF	F2C2.TIF	1	1	2	1	2	2	150	794	H	P	p	0	400534	401334	1241	1250	399810.45	400310.45	400313.86	401346.77	401347.22	401517.31	401517.74	401817.77	401818.17	402318.21	402318.68	402778.07	0	4	x	x	362	662	1232	1	D
4	f	24	r	4	1	75	75	-1	F2C1.TIF	F2C2.TIF	F1C2.TIF	2	2	1	1	2	2	150	989	V	P	p	0	404012	405012	1120	1112	403270.38	403773.37	403773.86	405025.72	405026.19	405196.27	405196.69	405496.70	405497.10	405997.16	405997.62	406363.75	0	4	x	x	362	662	1233	1	D
4	f	24	r	2	1	76	76	1	F1C1.TIF	F1C2.TIF	F2C1.TIF	1	1	2	1	2	1	150	944	X	G	g	0	407328	408278	1196	1214	406860.33	407363.29	407363.80	408293.89	408294.35	408464.40	408464.84	408764.86	408765.27	409265.32	409265.80	410043.64	0	4	x	x	662	362	1234	1	D
4	f	24	r	2	1	77	77	1	F2C2.TIF	F2C1.TIF	F1C2.TIF	2	2	1	2	1	2	150	968	B	P	p	0	411301	412251	1206	1202	410540.26	411043.26	411043.77	412264.00	412264.44	412434.62	412435.06	412735.12	412735.54	413235.58	413235.99	415577.89	0	4	x	x	662	362	1235	1	D
4	f	24	r	2	1	78	78	-1	F1C1.TIF	F1C2.TIF	F2C1.TIF	1	1	2	1	2	1	150	657	T	M	w	0	416824	417474	1177	1166	416080.18	416583.14	416583.66	417487.51	417487.99	417658.04	417658.50	417958.56	417958.98	418459.04	418459.54	419017.72	0	4	x	x	362	662	1236	0	O
4	f	24	r	3	1	79	79	1	F2C1.TIF	F2C1.TIF	F1C1.TIF	2	2	1	1	1	1	150	587	D	J	d	1	419976	420576	1091	1094	419510.12	420013.05	420013.55	420589.26	420589.73	420759.76	420760.20	421063.11	421063.60	421563.67	421564.14	422283.47	0	4	x	x	662	362	1237	0	T
4	f	24	r	2	1	80	80	1	F2C2.TIF	F2C1.TIF	F1C2.TIF	2	2	1	2	1	2	150	986	G	T	g	1	423252	424252	1255	1265	422770.06	423270.06	423273.50	424265.21	424265.69	424435.81	424436.22	424736.25	424736.64	425236.66	425237.08	425803.42	0	4	x	x	662	362	1238	0	T
4	f	24	r	2	1	81	81	-1	F2C2.TIF	F2C1.TIF	F1C2.TIF	2	2	1	2	1	2	150	772	H	M	t	0	427225	428025	1150	1146	426290.00	426792.98	426793.52	428037.79	428038.24	428208.43	428208.90	428508.97	428509.41	429009.46	429009.90	429433.39	0	4	x	x	362	662	1239	0	O
4	f	24	r	1	1	82	82	1	F2C1.TIF	F2C1.TIF	F1C2.TIF	2	2	1	1	1	2	150	748	D	S	d	1	430408	431158	1140	1148	429929.94	430432.93	430433.47	431173.43	431173.90	431343.97	431344.42	431644.43	431644.85	432144.92	432145.41	432537.43	0	4	x	x	662	362	1240	0	T
4	f	24	r	1	1	83	83	-1	F1C1.TIF	F1C1.TIF	F2C2.TIF	1	1	2	1	1	2	150	986	X	J	v	0	433479	434479	1100	1099	433029.89	433532.85	433533.38	434493.48	434493.94	434664.00	434664.44	434964.46	434964.86	435464.89	435465.35	436137.26	0	4	x	x	362	662	1241	0	O
4	f	24	r	3	1	84	84	1	F2C2.TIF	F2C2.TIF	F1C2.TIF	2	2	1	2	2	2	150	755	V	S	w	0	437096	437846	1041	1052	436629.83	437132.75	437133.28	437858.91	437859.36	438029.37	438029.84	438332.79	438333.34	438833.39	438833.85	440009.30	0	4	x	x	662	362	1242	0	O
4	f	24	r	3	1	85	85	-1	F1C1.TIF	F1C1.TIF	F2C1.TIF	1	1	2	1	1	1	150	724	M	S	s	0	440965	441715	1011	1013	440519.77	441022.75	441023.27	441727.73	441728.18	441898.25	441898.72	442198.78	442199.23	442699.29	442699.77	443803.16	0	4	x	x	362	662	1243	1	D
4	f	24	r	1	1	86	86	1	F1C2.TIF	F1C2.TIF	F2C1.TIF	1	1	2	2	2	1	150	657	J	V	j	1	445092	445742	1104	1116	444299.71	444802.63	444803.18	445755.42	445755.88	445925.96	445926.42	446226.46	446226.90	446726.90	446727.40	447145.14	0	4	x	x	662	362	1244	0	T
4	f	24	r	1	1	87	87	1	F1C2.TIF	F1C2.TIF	F2C1.TIF	1	1	2	2	2	1	150	818	J	K	j	1	448094	448944	1413	1428	447639.65	448142.63	448143.19	448957.17	448957.66	449127.71	449128.23	449428.25	449428.65	449928.71	449929.18	449993.07	0	4	x	x	662	362	1245	0	T
4	f	24	r	3	1	88	88	-1	F2C2.TIF	F2C2.TIF	F1C2.TIF	2	2	1	2	2	2	150	729	X	J	j	0	450928	451678	1291	1302	450479.61	450982.57	450983.08	451693.11	451693.56	451863.59	451864.03	452164.05	452164.45	452664.46	452664.99	453945.13	0	4	x	x	362	662	1246	1	D
4	f	24	r	2	1	89	89	-1	F1C2.TIF	F1C1.TIF	F2C2.TIF	1	1	2	2	1	2	150	941	B	T	p	0	454906	455856	1106	1116	454439.54	454942.60	454943.12	455868.61	455869.09	456039.16	456039.61	456342.53	456343.04	456843.07	456843.52	457802.93	0	4	x	x	362	662	1247	0	O
4	f	24	r	4	1	90	90	-1	F1C2.TIF	F1C1.TIF	F2C1.TIF	1	1	2	2	1	1	150	999	B	G	a	0	458766	459766	1097	1113	458299.49	458802.46	458802.96	459779.55	459783.04	459953.14	459953.58	460253.60	460254.00	460754.03	460754.48	460762.88	0	4	x	x	362	662	1248	0	O
4	f	24	r	4	1	91	91	-1	F2C1.TIF	F2C2.TIF	F1C2.TIF	2	2	1	1	2	2	150	958	A	D	a	1	462023	462973	1085	1081	461259.43	461759.44	461762.87	462986.15	462986.61	463156.63	463157.11	463457.14	463457.57	463957.59	463958.07	464362.80	0	4	x	x	362	662	1249	0	T
4	f	24	r	1	1	92	92	1	F1C1.TIF	F1C1.TIF	F2C2.TIF	1	1	2	1	1	2	150	802	B	T	d	0	465329	466129	1029	1024	464869.37	465372.31	465372.84	466142.84	466143.28	466313.34	466313.79	466613.83	466614.25	467114.30	467114.80	468152.79	0	4	x	x	662	362	1250	0	O
4	f	24	r	4	1	93	93	1	F1C2.TIF	F1C1.TIF	F2C1.TIF	1	1	2	2	1	1	150	995	P	R	d	0	469388	470388	1129	1144	468649.31	469152.33	469152.85	470402.77	470403.22	470573.41	470573.85	470873.89	470874.29	471374.31	471374.78	471784.69	0	4	x	x	662	362	1251	0	O
4	f	24	r	3	1	94	94	1	F1C1.TIF	F1C1.TIF	F2C1.TIF	1	1	2	1	1	1	150	989	T	V	t	1	472779	473779	1119	1114	472309.26	472812.24	472812.73	473792.71	473793.16	473963.31	473963.75	474263.80	474264.26	474764.27	474764.73	475816.81	0	4	x	x	662	362	1252	0	T
4	f	24	r	2	1	95	95	1	F2C1.TIF	F2C2.TIF	F1C1.TIF	2	2	1	1	2	1	150	922	A	L	a	1	476831	477781	1143	1140	476359.18	476862.16	476862.67	477794.10	477794.55	477964.57	477965.02	478265.05	478265.47	478765.51	478765.96	478792.57	0	4	x	x	662	362	1253	0	T
4	f	24	r	3	1	96	96	1	F1C2.TIF	F1C2.TIF	F2C2.TIF	1	1	2	2	2	2	150	517	T	P	t	1	479750	480300	961	956	479279.13	479782.11	479782.63	480312.90	480313.34	480483.40	480483.83	480783.89	480784.29	481284.37	481284.82	481864.55	0	4	x	x	662	362	1254	0	T
4	f	24	r	1	2	1	97	-1	F1C1.TIF	F1C1.TIF	F2C2.TIF	1	1	2	1	1	2	150	734	V	P	p	0	484585	485335	1220	1215	483749.07	484252.01	484252.56	485348.61	485349.09	485522.24	485522.74	485822.80	485823.22	486323.22	486323.66	486488.79	0	4	x	x	362	662	1255	1	D
4	f	24	r	1	2	2	98	1	F2C2.TIF	F2C2.TIF	F1C1.TIF	2	2	1	2	2	1	150	796	L	T	l	1	487461	488261	1085	1084	486989.00	487491.98	487492.50	488274.40	488274.84	488444.89	488445.35	488745.39	488745.81	489245.83	489246.33	489512.31	0	4	x	x	662	362	1256	0	T
4	f	24	r	4	2	3	99	1	F2C1.TIF	F2C2.TIF	F1C2.TIF	2	2	1	1	2	2	150	512	G	K	g	1	490670	491220	1039	1033	489998.96	490501.93	490502.43	491233.20	491233.66	491403.91	491404.34	491704.40	491704.83	492204.88	492205.32	492744.44	0	4	x	x	662	362	1257	0	T
4	f	24	r	2	2	4	100	-1	F1C2.TIF	F1C1.TIF	F2C2.TIF	1	1	2	2	1	2	150	928	B	T	t	0	493979	494929	1099	1106	493248.90	493751.91	493752.42	494942.46	494942.93	495112.96	495113.39	495413.45	495413.89	495913.94	495914.41	496296.66	0	4	x	x	362	662	1258	1	D
4	f	24	r	3	2	5	101	-1	F2C2.TIF	F2C2.TIF	F1C2.TIF	2	2	1	2	2	2	150	881	M	R	w	0	497261	498161	1094	1105	496798.85	497298.86	497302.31	498174.69	498175.13	498345.18	498345.65	498645.71	498646.15	499146.19	499146.64	499608.31	0	4	x	x	362	662	1259	0	O
4	f	24	r	4	2	6	102	-1	F2C1.TIF	F2C2.TIF	F1C2.TIF	2	2	1	1	2	2	150	762	J	V	j	1	500567	501317	978	964	500098.81	500601.73	500602.22	501332.15	501332.60	501502.67	501503.11	501803.16	501803.60	502303.61	502304.05	502776.25	0	4	x	x	362	662	1260	0	T
4	f	24	r	2	2	7	103	-1	F1C1.TIF	F1C2.TIF	F2C1.TIF	1	1	2	1	2	1	150	812	D	X	p	0	503710	504510	1088	1091	503258.74	503758.74	503762.15	504523.08	504523.56	504693.61	504694.06	504994.10	504994.51	505494.52	505494.98	505704.03	0	4	x	x	362	662	1261	0	O
4	f	24	r	1	2	8	104	-1	F1C2.TIF	F1C2.TIF	F2C1.TIF	1	1	2	2	2	1	150	569	J	K	j	1	506909	507509	1011	1018	506188.70	506688.71	506692.17	507522.25	507522.71	507692.79	507693.22	507993.27	507993.68	508493.74	508494.20	509048.58	0	4	x	x	362	662	1262	0	T
4	f	24	r	3	2	9	105	1	F1C1.TIF	F1C1.TIF	F2C1.TIF	1	1	2	1	1	1	150	653	T	A	a	0	509985	510635	1080	1091	509538.65	510041.62	510042.13	510647.74	510648.20	510818.26	510818.70	511121.69	511122.18	511622.18	511622.64	511928.42	0	4	x	x	662	362	1263	1	D
4	f	24	r	1	2	10	106	-1	F1C2.TIF	F1C2.TIF	F2C1.TIF	1	1	2	2	2	1	150	886	V	K	v	1	512885	513785	1101	1113	512418.59	512921.51	512922.02	513798.33	513798.76	513971.70	513972.19	514272.20	514272.60	514772.66	514773.11	515448.32	0	4	x	x	362	662	1264	0	T
4	f	24	r	1	2	11	107	1	F2C1.TIF	F2C1.TIF	F1C2.TIF	2	2	1	1	1	2	150	982	G	X	g	1	516409	517409	1101	1103	515938.53	516441.52	516442.00	517422.22	517422.66	517592.71	517593.18	517893.21	517893.64	518393.69	518394.14	518856.19	0	4	x	x	662	362	1265	0	T
4	f	24	r	4	2	12	108	1	F1C1.TIF	F1C2.TIF	F2C2.TIF	1	1	2	1	2	2	150	875	V	K	v	1	521220	522120	1056	1044	519348.48	519851.43	519851.97	522133.13	522133.62	522303.75	522304.20	522604.25	522604.69	523104.69	523105.12	523513.85	0	4	x	x	662	362	1266	0	T
4	f	24	r	4	2	13	109	-1	F1C1.TIF	F1C2.TIF	F2C2.TIF	1	1	2	1	2	2	150	817	H	V	v	0	524962	525812	1319	1342	524008.41	524511.33	524511.81	525825.75	525826.24	525996.37	525996.82	526296.86	526297.27	526797.32	526797.80	529656.04	0	4	x	x	362	662	1267	1	D
4	f	24	r	2	2	14	110	1	F2C1.TIF	F2C2.TIF	F1C1.TIF	2	2	1	1	2	1	150	688	B	M	p	0	547110	547810	1474	1481	546368.05	546871.07	546871.60	547823.20	547823.68	547993.84	547994.26	548294.27	548294.68	548794.76	548795.19	549177.63	0	5	x	x	662	362	1268	0	O
4	f	24	r	4	2	15	111	1	F2C1.TIF	F2C2.TIF	F1C2.TIF	2	2	1	1	2	2	150	538	G	J	g	1	550124	550674	1127	1128	549667.98	550170.96	550171.47	550686.69	550687.14	550857.22	550857.69	551157.73	551158.16	551660.96	551661.46	552281.28	0	5	x	x	662	362	1269	0	T
4	f	24	r	3	2	16	112	-1	F2C1.TIF	F2C1.TIF	F1C1.TIF	2	2	1	1	1	1	150	685	V	S	w	0	553233	553933	1172	1184	552777.95	553280.95	553281.47	553946.35	553946.78	554116.79	554117.25	554417.30	554417.71	554917.74	554921.12	556777.72	0	5	x	x	362	662	1270	0	O
4	f	24	r	3	2	17	113	1	F1C1.TIF	F1C1.TIF	F2C1.TIF	1	1	2	1	1	1	150	896	R	A	s	0	557766	558666	1182	1192	557277.87	557780.93	557781.45	558681.28	558681.74	558851.82	558852.26	559152.33	559152.74	559652.77	559653.24	563161.23	0	5	x	x	662	362	1271	0	O
4	f	24	r	2	2	18	114	1	F2C1.TIF	F2C2.TIF	F1C1.TIF	2	2	1	1	2	1	150	599	K	V	k	1	564395	564995	1265	1272	563687.77	564187.78	564191.25	565007.64	565011.01	565181.10	565181.56	565481.56	565481.97	565981.98	565982.42	566011.11	0	5	x	x	662	362	1272	0	T
4	f	24	r	2	2	19	115	1	F1C2.TIF	F1C1.TIF	F2C2.TIF	1	1	2	2	1	2	150	623	J	H	j	1	566956	567606	1173	1182	566507.72	567010.60	567011.11	567621.03	567621.49	567791.56	567792.03	568092.04	568092.46	568592.46	568592.89	569050.93	0	5	x	x	662	362	1273	0	T
4	f	24	r	4	2	20	116	-1	F1C2.TIF	F1C1.TIF	F2C1.TIF	1	1	2	2	1	1	150	683	T	H	t	1	570004	570704	1111	1125	569537.67	570037.69	570041.11	570717.17	570717.63	570890.75	570891.27	571191.31	571191.71	571691.78	571692.24	572091.03	0	5	x	x	362	662	1274	0	T
4	f	24	r	2	2	21	117	1	F2C2.TIF	F2C1.TIF	F1C2.TIF	2	2	1	2	1	2	150	725	T	P	t	1	573048	573798	1211	1223	572577.62	573080.62	573081.14	573811.14	573811.57	573981.66	573982.12	574282.16	574282.57	574782.63	574783.11	574985.09	0	5	x	x	662	362	1275	0	T
4	f	24	r	4	2	22	118	1	F1C1.TIF	F1C2.TIF	F2C2.TIF	1	1	2	1	2	2	150	797	V	M	v	1	575951	576751	1176	1183	575477.59	575980.62	575981.10	576763.68	576764.13	576934.15	576934.60	577234.67	577235.10	577735.17	577735.63	578265.24	0	5	x	x	662	362	1276	0	T
4	f	24	r	2	2	23	119	-1	F2C2.TIF	F2C1.TIF	F1C2.TIF	2	2	1	2	1	2	150	685	A	V	a	1	579233	579933	1287	1288	578767.53	579270.48	579271.00	579946.51	579946.93	580116.94	580117.40	580417.45	580420.80	580920.83	580921.28	581225.04	0	5	x	x	362	662	1277	0	T
4	f	24	r	4	2	24	120	-1	F2C2.TIF	F2C1.TIF	F1C1.TIF	2	2	1	2	1	1	150	614	M	J	j	0	582724	583374	1073	1070	581717.48	582217.48	582220.91	583387.23	583387.69	583560.62	583561.12	583861.18	583861.59	584361.63	584362.07	585017.03	0	5	x	x	362	662	1278	1	D
4	f	24	r	2	2	25	121	-1	F1C2.TIF	F1C1.TIF	F2C2.TIF	1	1	2	2	1	2	150	859	N	R	r	0	586230	587080	1171	1172	585517.41	586020.35	586020.88	587093.08	587093.52	587263.74	587264.18	587564.24	587564.67	588064.69	588065.11	588952.82	0	5	x	x	362	662	1279	1	D
4	f	24	r	4	2	26	122	1	F2C2.TIF	F2C1.TIF	F1C1.TIF	2	2	1	2	1	1	150	808	S	J	s	1	589944	590744	1103	1106	589457.34	589960.37	589960.89	590756.83	590757.28	590927.28	590930.70	591230.72	591231.12	591731.16	591731.61	592504.91	0	5	x	x	662	362	1280	0	T
4	f	24	r	4	2	27	123	1	F1C1.TIF	F1C2.TIF	F2C2.TIF	1	1	2	1	2	2	150	632	G	R	g	1	593458	594108	1028	1044	593007.30	593507.31	593510.75	594121.56	594122.01	594292.04	594292.51	594592.57	594592.97	595092.99	595093.45	596072.70	0	5	x	x	662	362	1281	0	T
4	f	24	r	4	2	28	124	1	F2C2.TIF	F2C1.TIF	F1C1.TIF	2	2	1	2	1	1	150	708	H	S	t	0	597022	597722	996	998	596567.25	597070.22	597070.70	597735.18	597735.61	597905.66	597906.11	598206.18	598206.61	598706.62	598707.06	599192.75	0	5	x	x	662	362	1282	0	O
4	f	24	r	2	2	29	125	1	F2C2.TIF	F2C1.TIF	F1C2.TIF	2	2	1	2	1	2	150	737	S	M	s	1	600151	600901	1273	1268	599687.18	600190.08	600190.61	600913.97	600914.44	601084.48	601084.95	601384.96	601385.40	601885.46	601885.94	605064.82	0	5	x	x	662	362	1283	0	T
4	f	24	r	4	2	30	126	-1	F1C2.TIF	F1C1.TIF	F2C1.TIF	1	1	2	2	1	1	150	594	K	N	n	0	606411	607011	1241	1251	605567.09	606067.10	606070.45	607024.57	607025.02	607195.08	607195.53	607495.54	607495.94	607995.98	607996.45	608952.60	0	5	x	x	362	662	1284	1	D
4	f	24	r	3	2	31	127	-1	F1C2.TIF	F1C2.TIF	F2C2.TIF	1	1	2	2	2	2	150	650	N	M	w	0	610574	611224	1485	1480	609447.02	609949.99	609950.48	611237.22	611240.68	611410.76	611411.22	611711.27	611711.68	612211.70	612212.14	613176.86	0	5	x	x	362	662	1285	0	O
4	f	24	r	2	2	32	128	1	F2C2.TIF	F2C1.TIF	F1C2.TIF	2	2	1	2	1	2	150	744	A	G	g	0	614448	615198	1557	1566	613676.96	614179.88	614180.38	615211.19	615211.66	615381.73	615382.19	615682.22	615682.62	616182.70	616183.12	617450.22	0	5	x	x	662	362	1286	1	D
4	f	24	r	3	2	33	129	-1	F2C1.TIF	F2C1.TIF	F1C1.TIF	2	2	1	1	1	1	150	812	P	N	p	1	643985	644785	1219	1225	643396.48	643899.54	643900.02	644799.92	644800.36	644970.45	644970.91	645270.97	645271.37	645771.41	645771.90	646009.80	0	6	x	x	362	662	1287	0	T
4	f	24	r	4	2	34	130	1	F1C2.TIF	F1C1.TIF	F2C1.TIF	1	1	2	2	1	1	150	535	N	K	w	0	646986	647536	1066	1081	646496.44	646999.33	646999.87	647549.80	647550.26	647720.42	647720.86	648020.92	648021.33	648521.37	648521.84	649719.66	0	6	x	x	662	362	1288	0	O
4	f	24	r	1	2	35	131	-1	F2C1.TIF	F2C1.TIF	F1C2.TIF	2	2	1	1	1	2	150	948	M	A	w	0	650679	651629	1067	1079	650216.37	650719.34	650719.82	651642.41	651642.84	651812.87	651813.33	652113.36	652113.78	652613.84	652614.31	654183.97	0	6	x	x	362	662	1289	0	O
4	f	24	r	2	2	36	132	1	F1C1.TIF	F1C2.TIF	F2C1.TIF	1	1	2	1	2	1	150	610	X	B	x	1	655148	655748	1123	1139	654676.31	655179.29	655179.79	655761.02	655761.46	655931.51	655931.96	656231.97	656232.39	656732.46	656732.93	658279.62	0	6	x	x	662	362	1290	0	T
4	f	24	r	2	2	37	133	1	F1C2.TIF	F1C1.TIF	F2C2.TIF	1	1	2	2	1	2	150	838	B	L	p	0	659268	660118	1120	1132	658786.23	659289.11	659289.61	660130.74	660131.18	660301.20	660301.67	660601.68	660602.09	661102.10	661102.59	661159.62	0	6	x	x	662	362	1291	0	O
4	f	24	r	1	2	38	134	-1	F1C1.TIF	F1C1.TIF	F2C2.TIF	1	1	2	1	1	2	150	747	R	G	r	1	662134	662884	1082	1091	661646.18	662149.20	662149.72	662899.67	662900.12	663070.20	663070.65	663370.72	663371.15	663871.18	663871.64	664791.61	0	6	x	x	362	662	1292	0	T
4	f	24	r	3	2	39	135	1	F2C1.TIF	F2C1.TIF	F1C1.TIF	2	2	1	1	1	1	150	704	J	A	j	1	665771	666471	1100	1114	665286.13	665789.13	665789.67	666484.02	666484.46	666654.48	666654.89	666954.96	666955.34	667455.42	667455.89	667991.64	0	6	x	x	662	362	1293	0	T
4	f	24	r	3	2	40	136	1	F2C2.TIF	F2C2.TIF	F1C2.TIF	2	2	1	2	2	2	150	994	G	J	g	1	668956	669956	1259	1249	668476.07	668976.08	668979.49	669969.49	669969.98	670139.99	670140.43	670440.49	670440.93	670940.97	670941.47	671609.29	0	6	x	x	662	362	1294	0	T
4	f	24	r	3	2	41	137	1	F2C2.TIF	F2C2.TIF	F1C2.TIF	2	2	1	2	2	2	150	626	N	K	n	1	672564	673214	999	1006	672096.01	672598.98	672599.48	673229.51	673229.97	673400.07	673400.51	673700.53	673700.93	674200.94	674201.46	675271.40	0	6	x	x	662	362	1295	0	T
4	f	24	r	1	2	42	138	-1	F2C2.TIF	F2C2.TIF	F1C1.TIF	2	2	1	2	2	1	150	614	M	V	v	0	676245	676895	1163	1165	675765.95	676268.94	676269.44	676909.43	676909.87	677079.94	677080.38	677380.39	677380.80	677880.85	677881.34	678969.27	0	6	x	x	362	662	1296	1	D
4	f	24	r	1	2	43	139	-1	F2C2.TIF	F2C2.TIF	F1C1.TIF	2	2	1	2	2	1	150	585	V	S	v	1	679928	680528	1107	1105	679455.90	679958.92	679959.45	680541.08	680541.57	680711.58	680712.01	681012.08	681012.52	681512.56	681513.03	682743.45	0	6	x	x	362	662	1297	0	T
4	f	24	r	2	2	44	140	-1	F1C1.TIF	F1C2.TIF	F2C1.TIF	1	1	2	1	2	1	150	639	X	B	v	0	683683	684333	1066	1070	683235.84	683738.80	683739.32	684345.72	684349.18	684519.21	684519.64	684819.71	684820.11	685320.12	685320.57	687239.09	0	6	x	x	362	662	1298	0	O
4	f	24	r	2	2	45	141	-1	F2C1.TIF	F2C2.TIF	F1C1.TIF	2	2	1	1	2	1	150	573	V	H	v	1	688571	689171	1044	1063	687735.75	688235.77	688239.16	689184.54	689185.01	689355.08	689355.55	689655.60	689659.01	690159.05	690159.50	690359.14	0	6	x	x	362	662	1299	0	T
4	f	24	r	4	2	46	142	1	F2C2.TIF	F2C1.TIF	F1C1.TIF	2	2	1	2	1	1	150	754	G	P	g	1	691319	692069	1013	1034	690855.72	691358.65	691359.19	692082.34	692082.78	692252.79	692253.23	692553.25	692553.63	693053.64	693054.07	693671.07	0	6	x	x	662	362	1300	0	T
4	f	24	r	2	2	47	143	-1	F1C2.TIF	F1C1.TIF	F2C2.TIF	1	1	2	2	1	2	150	502	H	K	k	0	694645	695145	1059	1062	694175.66	694678.57	694679.11	695158.99	695159.43	695329.50	695329.93	695629.94	695630.35	696130.36	696130.82	697415.48	0	6	x	x	362	662	1301	1	D
4	f	24	r	3	2	48	144	-1	F2C2.TIF	F2C2.TIF	F1C2.TIF	2	2	1	2	2	2	150	821	X	N	x	1	698386	699236	1015	1036	697915.60	698418.53	698419.03	699249.01	699249.44	699419.50	699419.94	699719.96	699720.39	700220.42	700220.85	701558.90	0	6	x	x	362	662	1302	0	T
4	f	24	r	1	2	49	145	1	F1C2.TIF	F1C2.TIF	F2C1.TIF	1	1	2	2	2	1	150	772	H	N	j	0	702523	703323	1013	1015	702055.55	702558.51	702558.99	703338.95	703339.41	703509.43	703509.87	703809.95	703810.37	704310.39	704310.85	705208.84	0	6	x	x	662	362	1303	0	O
4	f	24	r	4	2	50	146	-1	F2C2.TIF	F2C1.TIF	F1C1.TIF	2	2	1	2	1	1	150	550	R	S	r	1	706186	706736	1045	1063	705705.48	706208.43	706208.96	706749.12	706749.58	706919.62	706920.08	707220.10	707220.50	707720.51	707720.99	708823.03	0	6	x	x	362	662	1304	0	T
4	f	24	r	1	2	51	147	1	F1C2.TIF	F1C2.TIF	F2C1.TIF	1	1	2	2	2	1	150	579	V	M	w	0	709790	710390	1036	1042	709325.42	709828.36	709828.91	710402.89	710403.33	710573.35	710573.79	710873.85	710874.28	711374.29	711374.74	712168.72	0	6	x	x	662	362	1305	0	O
4	f	24	r	1	2	52	148	1	F1C1.TIF	F1C1.TIF	F2C2.TIF	1	1	2	1	1	2	150	676	P	L	p	1	713132	713832	1088	1098	712665.36	713165.37	713168.80	713844.51	713844.97	714015.04	714015.47	714318.36	714318.85	714818.92	714819.38	714998.80	0	6	x	x	662	362	1306	0	T
4	f	24	r	1	2	53	149	1	F1C2.TIF	F1C2.TIF	F2C1.TIF	1	1	2	2	2	1	150	965	G	B	g	1	715938	716888	1141	1146	715485.31	715985.32	715988.76	716901.54	716901.99	717072.22	717072.65	717372.67	717373.08	717873.10	717873.53	718534.84	0	6	x	x	662	362	1307	0	T
4	f	24	r	1	2	54	150	1	F2C1.TIF	F2C1.TIF	F1C2.TIF	2	2	1	1	1	2	150	528	L	R	l	1	719496	720046	1123	1118	719025.25	719525.27	719528.74	720059.05	720059.49	720229.55	720230.00	720530.03	720530.45	721030.49	721030.93	721608.66	0	6	x	x	662	362	1308	0	T
4	f	24	r	3	2	55	151	1	F2C2.TIF	F2C2.TIF	F1C2.TIF	2	2	1	2	2	2	150	640	P	A	p	1	722564	723214	1143	1141	722095.21	722598.21	722598.72	723228.63	723229.09	723399.10	723399.54	723699.58	723700.01	724200.07	724200.68	724790.71	0	6	x	x	662	362	1309	0	T
4	f	24	r	2	2	56	152	1	F2C1.TIF	F2C2.TIF	F1C1.TIF	2	2	1	1	2	1	150	774	X	T	k	0	725736	726536	1084	1091	725275.16	725778.14	725778.64	726548.78	726549.21	726719.22	726719.66	727019.72	727020.15	727520.19	727520.69	728054.72	0	6	x	x	662	362	1310	0	O
4	f	24	r	3	2	57	153	1	F1C2.TIF	F1C2.TIF	F2C2.TIF	1	1	2	2	2	2	150	938	X	P	x	1	729014	729964	1049	1054	728555.12	729058.11	729058.62	729978.68	729979.17	730149.29	730149.72	730449.75	730450.18	730950.27	730950.68	732390.51	0	6	x	x	662	362	1311	0	T
4	f	24	r	4	2	58	154	-1	F2C1.TIF	F2C2.TIF	F1C2.TIF	2	2	1	1	2	2	150	942	M	R	w	0	733356	734306	1037	1052	732885.03	733388.06	733388.54	734319.41	734319.84	734490.04	734490.47	734790.49	734790.91	735290.93	735291.37	735720.46	0	6	x	x	362	662	1312	0	O
4	f	24	r	2	2	59	155	-1	F1C1.TIF	F1C2.TIF	F2C1.TIF	1	1	2	1	2	1	150	697	T	G	t	1	737339	738039	1125	1140	736214.99	736717.97	736718.47	738051.93	738052.38	738222.44	738222.89	738522.90	738523.31	739023.39	739023.85	739512.49	0	6	x	x	362	662	1313	0	T
4	f	24	r	1	2	60	156	1	F2C2.TIF	F2C2.TIF	F1C1.TIF	2	2	1	2	2	1	150	849	P	L	p	1	740469	741319	1143	1140	740014.92	740514.94	740518.30	741331.79	741332.23	741502.29	741502.74	741802.79	741803.19	742303.28	742303.72	742760.45	0	6	x	x	662	362	1314	0	T
4	f	24	r	1	2	61	157	-1	F2C1.TIF	F2C1.TIF	F1C2.TIF	2	2	1	1	1	2	150	631	T	P	t	1	743783	744433	1065	1066	743254.88	743757.87	743758.39	744448.36	744448.82	744618.88	744619.32	744919.35	744919.75	745419.77	745420.24	745960.37	0	6	x	x	362	662	1315	0	T
4	f	24	r	4	2	62	158	-1	F2C2.TIF	F2C1.TIF	F1C1.TIF	2	2	1	2	1	1	150	895	S	R	s	1	755434	756334	1282	1276	754914.68	755417.72	755418.24	756348.23	756348.68	756518.74	756519.16	756819.23	756819.66	757319.69	757320.15	758072.10	0	7	x	x	362	662	1316	0	T
4	f	24	r	3	2	63	159	1	F2C1.TIF	F2C1.TIF	F1C1.TIF	2	2	1	1	1	1	150	819	X	G	x	1	759556	760406	1130	1131	758564.62	759067.62	759068.14	760419.48	760419.93	760590.05	760590.48	760890.55	760890.97	761391.00	761391.44	762520.00	0	7	x	x	662	362	1317	0	T
4	f	24	r	3	2	64	160	-1	F1C1.TIF	F1C1.TIF	F2C1.TIF	1	1	2	1	1	1	150	799	B	D	p	0	763523	764323	1058	1082	763034.56	763537.53	763538.07	764338.04	764338.51	764508.53	764508.99	764809.01	764809.41	765309.42	765309.90	766199.84	0	7	x	x	362	662	1318	0	O
4	f	24	r	4	2	65	161	-1	F1C1.TIF	F1C2.TIF	F2C2.TIF	1	1	2	1	2	2	150	834	R	A	g	0	767160	768010	1056	1052	766694.49	767197.49	767197.97	768022.68	768023.13	768193.16	768193.61	768493.65	768494.06	768994.14	768994.59	769897.83	0	7	x	x	362	662	1319	0	O
4	f	24	r	3	2	66	162	-1	F2C1.TIF	F2C1.TIF	F1C1.TIF	2	2	1	1	1	1	150	744	D	N	d	1	771220	771970	1132	1135	770394.44	770897.46	770898.01	771983.38	771983.83	772153.88	772154.33	772454.35	772457.74	772957.77	772958.21	773544.13	0	7	x	x	362	662	1320	0	T
4	f	24	r	4	2	67	163	1	F1C2.TIF	F1C1.TIF	F2C1.TIF	1	1	2	2	1	1	150	686	D	P	d	1	774579	775279	1010	1017	774044.37	774547.39	774547.92	775292.23	775292.66	775462.69	775463.14	775763.16	775763.56	776263.60	776264.06	776471.96	0	7	x	x	662	362	1321	0	T
4	f	24	r	2	2	68	164	-1	F2C1.TIF	F2C2.TIF	F1C1.TIF	2	2	1	1	2	1	150	894	M	G	w	0	777435	778335	1081	1073	776964.33	777467.31	777467.85	778348.08	778348.53	778518.58	778519.03	778819.05	778819.48	779319.55	779320.00	779911.87	0	7	x	x	362	662	1322	0	O
4	f	24	r	1	2	69	165	-1	F2C2.TIF	F2C2.TIF	F1C1.TIF	2	2	1	2	2	1	150	699	G	J	g	1	780887	781587	1056	1064	780414.28	780917.28	780917.83	781599.69	781600.11	781770.18	781770.65	782070.71	782071.11	782571.12	782571.59	784007.58	0	7	x	x	362	662	1323	0	T
4	f	24	r	1	2	70	166	-1	F1C1.TIF	F1C1.TIF	F2C2.TIF	1	1	2	1	1	2	150	743	L	P	p	0	784981	785731	1020	1026	784524.21	785027.19	785027.67	785744.39	785748.07	785918.23	785918.67	786218.72	786219.20	786719.26	786719.69	787207.58	0	7	x	x	362	662	1324	1	D
4	f	24	r	1	2	71	167	1	F2C2.TIF	F2C2.TIF	F1C1.TIF	2	2	1	2	2	1	150	828	K	S	k	1	788164	789014	1076	1078	787694.16	788197.15	788197.65	789027.59	789028.05	789198.07	789198.50	789498.56	789499.02	789999.04	789999.50	790297.56	0	7	x	x	662	362	1325	0	T
4	f	24	r	3	2	72	168	-1	F1C2.TIF	F1C2.TIF	F2C2.TIF	1	1	2	2	2	2	150	693	B	R	g	0	791268	791968	1039	1041	790784.12	791286.99	791287.49	791981.02	791981.49	792151.54	792152.00	792452.03	792452.44	792952.48	792952.93	793577.48	0	7	x	x	362	662	1326	0	O
4	f	24	r	4	2	73	169	-1	F2C1.TIF	F2C2.TIF	F1C2.TIF	2	2	1	1	2	2	150	619	N	S	n	1	794677	795327	940	935	794064.06	794564.07	794567.50	795339.66	795340.10	795510.12	795510.57	795810.59	795810.99	796311.06	796311.55	796839.39	0	7	x	x	362	662	1327	0	T
4	f	24	r	4	2	74	170	-1	F1C2.TIF	F1C1.TIF	F2C1.TIF	1	1	2	2	1	1	150	779	A	M	p	0	798273	799073	1034	1042	797344.00	797846.96	797847.47	799087.42	799087.86	799257.92	799258.38	799558.43	799558.83	800058.90	800059.38	800903.60	0	7	x	x	362	662	1328	0	O
4	f	24	r	3	2	75	171	1	F1C2.TIF	F1C2.TIF	F2C2.TIF	1	1	2	2	2	2	150	905	X	K	x	1	801870	802770	1049	1064	801403.94	801906.95	801907.47	802783.21	802783.70	802953.74	802957.20	803257.24	803257.70	803757.74	803758.21	804999.36	0	7	x	x	662	362	1329	0	T
4	f	24	r	4	2	76	172	1	F1C2.TIF	F1C1.TIF	F2C1.TIF	1	1	2	2	1	1	150	663	V	N	x	0	805969	806619	1122	1141	805493.87	805996.77	805997.28	806631.70	806632.14	806802.19	806802.63	807102.66	807103.08	807603.17	807603.61	808857.09	0	7	x	x	662	362	1330	0	O
4	f	24	r	1	2	77	173	1	F1C1.TIF	F1C1.TIF	F2C2.TIF	1	1	2	1	1	2	150	535	L	X	l	1	810267	810817	1051	1058	809353.82	809856.69	809857.20	810830.45	810830.89	811000.93	811001.38	811301.41	811301.81	811801.86	811802.33	812071.27	0	7	x	x	662	362	1331	0	T
4	f	24	r	3	2	78	174	-1	F1C2.TIF	F1C2.TIF	F2C2.TIF	1	1	2	2	2	2	150	616	D	K	d	1	813027	813677	1039	1043	812563.77	813066.65	813067.17	813690.27	813690.70	813860.74	813861.22	814161.25	814161.65	814661.65	814662.12	815239.14	0	7	x	x	362	662	1332	0	T
4	f	24	r	2	2	79	175	1	F1C1.TIF	F1C2.TIF	F2C1.TIF	1	1	2	1	2	1	150	761	P	J	p	1	816195	816945	1058	1061	815733.72	816236.64	816237.14	816958.26	816958.69	817128.85	817129.34	817429.34	817429.76	817929.79	817930.21	818263.41	0	7	x	x	662	362	1333	0	T
4	f	24	r	1	2	80	176	-1	F2C1.TIF	F2C1.TIF	F1C2.TIF	2	2	1	1	1	2	150	508	V	N	v	1	819225	819725	1063	1072	818763.66	819266.69	819267.18	819737.96	819738.39	819908.45	819908.89	820208.96	820209.37	820709.39	820709.84	821543.32	0	7	x	x	362	662	1334	0	T
4	f	24	r	3	2	81	177	-1	F1C1.TIF	F1C1.TIF	F2C1.TIF	1	1	2	1	1	1	150	507	X	T	t	0	823090	823590	1247	1244	822053.62	822553.62	822557.05	823603.59	823606.98	823777.05	823777.48	824077.49	824077.89	824577.95	824578.40	825496.89	0	7	x	x	362	662	1335	1	D
4	f	24	r	2	2	82	178	-1	F2C1.TIF	F2C2.TIF	F1C1.TIF	2	2	1	1	2	1	150	634	B	V	v	0	826482	827132	1140	1142	825993.54	826496.55	826497.09	827146.84	827147.30	827317.32	827317.76	827617.80	827618.23	828118.24	828118.67	828646.85	0	7	x	x	362	662	1336	1	D
4	f	24	r	4	2	83	179	1	F2C1.TIF	F2C2.TIF	F1C2.TIF	2	2	1	1	2	2	150	806	R	D	p	0	829605	830405	1084	1090	829133.51	829636.51	829637.03	830418.10	830418.53	830588.57	830589.07	830889.08	830889.48	831389.54	831389.98	831559.04	0	7	x	x	662	362	1337	0	O
4	f	24	r	1	2	84	180	1	F1C1.TIF	F1C1.TIF	F2C2.TIF	1	1	2	1	1	2	150	851	M	S	w	0	832503	833353	1045	1055	832053.46	832556.45	832556.93	833366.85	833367.31	833537.37	833537.84	833837.86	833838.27	834338.32	834338.79	835111.03	0	7	x	x	662	362	1338	0	O
4	f	24	r	3	2	85	181	-1	F1C1.TIF	F1C1.TIF	F2C1.TIF	1	1	2	1	1	1	150	605	X	M	v	0	836071	836671	1069	1071	835593.41	836096.42	836096.90	836686.73	836687.17	836857.20	836857.62	837157.63	837158.05	837658.10	837658.53	838711.01	0	7	x	x	362	662	1339	0	O
4	f	24	r	3	2	86	182	-1	F2C2.TIF	F2C2.TIF	F1C2.TIF	2	2	1	2	2	2	150	717	V	M	w	0	839669	840419	1143	1151	839203.34	839706.25	839706.75	840432.31	840432.80	840602.84	840603.29	840903.30	840906.68	841406.72	841407.17	842022.92	0	7	x	x	362	662	1340	0	O
4	f	24	r	2	2	87	183	1	F1C2.TIF	F1C1.TIF	F2C2.TIF	1	1	2	2	1	2	150	857	V	L	v	1	843266	844116	1159	1172	842523.29	843026.29	843026.80	844129.11	844129.55	844299.60	844300.07	844600.11	844600.52	845100.58	845101.03	845751.00	0	7	x	x	662	362	1341	0	T
4	f	24	r	2	2	88	184	1	F1C1.TIF	F1C2.TIF	F2C1.TIF	1	1	2	1	2	1	150	585	A	R	a	1	846762	847362	1205	1206	846253.22	846753.23	846756.64	847376.64	847377.10	847547.11	847547.54	847847.59	847847.99	848348.05	848348.49	848966.48	0	7	x	x	662	362	1342	0	T
4	f	24	r	2	2	89	185	-1	F2C2.TIF	F2C1.TIF	F1C2.TIF	2	2	1	2	1	2	150	556	D	G	g	0	850653	851203	1431	1437	849453.17	849956.18	849956.67	851216.63	851217.09	851387.17	851387.63	851687.69	851688.09	852188.14	852188.61	852536.43	0	7	x	x	362	662	1343	1	D
4	f	24	r	3	2	90	186	1	F2C1.TIF	F2C1.TIF	F1C1.TIF	2	2	1	1	1	1	150	944	H	J	j	0	853834	854784	1237	1243	853033.13	853536.13	853536.63	854797.49	854797.93	854968.02	854968.46	855268.51	855268.92	855768.97	855769.43	857016.34	0	7	x	x	662	362	1344	1	D
4	f	24	r	2	2	91	187	-1	F2C2.TIF	F2C1.TIF	F1C2.TIF	2	2	1	2	1	2	150	538	A	N	n	0	857975	858525	1108	1116	857513.04	858013.06	858016.43	858537.93	858538.38	858708.42	858708.84	859008.91	859009.31	859509.37	859509.82	860022.58	0	7	x	x	362	662	1345	1	D
4	f	24	r	3	2	92	188	1	F1C1.TIF	F1C1.TIF	F2C1.TIF	1	1	2	1	1	1	150	863	V	X	v	1	860998	861848	1065	1072	860533.00	861033.00	861036.37	861860.73	861861.16	862031.20	862031.64	862331.66	862332.07	862832.07	862832.53	863078.47	0	7	x	x	662	362	1346	0	T
4	f	24	r	1	2	93	189	-1	F1C2.TIF	F1C2.TIF	F2C1.TIF	1	1	2	2	2	1	150	636	N	S	v	0	864005	864655	1143	1147	863562.96	864065.90	864066.41	864668.42	864668.86	864838.92	864839.34	865139.36	865139.76	865639.76	865640.24	866262.52	0	7	x	x	362	662	1347	0	O
4	f	24	r	4	2	94	190	-1	F1C1.TIF	F1C2.TIF	F2C2.TIF	1	1	2	1	2	2	150	839	M	L	m	1	867235	868085	1105	1102	866762.90	867265.84	867266.34	868098.45	868098.89	868268.96	868269.40	868569.43	868569.84	869069.86	869070.34	869670.50	0	7	x	x	362	662	1348	0	T
4	f	24	r	1	2	95	191	1	F2C1.TIF	F2C1.TIF	F1C2.TIF	2	2	1	1	1	2	150	821	X	V	k	0	870617	871467	1081	1083	870162.84	870662.85	870666.27	871479.92	871480.41	871650.42	871650.86	871950.89	871951.30	872451.37	872451.82	872742.42	0	7	x	x	662	362	1349	0	O
4	f	24	r	3	2	96	192	1	F1C2.TIF	F1C2.TIF	F2C2.TIF	1	1	2	2	2	2	150	733	X	K	x	1	873698	874448	1092	1102	873242.80	873742.80	873746.17	874460.87	874461.29	874631.33	874631.79	874931.83	874932.26	875432.32	875432.74	876056.10	0	7	x	x	662	362	1350	0	T
4	f	24	r	3	3	1	193	1	F2C1.TIF	F2C1.TIF	F1C1.TIF	2	2	1	1	1	1	150	861	B	D	b	1	936208	937058	1649	1617	935721.80	936224.72	936225.24	937071.35	937071.78	937241.82	937245.27	937545.31	937545.75	938045.79	938046.25	938486.91	0	7	x	x	662	362	1351	0	T
4	f	24	r	3	3	2	194	1	F1C2.TIF	F1C2.TIF	F2C2.TIF	1	1	2	2	2	2	150	689	J	H	j	1	939721	940421	1542	1531	938971.74	939474.71	939475.21	940435.20	940435.67	940605.82	940606.25	940906.28	940906.69	941406.71	941407.15	942855.12	0	7	x	x	662	362	1352	0	T
4	f	24	r	3	3	3	195	-1	F2C1.TIF	F2C1.TIF	F1C1.TIF	2	2	1	1	1	1	150	749	A	V	a	1	943792	944542	1403	1411	943351.68	943851.69	943855.13	944555.10	944555.56	944725.72	944726.15	945026.23	945026.64	945526.65	945527.09	945781.39	0	7	x	x	362	662	1353	0	T
4	f	24	r	3	3	4	196	1	F1C2.TIF	F1C2.TIF	F2C2.TIF	1	1	2	2	2	2	150	517	K	J	k	1	946738	947288	1219	1232	946271.64	946774.57	946775.08	947301.41	947301.83	947474.37	947474.84	947774.89	947775.32	948275.37	948275.80	948278.80	0	7	x	x	662	362	1354	0	T
4	f	24	r	4	3	5	197	-1	F2C2.TIF	F2C1.TIF	F1C1.TIF	2	2	1	2	1	1	150	530	T	S	t	1	949285	949835	1223	1231	948771.59	949271.60	949274.66	949848.29	949848.72	950018.77	950019.25	950319.31	950319.72	950819.74	950820.18	950919.10	0	7	x	x	362	662	1355	0	T
4	f	24	r	1	3	6	198	1	F1C1.TIF	F1C1.TIF	F2C2.TIF	1	1	2	1	1	2	150	505	A	B	a	1	951862	952362	1227	1250	951411.56	951914.53	951915.03	952375.13	952375.55	952545.58	952546.03	952846.06	952846.47	953346.49	953346.98	953606.94	0	7	x	x	662	362	1356	0	T
4	f	24	r	3	3	7	199	1	F1C1.TIF	F1C1.TIF	F2C1.TIF	1	1	2	1	1	1	150	668	T	N	t	1	955050	955750	1150	1169	954091.52	954594.52	954595.03	955765.11	955765.57	955935.58	955936.03	956236.06	956236.49	956736.54	956736.99	957349.10	0	7	x	x	662	362	1357	0	T
4	f	24	r	3	3	8	200	1	F2C2.TIF	F2C2.TIF	F1C2.TIF	2	2	1	2	2	2	150	827	S	R	s	1	958309	959159	1296	1318	957841.44	958341.45	958344.86	959174.86	959175.30	959345.46	959345.91	959645.94	959646.36	960146.40	960146.86	960566.86	0	7	x	x	662	362	1358	0	T
4	f	24	r	4	3	9	201	1	F2C2.TIF	F2C1.TIF	F1C1.TIF	2	2	1	2	1	1	150	673	A	B	a	1	961491	962191	1098	1108	961051.39	961551.40	961554.74	962204.75	962205.18	962375.27	962375.72	962675.74	962676.15	963176.22	963176.69	963318.90	0	7	x	x	662	362	1359	0	T
4	f	24	r	3	3	10	202	1	F1C2.TIF	F1C2.TIF	F2C2.TIF	1	1	2	2	2	2	150	988	D	L	d	1	964279	965279	1110	1115	963811.35	964314.24	964314.74	965294.83	965295.31	965465.32	965465.79	965765.87	965766.30	966266.33	966266.81	966549.05	0	7	x	x	662	362	1360	0	T
4	f	24	r	2	3	11	203	1	F1C1.TIF	F1C2.TIF	F2C1.TIF	1	1	2	1	2	1	150	520	L	M	l	1	967508	968058	1086	1099	967041.30	967544.24	967544.76	968070.76	968071.21	968241.22	968244.70	968544.75	968545.16	969045.17	969045.62	969461.11	0	7	x	x	662	362	1361	0	T
4	f	24	r	4	3	12	204	1	F1C2.TIF	F1C1.TIF	F2C1.TIF	1	1	2	2	1	1	150	976	J	K	j	1	970422	971422	1150	1150	969951.25	970451.26	970454.73	971434.67	971435.11	971605.16	971605.59	971905.62	971906.04	972406.05	972406.51	972838.63	0	7	x	x	662	362	1362	0	T
4	f	24	r	4	3	13	205	1	F1C1.TIF	F1C2.TIF	F2C2.TIF	1	1	2	1	2	2	150	558	M	X	w	0	973803	974353	1093	1098	973331.20	973834.25	973834.73	974366.46	974366.89	974536.97	974537.44	974837.48	974837.89	975337.92	975338.39	975780.95	0	7	x	x	662	362	1363	0	O
4	f	24	r	3	3	14	206	1	F1C1.TIF	F1C1.TIF	F2C1.TIF	1	1	2	1	1	1	150	573	R	N	p	0	976717	977317	1081	1081	976271.16	976771.16	976774.55	977330.23	977330.77	977500.80	977501.25	977803.71	977804.19	978304.22	978304.66	979590.83	0	7	x	x	662	362	1364	0	O
4	f	24	r	4	3	15	207	-1	F1C1.TIF	F1C2.TIF	F2C2.TIF	1	1	2	1	2	2	150	587	P	R	p	1	980552	981152	1035	1044	980091.09	980591.10	980594.48	981164.90	981165.33	981335.39	981335.85	981635.90	981636.30	982136.38	982136.82	982294.41	0	7	x	x	362	662	1365	0	T
4	f	24	r	3	3	16	208	-1	F2C2.TIF	F2C2.TIF	F1C2.TIF	2	2	1	2	2	2	150	900	J	A	j	1	983250	984150	1072	1077	982781.06	983284.00	983284.51	984164.54	984165.00	984335.01	984335.43	984635.47	984635.90	985135.92	985136.38	985654.40	0	7	x	x	362	662	1366	0	T
4	f	24	r	3	3	17	209	-1	F1C1.TIF	F1C1.TIF	F2C1.TIF	1	1	2	1	1	1	150	956	T	M	t	1	986864	987814	1091	1089	986140.99	986640.99	986644.44	987827.55	987828.01	987998.04	987998.50	988298.57	988298.97	988798.98	988799.43	989510.66	0	7	x	x	362	662	1367	0	T
4	f	24	r	4	3	18	210	-1	F2C1.TIF	F2C2.TIF	F1C2.TIF	2	2	1	1	2	2	150	618	R	V	v	0	990495	991145	1086	1114	990010.94	990513.89	990514.42	991158.30	991158.76	991328.81	991329.27	991629.33	991629.73	992129.77	992130.24	992630.70	0	7	x	x	362	662	1368	1	D
4	f	24	r	2	3	19	211	1	F2C1.TIF	F2C2.TIF	F1C1.TIF	2	2	1	1	2	1	150	911	V	X	x	0	994155	995055	1066	1049	993120.89	993623.88	993624.37	995068.07	995068.52	995238.54	995238.97	995539.00	995539.40	996039.41	996039.86	996774.23	0	7	x	x	662	362	1369	1	D
4	f	24	r	1	3	20	212	1	F1C1.TIF	F1C1.TIF	F2C2.TIF	1	1	2	1	1	2	150	881	X	S	s	0	997746	998646	1000	1012	997280.81	997783.77	997784.26	998658.72	998659.16	998829.21	998829.70	999129.73	999130.18	999630.18	999630.67	1000134.10	0	7	x	x	662	362	1370	1	D
4	f	24	r	3	3	21	213	1	F2C2.TIF	F2C2.TIF	F1C2.TIF	2	2	1	2	2	2	150	744	N	A	a	0	1001517	1002267	1089	1073	1000630.78	1001133.84	1001134.32	1002280.41	1002280.90	1002453.91	1002454.41	1002754.45	1002754.85	1003254.91	1003255.36	1003464.09	0	7	x	x	662	362	1371	1	D
4	f	24	r	1	3	22	214	1	F2C1.TIF	F2C1.TIF	F1C2.TIF	2	2	1	1	1	2	150	696	T	L	t	1	1005108	1005808	1326	1334	1003950.71	1004450.73	1004454.13	1005824.00	1005824.51	1005994.54	1005994.97	1006295.03	1006295.43	1006795.48	1006795.94	1007464.02	0	7	x	x	662	362	1372	0	T
4	f	24	r	2	3	23	215	-1	F2C2.TIF	F2C1.TIF	F1C2.TIF	2	2	1	2	1	2	150	935	R	K	p	0	1008425	1009375	1044	1054	1007960.66	1008463.67	1008464.21	1009387.96	1009388.44	1009558.45	1009558.89	1009858.91	1009859.32	1010359.34	1010359.79	1011413.97	0	7	x	x	362	662	1373	0	O
4	f	24	r	1	3	24	216	1	F1C2.TIF	F1C2.TIF	F2C1.TIF	1	1	2	2	2	1	150	829	N	A	a	0	1012358	1013208	1216	1221	1011910.58	1012413.49	1012413.98	1013224.10	1013224.57	1013394.64	1013395.06	1013695.09	1013695.54	1014195.58	1014196.03	1014598.04	0	7	x	x	662	362	1374	1	D
4	f	24	r	3	3	25	217	-1	F2C1.TIF	F2C1.TIF	F1C1.TIF	2	2	1	1	1	1	150	764	K	X	k	1	1015555	1016305	1099	1092	1015080.53	1015583.50	1015584.00	1016318.28	1016318.73	1016488.81	1016489.23	1016789.26	1016789.66	1017289.67	1017290.10	1017446.03	0	7	x	x	362	662	1375	0	T
4	f	24	r	1	3	26	218	1	F2C2.TIF	F2C2.TIF	F1C1.TIF	2	2	1	2	2	1	150	622	N	A	w	0	1018421	1019071	1093	1107	1017940.50	1018443.43	1018443.94	1019084.11	1019084.56	1019254.57	1019255.01	1019555.04	1019555.44	1020055.48	1020055.98	1021430.08	0	7	x	x	662	362	1376	0	O
4	f	24	r	3	3	27	219	-1	F2C2.TIF	F2C2.TIF	F1C2.TIF	2	2	1	2	2	2	150	988	D	N	d	1	1022395	1023395	1027	1028	1021930.43	1022433.43	1022433.97	1023407.84	1023408.30	1023578.35	1023578.82	1023878.84	1023879.25	1024379.31	1024379.77	1025557.89	0	7	x	x	362	662	1377	0	T
4	f	24	r	4	3	28	220	-1	F2C1.TIF	F2C2.TIF	F1C2.TIF	2	2	1	1	2	2	150	825	J	B	j	1	1026510	1027360	1019	1023	1026050.36	1026550.37	1026553.75	1027373.77	1027374.21	1027544.22	1027544.66	1027844.70	1027845.13	1028345.17	1028345.63	1028583.76	0	7	x	x	362	662	1378	0	T
4	f	24	r	2	3	29	221	1	F2C2.TIF	F2C1.TIF	F1C2.TIF	2	2	1	2	1	2	150	651	B	G	g	0	1029555	1030205	1052	1047	1029070.31	1029570.31	1029573.71	1030218.26	1030218.69	1030388.76	1030389.23	1030689.26	1030689.69	1031189.75	1031190.22	1032005.64	0	7	x	x	662	362	1379	1	D
4	f	24	r	1	3	30	222	1	F1C2.TIF	F1C2.TIF	F2C1.TIF	1	1	2	2	2	1	150	621	L	K	l	1	1032976	1033626	1154	1153	1032500.26	1033000.27	1033003.66	1033638.90	1033639.36	1033809.41	1033809.88	1034109.96	1034110.37	1034613.20	1034613.72	1034965.66	0	7	x	x	662	362	1380	0	T
4	f	24	r	4	3	31	223	-1	F1C2.TIF	F1C1.TIF	F2C1.TIF	1	1	2	2	1	1	150	657	S	D	s	1	1035905	1036555	1195	1211	1035460.21	1035960.23	1035963.64	1036567.86	1036568.28	1036738.33	1036738.78	1037038.85	1037039.25	1037539.28	1037539.78	1038117.63	0	7	x	x	362	662	1381	0	T
4	f	24	r	2	3	32	224	1	F2C1.TIF	F2C2.TIF	F1C1.TIF	2	2	1	1	2	1	150	749	A	P	a	1	1039080	1039830	1154	1151	1038610.16	1039113.13	1039113.65	1039843.56	1039843.99	1040014.02	1040014.44	1040314.49	1040314.92	1040814.97	1040815.42	1041253.53	0	7	x	x	662	362	1382	0	T
4	f	24	r	4	3	33	225	-1	F1C2.TIF	F1C1.TIF	F2C1.TIF	1	1	2	2	1	1	150	722	K	A	k	1	1042191	1042941	1166	1183	1041750.11	1042253.06	1042253.58	1042954.44	1042954.88	1043124.95	1043125.40	1043425.42	1043425.84	1043925.85	1043926.30	1044485.51	0	7	x	x	362	662	1383	0	T
4	f	24	r	4	3	34	226	1	F1C1.TIF	F1C2.TIF	F2C2.TIF	1	1	2	1	2	2	150	879	V	R	v	1	1046327	1047227	1126	1103	1044980.07	1045483.04	1045483.56	1047240.15	1047243.59	1047413.65	1047414.10	1047714.12	1047714.52	1048214.55	1048215.02	1048629.69	0	7	x	x	662	362	1384	0	T
4	f	24	r	3	3	35	227	-1	F1C2.TIF	F1C2.TIF	F2C2.TIF	1	1	2	2	2	2	150	512	S	T	s	1	1049615	1050165	1137	1140	1049130.01	1049633.01	1049633.51	1050177.88	1050178.34	1050348.40	1050348.85	1050648.88	1050649.34	1051149.39	1051149.85	1051477.48	0	7	x	x	362	662	1385	0	T
4	f	24	r	1	3	36	228	1	F2C1.TIF	F2C1.TIF	F1C2.TIF	2	2	1	1	1	2	150	900	G	S	g	1	1052453	1053353	1143	1146	1051969.97	1052472.94	1052473.44	1053366.59	1053367.03	1053537.08	1053537.57	1053837.58	1053837.99	1054338.03	1054338.50	1055349.78	0	7	x	x	662	362	1386	0	T
4	f	24	r	1	3	37	229	-1	F2C1.TIF	F2C1.TIF	F1C2.TIF	2	2	1	1	1	2	150	604	B	K	k	0	1056315	1056915	1105	1103	1055839.90	1056342.86	1056343.38	1056928.36	1056928.81	1057098.87	1057099.32	1057399.33	1057399.73	1057899.74	1057903.10	1058213.21	0	7	x	x	362	662	1387	1	D
4	f	24	r	4	3	38	230	-1	F2C2.TIF	F2C1.TIF	F1C1.TIF	2	2	1	2	1	1	150	561	B	V	v	0	1059171	1059721	1072	1078	1058699.85	1059202.80	1059203.30	1059734.26	1059734.71	1059904.79	1059905.23	1060205.27	1060205.68	1060705.70	1060706.15	1060949.44	0	7	x	x	362	662	1388	1	D
4	f	24	r	1	3	39	231	-1	F2C2.TIF	F2C2.TIF	F1C1.TIF	2	2	1	2	2	1	150	549	J	S	s	0	1061909	1062459	1076	1082	1061439.81	1061942.75	1061943.24	1062473.20	1062473.65	1062643.82	1062644.26	1062944.26	1062944.67	1063444.69	1063445.14	1063749.43	0	7	x	x	362	662	1389	1	D
4	f	24	r	1	3	40	232	1	F2C2.TIF	F2C2.TIF	F1C1.TIF	2	2	1	2	2	1	150	948	J	K	j	1	1064722	1065672	1127	1120	1064249.76	1064752.72	1064753.21	1065684.74	1065685.21	1065855.26	1065855.71	1066155.74	1066156.20	1066656.23	1066656.67	1067445.09	0	7	x	x	662	362	1390	0	T
4	f	24	r	2	3	41	233	-1	F2C1.TIF	F2C2.TIF	F1C1.TIF	2	2	1	1	2	1	150	638	A	L	l	0	1068384	1069034	867	873	1067939.71	1068442.61	1068443.13	1069047.39	1069047.81	1069217.85	1069218.29	1069518.32	1069518.72	1070018.79	1070019.26	1070133.08	0	7	x	x	362	662	1391	1	D
4	f	24	r	3	3	42	234	-1	F1C2.TIF	F1C2.TIF	F2C2.TIF	1	1	2	2	2	2	150	837	A	B	a	1	1071205	1072055	1353	1366	1070619.65	1071119.66	1071123.11	1072068.11	1072068.54	1072238.60	1072239.03	1072539.04	1072539.46	1073039.50	1073042.98	1073204.99	0	7	x	x	362	662	1392	0	T
4	f	24	r	2	3	43	235	1	F1C2.TIF	F1C1.TIF	F2C2.TIF	1	1	2	2	1	2	150	839	T	D	d	0	1074162	1075012	1197	1195	1073699.61	1074199.61	1074203.03	1075025.20	1075025.63	1075195.64	1075196.09	1075496.09	1075496.52	1075996.55	1075997.03	1076564.97	0	7	x	x	662	362	1393	1	D
4	f	24	r	3	3	44	236	-1	F1C1.TIF	F1C1.TIF	F2C1.TIF	1	1	2	1	1	1	150	627	H	P	p	0	1077511	1078161	1255	1267	1077059.56	1077562.46	1077562.94	1078173.91	1078174.34	1078344.34	1078344.81	1078644.88	1078645.28	1079145.31	1079145.76	1079542.85	0	7	x	x	362	662	1394	1	D
4	f	24	r	3	3	45	237	-1	F1C2.TIF	F1C2.TIF	F2C2.TIF	1	1	2	2	2	2	150	830	N	K	k	0	1080494	1081344	1189	1183	1080029.51	1080532.51	1080533.03	1081357.63	1081358.07	1081528.14	1081528.59	1081828.62	1081829.06	1082329.08	1082329.54	1082437.00	0	7	x	x	362	662	1395	1	D
4	f	24	r	1	3	46	238	-1	F2C2.TIF	F2C2.TIF	F1C1.TIF	2	2	1	2	2	1	150	593	T	L	l	0	1083398	1083998	1117	1116	1082929.49	1083432.48	1083433.02	1084012.96	1084013.43	1084183.45	1084183.91	1084483.91	1084484.35	1084984.37	1084984.83	1085332.78	0	7	x	x	362	662	1396	1	D
4	f	24	r	2	3	47	239	1	F1C1.TIF	F1C2.TIF	F2C1.TIF	1	1	2	1	2	1	150	988	A	P	a	1	1086289	1087289	1181	1191	1085829.42	1086332.74	1086333.23	1087302.80	1087303.27	1087473.34	1087473.78	1087773.83	1087774.25	1088274.28	1088274.75	1088324.91	0	7	x	x	662	362	1397	0	T
4	f	24	r	2	3	48	240	-1	F2C2.TIF	F2C1.TIF	F1C2.TIF	2	2	1	2	1	2	150	512	R	A	a	0	1089287	1089837	1120	1127	1088819.37	1089322.31	1089322.83	1089852.72	1089853.17	1090023.23	1090023.66	1090323.70	1090324.10	1090824.16	1090824.60	1092756.81	0	7	x	x	362	662	1398	1	D
4	f	24	r	2	3	49	241	-1	F1C2.TIF	F1C1.TIF	F2C2.TIF	1	1	2	2	1	2	150	687	N	K	k	0	1093720	1094470	1290	1283	1093269.30	1093769.31	1093772.81	1094483.77	1094484.23	1094654.25	1094654.73	1094954.77	1094955.17	1095455.24	1095455.68	1103172.56	0	7	x	x	362	662	1399	1	D
4	f	24	r	3	3	50	242	1	F2C2.TIF	F2C2.TIF	F1C2.TIF	2	2	1	2	2	2	150	846	M	D	w	0	1111938	1112788	1235	1234	1111229.02	1111732.10	1111732.60	1112802.59	1112803.02	1112973.05	1112973.49	1113273.49	1113273.89	1113773.91	1113774.39	1114324.50	0	8	x	x	662	362	1400	0	O
4	f	24	r	1	3	51	243	-1	F1C1.TIF	F1C1.TIF	F2C2.TIF	1	1	2	1	1	2	150	543	X	G	x	1	1115305	1115855	1192	1208	1114818.96	1115318.97	1115322.36	1115868.04	1115868.52	1116038.59	1116039.04	1116341.97	1116342.45	1116842.45	1116842.90	1117142.31	0	8	x	x	362	662	1401	0	T
4	f	24	r	3	3	52	244	1	F2C1.TIF	F2C1.TIF	F1C1.TIF	2	2	1	1	1	1	150	717	P	D	p	1	1118102	1118852	1186	1189	1117628.92	1118128.92	1118132.29	1118864.70	1118865.12	1119035.12	1119035.58	1119335.66	1119336.05	1119836.08	1119836.55	1119972.19	0	8	x	x	662	362	1402	0	T
4	f	24	r	1	3	53	245	-1	F1C2.TIF	F1C2.TIF	F2C1.TIF	1	1	2	2	2	1	150	647	N	S	v	0	1120928	1121578	1120	1124	1120458.87	1120961.77	1120962.28	1121592.32	1121592.80	1121762.82	1121763.27	1122063.35	1122063.76	1122563.83	1122564.30	1123124.34	0	8	x	x	362	662	1403	0	O
4	f	24	r	3	3	54	246	-1	F2C2.TIF	F2C2.TIF	F1C2.TIF	2	2	1	2	2	2	150	520	V	M	w	0	1124096	1124646	1017	1024	1123618.82	1124121.86	1124122.37	1124662.15	1124662.58	1124832.65	1124833.09	1125133.09	1125133.51	1125633.51	1125633.97	1125908.63	0	8	x	x	362	662	1404	0	O
4	f	24	r	4	3	55	247	1	F2C1.TIF	F2C2.TIF	F1C2.TIF	2	2	1	1	2	2	150	867	M	H	w	0	1126877	1127727	1127	1130	1126408.79	1126911.82	1126912.35	1127742.27	1127742.73	1127912.79	1127913.24	1128213.26	1128213.68	1128713.74	1128714.20	1129044.20	0	8	x	x	662	362	1405	0	O
4	f	24	r	2	3	56	248	-1	F1C2.TIF	F1C1.TIF	F2C2.TIF	1	1	2	2	1	2	150	753	V	N	v	1	1129978	1130728	1117	1115	1129538.72	1130038.73	1130042.15	1130742.20	1130742.64	1130912.82	1130913.29	1131213.32	1131213.73	1131713.78	1131714.22	1132356.26	0	8	x	x	362	662	1406	0	T
4	f	24	r	2	3	57	249	1	F2C2.TIF	F2C1.TIF	F1C2.TIF	2	2	1	2	1	2	150	813	M	K	w	0	1133320	1134120	1094	1104	1132858.67	1133361.65	1133362.16	1134132.66	1134133.10	1134303.18	1134303.65	1134603.71	1134604.14	1135104.15	1135104.59	1136148.28	0	8	x	x	662	362	1407	0	O
4	f	24	r	2	3	58	250	1	F2C2.TIF	F2C1.TIF	F1C2.TIF	2	2	1	2	1	2	150	584	R	A	r	1	1137115	1137715	951	954	1136648.63	1137151.68	1137152.16	1137728.28	1137728.79	1137901.75	1137902.22	1138202.23	1138202.64	1138702.70	1138703.14	1139652.00	0	8	x	x	662	362	1408	0	T
4	f	24	r	4	3	59	251	1	F2C2.TIF	F2C1.TIF	F1C1.TIF	2	2	1	2	1	1	150	672	S	D	s	1	1140608	1141308	1004	993	1140148.56	1140648.57	1140651.92	1141321.96	1141322.40	1141492.46	1141492.93	1141793.00	1141793.40	1142293.46	1142293.92	1142516.17	0	8	x	x	662	362	1409	0	T
4	f	24	r	1	3	60	252	1	F1C2.TIF	F1C2.TIF	F2C1.TIF	1	1	2	2	2	1	150	916	L	S	s	0	1143485	1144385	1046	1053	1143008.51	1143511.46	1143512.01	1144398.05	1144398.51	1144571.67	1144572.18	1144872.28	1144872.67	1145372.74	1145373.17	1145941.87	0	8	x	x	662	362	1410	1	D
4	f	24	r	2	3	61	253	-1	F1C1.TIF	F1C2.TIF	F2C1.TIF	1	1	2	1	2	1	150	917	V	D	v	1	1146914	1147814	1028	1039	1146428.46	1146931.51	1146932.01	1147826.70	1147827.16	1147997.18	1147997.62	1148297.63	1148298.03	1148798.09	1148798.55	1148996.17	0	8	x	x	362	662	1411	0	T
4	f	24	r	1	3	62	254	-1	F1C2.TIF	F1C2.TIF	F2C1.TIF	1	1	2	2	2	1	150	577	N	V	n	1	1149980	1150580	1101	1088	1149498.41	1150001.44	1150001.93	1150593.45	1150593.92	1150763.97	1150764.42	1151064.45	1151064.85	1151564.90	1151565.37	1152451.81	0	8	x	x	362	662	1412	0	T
4	f	24	r	3	3	63	255	1	F1C1.TIF	F1C1.TIF	F2C1.TIF	1	1	2	1	1	1	150	656	D	S	w	0	1153432	1154082	1071	1082	1152948.35	1153451.27	1153451.76	1154095.10	1154095.52	1154265.58	1154266.03	1154566.03	1154566.45	1155066.45	1155066.87	1155843.78	0	8	x	x	662	362	1413	0	O
4	f	24	r	2	3	64	256	-1	F1C1.TIF	F1C2.TIF	F2C1.TIF	1	1	2	1	2	1	150	637	K	N	s	0	1156805	1157455	1018	1017	1156338.30	1156838.32	1156841.76	1157467.88	1157468.31	1157638.31	1157641.81	1157941.86	1157942.25	1158442.28	1158442.72	1158835.89	0	8	x	x	362	662	1414	0	O
4	f	24	r	4	3	65	257	-1	F2C1.TIF	F2C2.TIF	F1C2.TIF	2	2	1	1	2	2	150	530	L	K	l	1	1159796	1160346	1055	1061	1159328.27	1159831.23	1159831.75	1160361.61	1160362.04	1160532.07	1160532.50	1160832.54	1160832.96	1161332.99	1161333.42	1161731.77	0	8	x	x	362	662	1415	0	T
4	f	24	r	2	3	66	258	-1	F1C2.TIF	F1C1.TIF	F2C2.TIF	1	1	2	2	1	2	150	994	M	T	m	1	1162674	1163674	1156	1153	1162228.22	1162731.27	1162731.81	1163687.30	1163687.77	1163857.85	1163858.29	1164161.26	1164161.73	1164661.79	1164662.26	1165875.71	0	8	x	x	362	662	1416	0	T
4	f	24	r	1	3	67	259	-1	F2C1.TIF	F2C1.TIF	F1C2.TIF	2	2	1	1	1	2	150	681	M	D	d	0	1167279	1167979	1241	1235	1166368.14	1166871.07	1166871.57	1167992.52	1167992.98	1168163.08	1168163.53	1168463.55	1168463.95	1168963.99	1168964.44	1170741.58	0	8	x	x	362	662	1417	1	D
4	f	24	r	2	3	68	260	1	F2C1.TIF	F2C2.TIF	F1C1.TIF	2	2	1	1	2	1	150	832	B	G	p	0	1171705	1172555	1049	1058	1171248.07	1171751.03	1171751.54	1172567.90	1172571.29	1172741.36	1172741.81	1173041.87	1173042.27	1173542.34	1173542.79	1173907.81	0	8	x	x	662	362	1418	0	O
4	f	24	r	4	3	69	261	1	F2C1.TIF	F2C2.TIF	F1C2.TIF	2	2	1	1	2	2	150	798	S	T	t	0	1174901	1175701	1128	1145	1174418.04	1174920.96	1174921.46	1175714.56	1175714.99	1175885.06	1175885.53	1176185.60	1176186.01	1176686.04	1176686.49	1177717.59	0	8	x	x	662	362	1419	1	D
4	f	24	r	2	3	70	262	-1	F2C1.TIF	F2C2.TIF	F1C1.TIF	2	2	1	1	2	1	150	626	S	P	s	1	1178676	1179326	1038	1034	1178217.97	1178720.94	1178721.45	1179341.33	1179341.77	1179511.82	1179512.28	1179812.35	1179812.78	1180312.85	1180313.34	1181061.40	0	8	x	x	362	662	1420	0	T
4	f	24	r	1	3	71	263	-1	F2C2.TIF	F2C2.TIF	F1C1.TIF	2	2	1	2	2	1	150	620	A	D	a	1	1182021	1182671	1102	1105	1181557.91	1182060.87	1182061.38	1182684.07	1182684.50	1182854.58	1182855.02	1183155.06	1183155.46	1183655.50	1183655.98	1184197.50	0	8	x	x	362	662	1421	0	T
4	f	24	r	4	3	72	264	1	F1C2.TIF	F1C1.TIF	F2C1.TIF	1	1	2	2	1	1	150	823	G	P	g	1	1185161	1186011	1121	1129	1184687.86	1185190.89	1185191.38	1186023.91	1186024.34	1186194.36	1186194.80	1186494.82	1186495.28	1186995.28	1186995.71	1187413.25	0	8	x	x	662	362	1422	0	T
4	f	24	r	3	3	73	265	-1	F1C1.TIF	F1C1.TIF	F2C1.TIF	1	1	2	1	1	1	150	587	X	G	g	0	1188353	1188953	1106	1102	1187897.80	1188400.76	1188401.28	1188966.74	1188967.19	1189137.27	1189137.73	1189437.80	1189441.26	1189941.30	1189941.74	1190915.53	0	8	x	x	362	662	1423	1	D
4	f	24	r	4	3	74	266	-1	F2C2.TIF	F2C1.TIF	F1C1.TIF	2	2	1	2	1	1	150	798	H	R	t	0	1191879	1192679	958	951	1191407.75	1191910.73	1191911.27	1192692.40	1192692.82	1192862.89	1192863.37	1193163.39	1193163.79	1193663.79	1193664.24	1194181.07	0	8	x	x	362	662	1424	0	O
4	f	24	r	3	3	75	267	-1	F2C1.TIF	F2C1.TIF	F1C1.TIF	2	2	1	1	1	1	150	591	G	M	g	1	1195118	1195718	1109	1106	1194677.70	1195180.63	1195181.13	1195731.09	1195731.52	1195901.53	1195901.98	1196201.99	1196202.40	1196702.40	1196702.86	1197813.15	0	8	x	x	362	662	1425	0	T
4	f	24	r	2	3	76	268	-1	F2C2.TIF	F2C1.TIF	F1C2.TIF	2	2	1	2	1	2	150	709	A	P	a	1	1198778	1199478	1200	1207	1198307.64	1198810.69	1198811.17	1199491.04	1199491.50	1199661.69	1199662.11	1199962.14	1199962.55	1200462.56	1200463.02	1201125.24	0	8	x	x	362	662	1426	0	T
4	f	24	r	1	3	77	269	1	F2C1.TIF	F2C1.TIF	F1C2.TIF	2	2	1	1	1	2	150	869	S	V	s	1	1202380	1203280	1200	1198	1201637.61	1202140.58	1202141.09	1203293.50	1203293.93	1203463.97	1203464.42	1203764.47	1203764.92	1204264.98	1204265.42	1204870.96	0	8	x	x	662	362	1427	0	T
4	f	24	r	1	3	78	270	-1	F2C1.TIF	F2C1.TIF	F1C2.TIF	2	2	1	1	1	2	150	759	S	N	s	1	1205817	1206567	1100	1098	1205367.54	1205870.49	1205871.00	1206581.05	1206581.50	1206751.54	1206752.00	1207052.03	1207052.44	1207552.44	1207552.91	1207556.97	0	8	x	x	362	662	1428	0	T
4	f	24	r	4	3	79	271	1	F1C1.TIF	F1C2.TIF	F2C2.TIF	1	1	2	1	2	2	150	537	J	S	j	1	1208516	1209066	1125	1113	1208057.51	1208560.51	1208561.03	1209080.82	1209081.26	1209251.33	1209251.75	1209551.83	1209552.23	1210052.24	1210052.71	1210580.86	0	8	x	x	662	362	1429	0	T
4	f	24	r	4	3	80	272	1	F2C2.TIF	F2C1.TIF	F1C1.TIF	2	2	1	2	1	1	150	720	B	D	p	0	1211542	1212292	1103	1085	1211077.46	1211580.39	1211580.88	1212304.97	1212305.40	1212475.41	1212475.83	1212775.86	1212776.24	1213276.31	1213276.76	1213892.95	0	8	x	x	662	362	1430	0	O
4	f	24	r	4	3	81	273	1	F1C2.TIF	F1C1.TIF	F2C1.TIF	1	1	2	2	1	1	150	674	K	B	k	1	1214853	1215553	1153	1161	1214387.39	1214890.48	1214890.96	1215565.68	1215566.10	1215736.17	1215736.65	1216036.71	1216037.11	1216537.18	1216540.62	1216852.93	0	8	x	x	662	362	1431	0	T
4	f	24	r	4	3	82	274	-1	F1C2.TIF	F1C1.TIF	F2C1.TIF	1	1	2	2	1	1	150	895	R	T	r	1	1217788	1218688	1124	1139	1217347.35	1217850.27	1217850.77	1218701.50	1218701.94	1218871.98	1218872.43	1219172.45	1219172.86	1219672.93	1219673.39	1220452.76	0	8	x	x	362	662	1432	0	T
4	f	24	r	2	3	83	275	-1	F2C1.TIF	F2C2.TIF	F1C1.TIF	2	2	1	1	2	1	150	786	X	P	v	0	1221394	1222194	1045	1059	1220947.28	1221450.28	1221450.80	1222207.22	1222210.59	1222380.67	1222381.15	1222681.22	1222681.62	1223181.64	1223182.12	1224052.75	0	8	x	x	362	662	1433	0	O
4	f	24	r	2	3	84	276	1	F1C2.TIF	F1C1.TIF	F2C2.TIF	1	1	2	2	1	2	150	886	K	B	k	1	1225316	1226216	1014	1017	1224547.23	1225050.20	1225050.71	1226230.71	1226231.17	1226401.21	1226401.65	1226701.66	1226702.07	1227202.09	1227202.56	1227316.57	0	8	x	x	662	362	1434	0	T
4	f	24	r	2	3	85	277	1	F1C1.TIF	F1C2.TIF	F2C1.TIF	1	1	2	1	2	1	150	575	A	G	a	1	1228603	1229203	1072	1080	1227817.18	1228320.07	1228320.60	1229216.80	1229217.24	1229390.38	1229390.88	1229690.94	1229691.35	1230191.39	1230191.82	1230324.78	0	8	x	x	662	362	1435	0	T
4	f	24	r	4	3	86	278	-1	F1C1.TIF	F1C2.TIF	F2C2.TIF	1	1	2	1	2	2	150	716	K	M	v	0	1231270	1232020	1061	1071	1230807.13	1231310.15	1231310.68	1232033.51	1232033.95	1232203.99	1232204.43	1232504.46	1232504.86	1233004.90	1233005.36	1233750.47	0	8	x	x	362	662	1436	0	O
4	f	24	r	2	3	87	279	1	F1C2.TIF	F1C1.TIF	F2C2.TIF	1	1	2	2	1	2	150	878	H	G	g	0	1234703	1235603	1078	1075	1234247.08	1234747.11	1234750.59	1235616.26	1235616.72	1235786.72	1235787.18	1236090.06	1236090.54	1236590.59	1236591.02	1237332.46	0	8	x	x	662	362	1437	1	D
4	f	24	r	3	3	88	280	1	F2C1.TIF	F2C1.TIF	F1C1.TIF	2	2	1	1	1	1	150	840	A	P	p	0	1238299	1239149	1064	1064	1237827.02	1238327.02	1238330.47	1239162.04	1239162.50	1239332.71	1239333.14	1239633.16	1239633.57	1240133.64	1240134.08	1240740.36	0	8	x	x	662	362	1438	1	D
4	f	24	r	1	3	89	281	-1	F1C2.TIF	F1C2.TIF	F2C1.TIF	1	1	2	2	2	1	150	666	T	H	t	1	1242208	1242908	1053	1056	1241226.97	1241730.02	1241730.54	1242921.79	1242922.22	1243092.42	1243092.88	1243392.94	1243393.35	1243893.38	1243893.81	1244532.29	0	8	x	x	362	662	1439	0	T
4	f	24	r	1	3	90	282	1	F2C2.TIF	F2C2.TIF	F1C1.TIF	2	2	1	2	2	1	150	994	M	N	w	0	1245497	1246497	948	945	1245026.91	1245529.85	1245530.34	1246510.42	1246510.85	1246680.87	1246681.33	1246981.37	1246981.76	1247481.84	1247482.30	1247844.59	0	8	x	x	662	362	1440	0	O
4	f	24	r	4	3	91	283	-1	F1C1.TIF	F1C2.TIF	F2C2.TIF	1	1	2	1	2	2	150	821	B	V	p	0	1248991	1249841	923	937	1248346.86	1248849.82	1248850.31	1249854.29	1249854.76	1250024.82	1250025.25	1250325.30	1250325.70	1250825.74	1250826.20	1252612.20	0	8	x	x	362	662	1441	0	O
4	f	24	r	2	3	92	284	-1	F1C1.TIF	F1C2.TIF	F2C1.TIF	1	1	2	1	2	1	150	900	B	G	p	0	1253574	1254474	1106	1115	1253126.78	1253629.86	1253630.35	1254486.75	1254490.06	1254660.10	1254660.54	1254960.58	1254960.98	1255461.03	1255461.47	1256772.08	0	8	x	x	362	662	1442	0	O
4	f	24	r	1	3	93	285	-1	F1C1.TIF	F1C1.TIF	F2C2.TIF	1	1	2	1	1	2	150	768	K	A	k	1	1257732	1258532	999	987	1257276.73	1257779.70	1257780.19	1258545.64	1258546.08	1258716.20	1258716.64	1259016.64	1259019.95	1259519.99	1259520.45	1259780.16	0	8	x	x	362	662	1443	0	T
4	f	24	r	1	3	94	286	-1	F1C1.TIF	F1C1.TIF	F2C2.TIF	1	1	2	1	1	2	150	971	N	B	n	1	1260721	1261721	1053	1061	1260266.66	1260769.65	1260770.18	1261734.27	1261734.72	1261904.76	1261905.23	1262205.24	1262205.64	1262705.68	1262706.21	1263109.99	0	8	x	x	362	662	1444	0	T
4	f	24	r	1	3	95	287	1	F1C1.TIF	F1C1.TIF	F2C2.TIF	1	1	2	1	1	2	150	781	K	G	k	1	1264068	1264868	1019	1027	1263596.62	1264099.56	1264100.08	1264881.15	1264881.61	1265051.67	1265052.19	1265352.23	1265352.64	1265852.69	1265853.12	1266324.10	0	8	x	x	662	362	1445	0	T
4	f	24	r	4	3	96	288	1	F2C1.TIF	F2C2.TIF	F1C2.TIF	2	2	1	1	2	2	150	666	S	G	g	0	1267283	1267983	1313	1317	1266816.57	1267319.48	1267319.99	1267995.76	1267996.26	1268166.28	1268166.73	1268469.58	1268470.09	1268970.16	1268970.60	1269332.08	0	8	x	x	662	362	1446	1	D
4	f	24	r	1	4	1	289	-1	F1C1.TIF	F1C1.TIF	F2C2.TIF	1	1	2	1	1	2	150	627	D	B	d	1	1313786	1314436	1249	1267	1313325.84	1313828.96	1313829.51	1314449.49	1314449.94	1314619.95	1314620.41	1314920.45	1314920.86	1315420.93	1315421.39	1316035.31	0	8	x	x	362	662	1447	0	T
4	f	24	r	2	4	2	290	-1	F1C2.TIF	F1C1.TIF	F2C2.TIF	1	1	2	2	1	2	150	846	X	A	x	1	1316998	1317848	1341	1346	1316535.79	1317038.44	1317038.97	1317861.01	1317861.48	1318031.54	1318032.01	1318332.04	1318332.44	1318832.46	1318832.92	1319315.27	0	8	x	x	362	662	1448	0	T
4	f	24	r	2	4	3	291	-1	F1C1.TIF	F1C2.TIF	F2C1.TIF	1	1	2	1	2	1	150	636	R	T	p	0	1320279	1320929	1149	1158	1319815.74	1320318.76	1320319.25	1320941.88	1320942.31	1321112.35	1321112.82	1321412.91	1321413.32	1321913.32	1321913.77	1322131.05	0	8	x	x	362	662	1449	0	O
4	f	24	r	3	4	4	292	1	F2C2.TIF	F2C2.TIF	F1C2.TIF	2	2	1	2	2	2	150	633	L	J	l	1	1323094	1323744	1258	1258	1322625.70	1323128.70	1323129.22	1323759.18	1323759.63	1323929.64	1323930.09	1324230.13	1324230.55	1324730.59	1324731.05	1324739.01	0	8	x	x	662	362	1450	0	T
4	f	24	r	1	4	5	293	1	F1C1.TIF	F1C1.TIF	F2C2.TIF	1	1	2	1	1	2	150	880	R	L	r	1	1325695	1326595	1238	1241	1325245.66	1325748.64	1325749.16	1326609.03	1326609.48	1326779.55	1326779.97	1327080.01	1327080.48	1327580.53	1327580.98	1328195.11	0	8	x	x	662	362	1451	0	T
4	f	24	r	3	4	6	294	-1	F2C2.TIF	F2C2.TIF	F1C2.TIF	2	2	1	2	2	2	150	931	D	R	r	0	1329497	1330447	1329	1331	1328695.60	1329198.53	1329199.03	1330460.42	1330460.89	1330631.09	1330631.55	1330931.56	1330931.99	1331432.04	1331432.48	1332098.97	0	8	x	x	362	662	1452	1	D
4	f	24	r	4	4	7	295	1	F2C2.TIF	F2C1.TIF	F1C1.TIF	2	2	1	2	1	1	150	772	H	T	t	0	1333080	1333880	1150	1164	1332595.53	1333098.51	1333099.03	1333893.02	1333893.46	1334063.56	1334063.99	1334364.03	1334364.44	1334864.48	1334864.95	1335203.23	0	8	x	x	662	362	1453	1	D
4	f	24	r	1	4	8	296	1	F2C2.TIF	F2C2.TIF	F1C1.TIF	2	2	1	2	2	1	150	531	L	H	l	1	1336159	1336709	1101	1111	1335695.49	1336198.35	1336198.87	1336721.70	1336722.12	1336892.16	1336892.60	1337192.62	1337193.04	1337693.08	1337693.50	1339042.74	0	8	x	x	662	362	1454	0	T
4	f	24	r	3	4	9	297	1	F2C2.TIF	F2C2.TIF	F1C2.TIF	2	2	1	2	2	2	150	550	J	A	j	1	1340363	1340913	1167	1164	1339535.43	1340038.45	1340038.95	1340928.98	1340929.42	1341099.49	1341099.94	1341399.96	1341400.39	1341900.44	1341900.89	1342578.78	0	8	x	x	662	362	1455	0	T
4	f	24	r	4	4	10	298	1	F1C1.TIF	F1C2.TIF	F2C2.TIF	1	1	2	1	2	2	150	898	D	G	d	1	1343545	1344445	1239	1238	1343075.37	1343578.32	1343578.86	1344458.79	1344459.25	1344629.30	1344629.72	1344929.73	1344930.17	1345430.21	1345430.65	1345828.70	0	8	x	x	662	362	1456	0	T
4	f	24	r	4	4	11	299	1	F1C2.TIF	F1C1.TIF	F2C1.TIF	1	1	2	2	1	1	150	743	A	H	a	1	1346790	1347540	1045	1056	1346325.33	1346825.33	1346828.73	1347553.03	1347553.52	1347723.55	1347724.00	1348024.04	1348024.44	1348524.51	1348524.97	1348548.73	0	8	x	x	662	362	1457	0	T
4	f	24	r	1	4	12	300	1	F1C2.TIF	F1C2.TIF	F2C1.TIF	1	1	2	2	2	1	150	822	M	X	m	1	1349490	1350340	1124	1124	1349035.27	1349538.29	1349538.79	1350352.80	1350353.25	1350523.34	1350523.78	1350823.79	1350824.20	1351324.28	1351324.76	1351508.71	0	8	x	x	662	362	1458	0	T
4	f	24	r	3	4	13	301	1	F1C1.TIF	F1C1.TIF	F2C1.TIF	1	1	2	1	1	1	150	597	L	P	l	1	1352439	1353039	1100	1102	1351995.24	1352498.14	1352498.65	1353052.40	1353052.86	1353222.87	1353223.32	1353523.32	1353523.75	1354023.80	1354024.25	1354498.65	0	8	x	x	662	362	1459	0	T
4	f	24	r	4	4	14	302	-1	F2C2.TIF	F2C1.TIF	F1C1.TIF	2	2	1	2	1	1	150	975	K	J	k	1	1355465	1356465	1201	1201	1354995.19	1355498.18	1355498.71	1356478.58	1356479.01	1356649.09	1356649.53	1356949.58	1356950.01	1357450.04	1357450.50	1357874.73	0	8	x	x	362	662	1460	0	T
4	f	24	r	3	4	15	303	-1	F1C2.TIF	F1C2.TIF	F2C2.TIF	1	1	2	2	2	2	150	642	N	R	n	1	1359088	1359738	1084	1081	1358375.14	1358878.09	1358878.58	1359750.93	1359751.36	1359921.37	1359921.81	1360221.84	1360222.24	1360722.29	1360722.73	1361554.74	0	8	x	x	362	662	1461	0	T
4	f	24	r	4	4	16	304	-1	F2C1.TIF	F2C2.TIF	F1C2.TIF	2	2	1	1	2	2	150	638	H	T	k	0	1362522	1363172	1043	1053	1362055.07	1362557.97	1362558.48	1363184.77	1363185.20	1363358.22	1363358.72	1363658.77	1363659.17	1364159.24	1364159.67	1364450.58	0	8	x	x	362	662	1462	0	O
4	f	24	r	2	4	17	305	-1	F2C2.TIF	F2C1.TIF	F1C2.TIF	2	2	1	2	1	2	150	595	V	M	v	1	1365423	1366023	1116	1121	1364935.04	1365437.99	1365438.55	1366038.42	1366038.84	1366208.85	1366209.32	1366509.35	1366509.75	1367009.77	1367010.24	1367860.37	0	8	x	x	362	662	1463	0	T
4	f	24	r	2	4	18	306	-1	F2C1.TIF	F2C2.TIF	F1C1.TIF	2	2	1	1	2	1	150	991	L	A	l	1	1368800	1369800	1101	1100	1368354.97	1368857.92	1368858.43	1369813.40	1369813.85	1369983.91	1369984.36	1370284.37	1370284.77	1370784.83	1370788.28	1371138.45	0	8	x	x	362	662	1464	0	T
4	f	24	r	3	4	19	307	1	F2C1.TIF	F2C1.TIF	F1C1.TIF	2	2	1	1	1	1	150	614	V	P	v	1	1372114	1372764	1072	1078	1371624.93	1372127.90	1372128.43	1372778.28	1372778.71	1372948.71	1372949.16	1373249.19	1373249.60	1373749.67	1373750.12	1374500.28	0	8	x	x	662	362	1465	0	T
4	f	24	r	1	4	20	308	-1	F1C2.TIF	F1C2.TIF	F2C1.TIF	1	1	2	2	2	1	150	921	L	D	d	0	1375466	1376416	1088	1088	1374994.86	1375494.86	1375498.32	1376428.87	1376429.31	1376599.53	1376599.97	1376899.99	1376900.41	1377400.43	1377400.87	1377700.19	0	8	x	x	362	662	1466	1	D
4	f	24	r	1	4	21	309	1	F2C1.TIF	F2C1.TIF	F1C2.TIF	2	2	1	1	1	2	150	955	P	K	p	1	1378725	1379675	1102	1108	1378194.81	1378694.83	1378698.21	1379688.55	1379688.99	1379859.00	1379859.47	1380159.52	1380159.93	1380659.99	1380660.45	1381060.22	0	8	x	x	662	362	1467	0	T
4	f	24	r	2	4	22	310	1	F2C1.TIF	F2C2.TIF	F1C1.TIF	2	2	1	1	2	1	150	566	H	P	p	0	1382039	1382639	1114	1103	1381564.76	1382067.75	1382068.28	1382652.32	1382652.76	1382822.81	1382823.30	1383123.35	1383123.77	1383623.79	1383624.25	1383730.25	0	8	x	x	662	362	1468	1	D
4	f	24	r	1	4	23	311	-1	F1C2.TIF	F1C2.TIF	F2C1.TIF	1	1	2	2	2	1	150	807	D	A	d	1	1384704	1385504	1163	1151	1384214.72	1384717.71	1384718.25	1385518.09	1385518.53	1385688.53	1385688.96	1385989.01	1385989.41	1386489.43	1386489.87	1387220.28	0	8	x	x	362	662	1469	0	T
4	f	24	r	2	4	24	312	1	F2C1.TIF	F2C2.TIF	F1C1.TIF	2	2	1	1	2	1	150	566	D	P	p	0	1388197	1388797	1042	1044	1387724.66	1388224.67	1388228.16	1388809.77	1388810.26	1388980.29	1388980.72	1389280.78	1389281.19	1389781.24	1389781.71	1390002.46	0	8	x	x	662	362	1470	1	D
4	f	24	r	2	4	25	313	-1	F2C2.TIF	F2C1.TIF	F1C2.TIF	2	2	1	2	1	2	150	917	A	B	a	1	1390962	1391862	1044	1052	1390494.62	1390997.60	1390998.11	1391878.11	1391878.58	1392048.65	1392049.07	1392349.12	1392349.57	1392849.59	1392850.05	1392868.00	0	8	x	x	362	662	1471	0	T
4	f	24	r	3	4	26	314	-1	F2C2.TIF	F2C2.TIF	F1C2.TIF	2	2	1	2	2	2	150	803	T	L	t	1	1394189	1394989	1058	1063	1393354.58	1393857.54	1393858.05	1395002.39	1395002.83	1395172.87	1395173.32	1395473.32	1395473.74	1395973.78	1395974.22	1396354.20	0	8	x	x	362	662	1472	0	T
4	f	24	r	2	4	27	315	1	F2C2.TIF	F2C1.TIF	F1C2.TIF	2	2	1	2	1	2	150	875	A	S	a	1	1397328	1398228	1093	1095	1396854.52	1397357.47	1397357.99	1398241.06	1398241.49	1398411.55	1398412.01	1398712.06	1398712.47	1399212.50	1399212.94	1399252.14	0	8	x	x	662	362	1473	0	T
4	f	24	r	3	4	28	316	1	F2C1.TIF	F2C1.TIF	F1C1.TIF	2	2	1	1	1	1	150	558	X	G	k	0	1400210	1400760	1051	1051	1399744.49	1400247.42	1400247.93	1400773.06	1400773.50	1400943.56	1400944.06	1401244.08	1401244.48	1401747.44	1401747.97	1402164.08	0	8	x	x	662	362	1474	0	O
4	f	24	r	4	4	29	317	1	F1C1.TIF	F1C2.TIF	F2C2.TIF	1	1	2	1	2	2	150	642	K	B	k	1	1403108	1403758	1040	1046	1402664.44	1403167.39	1403167.90	1403770.84	1403771.27	1403941.34	1403941.78	1404241.83	1404242.24	1404742.28	1404742.72	1406627.75	0	8	x	x	662	362	1475	0	T
4	f	24	r	2	4	30	318	-1	F2C1.TIF	F2C2.TIF	F1C1.TIF	2	2	1	1	2	1	150	747	R	L	p	0	1407599	1408349	1049	1056	1407134.36	1407637.37	1407637.85	1408362.36	1408362.78	1408532.80	1408533.25	1408833.28	1408833.70	1409333.73	1409334.16	1409747.62	0	8	x	x	362	662	1476	0	O
4	f	24	r	1	4	31	319	-1	F1C2.TIF	F1C2.TIF	F2C1.TIF	1	1	2	2	2	1	150	845	D	H	l	0	1410706	1411556	1165	1174	1410234.30	1410734.32	1410737.78	1411569.33	1411569.82	1411739.91	1411740.35	1412040.41	1412040.82	1412540.87	1412541.30	1412947.54	0	8	x	x	362	662	1477	0	O
4	f	24	r	2	4	32	320	1	F1C1.TIF	F1C2.TIF	F2C1.TIF	1	1	2	1	2	1	150	755	L	D	l	1	1413920	1414670	1120	1110	1413454.26	1413957.30	1413957.82	1414682.84	1414683.27	1414853.34	1414853.83	1415153.89	1415154.30	1415657.18	1415657.73	1416899.58	0	8	x	x	662	362	1478	0	T
4	f	24	r	1	4	33	321	-1	F2C1.TIF	F2C1.TIF	F1C2.TIF	2	2	1	1	1	2	150	972	D	A	d	1	1417868	1418868	987	986	1417404.20	1417907.15	1417907.67	1418881.81	1418882.26	1419052.40	1419052.85	1419352.89	1419353.30	1419853.36	1419853.82	1420353.99	0	8	x	x	362	662	1479	0	T
4	f	24	r	4	4	34	322	-1	F2C2.TIF	F2C1.TIF	F1C1.TIF	2	2	1	2	1	1	150	902	T	J	t	1	1421332	1422232	1085	1096	1420854.16	1421357.15	1421357.65	1422247.59	1422248.05	1422418.16	1422418.60	1422718.60	1422719.00	1423219.02	1423219.46	1423699.71	0	8	x	x	362	662	1480	0	T
4	f	24	r	4	4	35	323	1	F1C2.TIF	F1C1.TIF	F2C1.TIF	1	1	2	2	1	1	150	569	S	D	d	0	1424664	1425264	1066	1068	1424194.10	1424697.03	1424697.51	1425277.41	1425277.84	1425448.09	1425448.52	1425748.57	1425748.97	1426248.98	1426249.44	1426997.52	0	8	x	x	662	362	1481	1	D
4	f	24	r	3	4	36	324	-1	F2C2.TIF	F2C2.TIF	F1C2.TIF	2	2	1	2	2	2	150	540	N	P	w	0	1427943	1428493	998	1008	1427494.04	1427997.00	1427997.49	1428507.41	1428507.85	1428677.85	1428678.27	1428978.31	1428978.71	1429478.71	1429479.15	1430067.43	0	8	x	x	362	662	1482	0	O
4	f	24	r	4	4	37	325	1	F2C1.TIF	F2C2.TIF	F1C2.TIF	2	2	1	1	2	2	150	697	H	J	j	0	1431026	1431726	1101	1102	1430553.99	1431056.94	1431057.43	1431738.81	1431739.25	1431909.30	1431909.73	1432209.77	1432210.17	1432710.26	1432710.69	1433107.35	0	8	x	x	662	362	1483	1	D
4	f	24	r	3	4	38	326	-1	F2C1.TIF	F2C1.TIF	F1C1.TIF	2	2	1	1	1	1	150	501	J	T	j	1	1434063	1434563	1075	1078	1433594.01	1434096.84	1434097.34	1434577.34	1434577.80	1434747.83	1434748.26	1435048.32	1435048.72	1435548.76	1435549.22	1435637.40	0	8	x	x	362	662	1484	0	T
4	f	24	r	2	4	39	327	1	F2C2.TIF	F2C1.TIF	F1C2.TIF	2	2	1	2	1	2	150	714	N	G	n	1	1436612	1437312	1046	1051	1436143.91	1436646.96	1436647.47	1437327.46	1437327.93	1437498.05	1437498.49	1437798.52	1437798.93	1438298.98	1438299.40	1438723.46	0	8	x	x	662	362	1485	0	T
4	f	24	r	3	4	40	328	-1	F2C1.TIF	F2C1.TIF	F1C1.TIF	2	2	1	1	1	1	150	905	L	P	l	1	1448380	1449280	1041	1039	1447913.73	1448416.85	1448417.40	1449293.33	1449293.77	1449466.83	1449467.34	1449767.41	1449767.84	1450267.90	1450268.39	1450357.03	0	9	x	x	362	662	1486	0	T
4	f	24	r	4	4	41	329	1	F2C1.TIF	F2C2.TIF	F1C2.TIF	2	2	1	1	2	2	150	948	P	G	p	1	1451318	1452268	1104	1119	1450853.68	1451356.69	1451357.23	1452281.31	1452281.77	1452451.79	1452452.24	1452752.30	1452752.71	1453252.81	1453253.25	1453379.26	0	9	x	x	662	362	1487	0	T
4	f	24	r	4	4	42	330	-1	F1C2.TIF	F1C1.TIF	F2C1.TIF	1	1	2	2	1	1	150	888	K	D	k	1	1454343	1455243	1063	1052	1453873.63	1454376.58	1454377.10	1455257.02	1455257.45	1455427.52	1455427.96	1455728.03	1455728.43	1456228.45	1456228.92	1456291.13	0	9	x	x	362	662	1488	0	T
4	f	24	r	1	4	43	331	-1	F1C1.TIF	F1C1.TIF	F2C2.TIF	1	1	2	1	1	2	150	646	N	H	n	1	1457652	1458302	1085	1092	1456783.59	1457286.55	1457287.07	1458317.06	1458317.50	1458487.69	1458488.11	1458788.15	1458788.54	1459288.59	1459289.03	1459571.08	0	9	x	x	362	662	1489	0	T
4	f	24	r	4	4	44	332	-1	F1C1.TIF	F1C2.TIF	F2C2.TIF	1	1	2	1	2	2	150	546	T	A	a	0	1460534	1461084	1130	1142	1460063.53	1460563.53	1460566.92	1461097.71	1461098.16	1461268.19	1461268.63	1461568.73	1461569.18	1462069.22	1462069.65	1462771.03	0	9	x	x	362	662	1490	1	D
4	f	24	r	2	4	45	333	1	F1C2.TIF	F1C1.TIF	F2C2.TIF	1	1	2	2	1	2	150	557	R	S	p	0	1463734	1464284	1099	1096	1463263.48	1463766.51	1463767.01	1464297.30	1464297.74	1464467.75	1464468.20	1464768.25	1464768.66	1465268.68	1465269.12	1465666.72	0	9	x	x	662	362	1491	0	O
4	f	24	r	3	4	46	334	-1	F1C1.TIF	F1C1.TIF	F2C1.TIF	1	1	2	1	1	1	150	912	V	H	v	1	1466598	1467498	1090	1090	1466153.43	1466656.38	1466656.89	1467511.24	1467511.67	1467681.73	1467682.16	1467982.19	1467982.60	1468482.67	1468483.11	1468818.85	0	9	x	x	362	662	1492	0	T
4	f	24	r	4	4	47	335	-1	F2C2.TIF	F2C1.TIF	F1C1.TIF	2	2	1	2	1	1	150	576	J	H	j	1	1469781	1470381	1088	1094	1469313.39	1469813.40	1469816.73	1470396.77	1470397.22	1470567.24	1470567.67	1470867.71	1470868.11	1471368.13	1471368.61	1471811.04	0	9	x	x	362	662	1493	0	T
4	f	24	r	4	4	48	336	-1	F1C1.TIF	F1C2.TIF	F2C2.TIF	1	1	2	1	2	2	150	874	T	D	t	1	1472789	1473689	1072	1085	1472323.34	1472826.35	1472826.86	1473702.52	1473702.98	1473873.01	1473873.44	1474176.46	1474177.08	1474677.14	1474677.61	1475476.66	0	9	x	x	362	662	1494	0	T
4	f	24	r	3	4	49	337	1	F1C1.TIF	F1C1.TIF	F2C1.TIF	1	1	2	1	1	1	150	829	P	G	d	0	1476420	1477270	1108	1110	1475973.28	1476476.25	1476476.79	1477283.35	1477286.68	1477456.74	1477457.17	1477757.21	1477757.61	1478257.68	1478258.15	1478836.67	0	9	x	x	662	362	1495	0	O
4	f	24	r	2	4	50	338	-1	F1C1.TIF	F1C2.TIF	F2C1.TIF	1	1	2	1	2	1	150	997	G	L	g	1	1479796	1480796	1035	1054	1479323.23	1479826.20	1479826.70	1480809.23	1480809.67	1480979.88	1480980.32	1481280.34	1481280.78	1481780.81	1481781.24	1482210.99	0	9	x	x	362	662	1496	0	T
4	f	24	r	4	4	51	339	1	F2C2.TIF	F2C1.TIF	F1C1.TIF	2	2	1	2	1	1	150	687	P	V	p	1	1483175	1483875	1124	1130	1482703.18	1483206.16	1483206.68	1483887.88	1483888.36	1484058.36	1484058.83	1484358.89	1484359.32	1484859.39	1484859.82	1485506.51	0	9	x	x	662	362	1497	0	T
4	f	24	r	2	4	52	340	1	F2C1.TIF	F2C2.TIF	F1C1.TIF	2	2	1	1	2	1	150	860	R	H	r	1	1486466	1487316	1078	1076	1486003.12	1486506.11	1486506.64	1487329.61	1487330.04	1487500.12	1487500.61	1487800.66	1487801.07	1488301.14	1488301.59	1488962.69	0	9	x	x	662	362	1498	0	T
4	f	24	r	1	4	53	341	-1	F2C1.TIF	F2C1.TIF	F1C2.TIF	2	2	1	1	1	2	150	554	P	X	p	1	1490290	1490840	1144	1156	1489463.09	1489966.01	1489966.51	1490856.25	1490856.75	1491026.80	1491027.22	1491327.24	1491327.66	1491827.67	1491828.11	1493266.36	0	9	x	x	362	662	1499	0	T
4	f	24	r	1	4	54	342	-1	F2C2.TIF	F2C2.TIF	F1C1.TIF	2	2	1	2	2	1	150	761	B	K	p	0	1494229	1494979	1099	1120	1493763.01	1494266.06	1494266.56	1494991.89	1494992.32	1495162.39	1495162.81	1495462.88	1495466.24	1495966.26	1495966.74	1497698.38	0	9	x	x	362	662	1500	0	O
4	f	24	r	3	4	55	343	1	F1C1.TIF	F1C1.TIF	F2C1.TIF	1	1	2	1	1	1	150	642	G	A	f	0	1498677	1499327	1093	1095	1498212.95	1498715.89	1498716.40	1499339.72	1499340.16	1499510.19	1499510.66	1499810.71	1499811.14	1500311.14	1500311.58	1500770.40	0	9	x	x	662	362	1501	0	O
4	f	24	r	3	4	56	344	1	F1C2.TIF	F1C2.TIF	F2C2.TIF	1	1	2	2	2	2	150	743	D	R	d	1	1501709	1502459	875	876	1501262.89	1501765.86	1501766.38	1502472.51	1502472.95	1502646.00	1502646.50	1502946.54	1502946.96	1503446.98	1503447.44	1504130.56	0	9	x	x	662	362	1502	0	T
4	f	24	r	2	4	57	345	-1	F2C1.TIF	F2C2.TIF	F1C1.TIF	2	2	1	1	2	1	150	822	V	J	j	0	1505092	1505942	1103	1111	1504622.83	1505125.85	1505126.38	1505956.25	1505956.68	1506126.70	1506127.17	1506427.21	1506427.61	1506927.68	1506928.17	1507666.21	0	9	x	x	362	662	1503	1	D
4	f	24	r	2	4	58	346	-1	F1C2.TIF	F1C1.TIF	F2C2.TIF	1	1	2	2	1	2	150	821	T	D	t	1	1508652	1509502	1043	1043	1508162.78	1508665.86	1508666.40	1509516.29	1509516.74	1509686.82	1509687.24	1509987.26	1509987.66	1510487.73	1510488.18	1510978.28	0	9	x	x	362	662	1504	0	T
4	f	24	r	3	4	59	347	-1	F1C1.TIF	F1C1.TIF	F2C1.TIF	1	1	2	1	1	1	150	874	H	D	x	0	1512269	1513169	1185	1182	1511472.73	1511972.74	1511976.16	1513182.73	1513186.08	1513356.14	1513356.59	1513656.66	1513657.06	1514157.10	1514157.55	1515186.09	0	9	x	x	362	662	1505	0	O
4	f	24	r	1	4	60	348	1	F1C2.TIF	F1C2.TIF	F2C1.TIF	1	1	2	2	2	1	150	647	M	T	m	1	1516170	1516820	987	984	1515682.66	1516185.59	1516186.11	1516836.06	1516836.54	1517006.61	1517007.10	1517307.14	1517307.57	1517807.58	1517808.09	1518178.27	0	9	x	x	662	362	1506	0	T
4	f	24	r	3	4	61	349	-1	F1C2.TIF	F1C2.TIF	F2C2.TIF	1	1	2	2	2	2	150	728	D	G	p	0	1519135	1519885	1038	1049	1518672.61	1519172.62	1519176.07	1519898.24	1519898.67	1520068.74	1520069.19	1520369.25	1520369.65	1520869.75	1520870.22	1521522.24	0	9	x	x	362	662	1507	0	O
4	f	24	r	3	4	62	350	1	F2C2.TIF	F2C2.TIF	F1C2.TIF	2	2	1	2	2	2	150	968	T	B	t	1	1522482	1523432	1290	1292	1522022.57	1522525.57	1522526.07	1523446.10	1523446.54	1523616.59	1523617.05	1523917.08	1523917.49	1524417.54	1524417.99	1524737.98	0	9	x	x	662	362	1508	0	T
4	f	24	r	1	4	63	351	1	F1C1.TIF	F1C1.TIF	F2C2.TIF	1	1	2	1	1	2	150	716	T	R	t	1	1526035	1526785	1217	1220	1525232.51	1525735.52	1525736.01	1526798.51	1526798.94	1526968.95	1526969.39	1527269.40	1527269.83	1527769.87	1527770.33	1528065.85	0	9	x	x	662	362	1509	0	T
4	f	24	r	2	4	64	352	1	F1C1.TIF	F1C2.TIF	F2C1.TIF	1	1	2	1	2	1	150	741	S	V	v	0	1528995	1529745	1162	1169	1528552.46	1529055.52	1529056.00	1529758.51	1529758.94	1529929.00	1529929.46	1530229.46	1530229.89	1530729.95	1530730.43	1531505.80	0	9	x	x	662	362	1510	1	D
4	f	24	r	2	4	65	353	-1	F1C2.TIF	F1C1.TIF	F2C2.TIF	1	1	2	2	1	2	150	537	V	S	s	0	1532468	1533018	1014	1019	1532002.40	1532505.36	1532505.84	1533031.17	1533031.62	1533201.69	1533202.17	1533502.18	1533502.59	1534005.34	1534005.83	1534675.78	0	9	x	x	362	662	1511	1	D
4	f	24	r	3	4	66	354	1	F2C1.TIF	F2C1.TIF	F1C1.TIF	2	2	1	1	1	1	150	780	S	A	a	0	1535629	1536429	1047	1048	1535172.36	1535675.27	1535675.77	1536442.08	1536442.51	1536615.45	1536615.97	1536916.00	1536916.40	1537416.45	1537416.89	1537585.79	0	9	x	x	662	362	1512	1	D
4	f	24	r	1	4	67	355	-1	F1C1.TIF	F1C1.TIF	F2C2.TIF	1	1	2	1	1	2	150	530	B	K	p	0	1538546	1539096	1110	1119	1538082.31	1538585.30	1538585.83	1539108.72	1539109.17	1539279.17	1539279.61	1539579.65	1539580.08	1540080.15	1540080.58	1540225.86	0	9	x	x	362	662	1513	0	O
4	f	24	r	3	4	68	356	1	F1C2.TIF	F1C2.TIF	F2C2.TIF	1	1	2	2	2	2	150	572	R	X	x	0	1541167	1541767	1177	1165	1540712.27	1541215.23	1541215.72	1541780.58	1541781.02	1541951.04	1541951.49	1542251.55	1542251.96	1542752.04	1542755.40	1543217.67	0	9	x	x	662	362	1514	1	D
4	f	24	r	2	4	69	357	-1	F2C2.TIF	F2C1.TIF	F1C2.TIF	2	2	1	2	1	2	150	614	X	S	y	0	1544190	1544840	1134	1149	1543702.22	1544205.30	1544205.81	1544855.69	1544856.14	1545026.22	1545026.64	1545326.66	1545327.08	1545827.16	1545827.62	1547281.86	0	9	x	x	362	662	1515	0	O
4	f	24	r	3	4	70	358	-1	F1C1.TIF	F1C1.TIF	F2C1.TIF	1	1	2	1	1	1	150	804	M	P	m	1	1548252	1549052	1144	1142	1547782.16	1548285.12	1548285.67	1549065.60	1549066.10	1549236.10	1549236.57	1549536.64	1549537.06	1550037.12	1550037.62	1550115.59	0	9	x	x	362	662	1516	0	T
4	f	24	r	4	4	71	359	-1	F1C2.TIF	F1C1.TIF	F2C1.TIF	1	1	2	2	1	1	150	660	H	K	k	0	1551413	1552063	1196	1199	1550602.11	1551105.11	1551105.63	1552075.76	1552076.19	1552246.25	1552246.69	1552546.75	1552547.15	1553047.22	1553047.67	1553185.49	0	9	x	x	362	662	1517	1	D
4	f	24	r	4	4	72	360	1	F2C1.TIF	F2C2.TIF	F1C2.TIF	2	2	1	1	2	2	150	897	M	T	t	0	1555047	1555947	1015	998	1553682.07	1554185.00	1554185.52	1555960.60	1555961.09	1556131.27	1556131.75	1556431.81	1556432.23	1556935.04	1556935.56	1557521.85	0	9	x	x	662	362	1518	1	D
4	f	24	r	3	4	73	361	1	F1C2.TIF	F1C2.TIF	F2C2.TIF	1	1	2	2	2	2	150	819	X	S	x	1	1558484	1559334	1116	1123	1558022.01	1558524.96	1558525.47	1559347.13	1559347.60	1559517.63	1559518.08	1559818.09	1559818.49	1560318.53	1560318.97	1560915.37	0	9	x	x	662	362	1519	0	T
4	f	24	r	2	4	74	362	1	F1C2.TIF	F1C1.TIF	F2C2.TIF	1	1	2	2	1	2	150	776	X	H	x	1	1561851	1562651	1219	1225	1561401.95	1561905.02	1561905.49	1562665.38	1562665.82	1562835.88	1562836.33	1563136.37	1563136.80	1563636.86	1563637.33	1563937.33	0	9	x	x	662	362	1520	0	T
4	f	24	r	1	4	75	363	1	F2C2.TIF	F2C2.TIF	F1C1.TIF	2	2	1	2	2	1	150	831	S	R	s	1	1564899	1565749	1177	1174	1564431.91	1564934.88	1564935.40	1565761.70	1565765.12	1565935.23	1565935.68	1566235.69	1566236.09	1566736.15	1566736.62	1567457.16	0	9	x	x	662	362	1521	0	T
4	f	24	r	1	4	76	364	-1	F2C1.TIF	F2C1.TIF	F1C2.TIF	2	2	1	1	1	2	150	872	B	S	b	1	1568420	1569320	1094	1090	1567951.86	1568454.79	1568455.30	1569335.34	1569335.79	1569505.80	1569506.24	1569806.28	1569806.72	1570306.78	1570307.24	1570881.52	0	9	x	x	362	662	1522	0	T
4	f	24	r	4	4	77	365	-1	F1C1.TIF	F1C2.TIF	F2C2.TIF	1	1	2	1	2	2	150	817	T	X	t	1	1571849	1572699	1110	1112	1571381.79	1571881.80	1571885.26	1572715.28	1572715.74	1572885.79	1572886.23	1573186.30	1573186.70	1573686.74	1573687.21	1573985.18	0	9	x	x	362	662	1523	0	T
4	f	24	r	1	4	78	366	-1	F2C2.TIF	F2C2.TIF	F1C1.TIF	2	2	1	2	2	1	150	702	K	B	k	1	1574945	1575645	1143	1155	1574481.74	1574984.73	1574985.21	1575658.02	1575658.44	1575828.48	1575828.92	1576128.93	1576129.33	1576629.39	1576629.85	1576817.21	0	9	x	x	362	662	1524	0	T
4	f	24	r	1	4	79	367	1	F2C1.TIF	F2C1.TIF	F1C2.TIF	2	2	1	1	1	2	150	795	L	G	l	1	1577776	1578576	1128	1127	1577301.70	1577804.68	1577805.16	1578588.71	1578589.14	1578759.22	1578759.64	1579059.67	1579060.10	1579560.10	1579560.55	1579649.23	0	9	x	x	662	362	1525	0	T
4	f	24	r	1	4	80	368	1	F2C2.TIF	F2C2.TIF	F1C1.TIF	2	2	1	2	2	1	150	999	R	B	r	1	1581090	1582090	1178	1173	1580141.66	1580644.63	1580645.13	1582105.23	1582105.70	1582275.78	1582276.23	1582576.23	1582576.65	1583076.71	1583077.21	1583569.22	0	9	x	x	662	362	1526	0	T
4	f	24	r	1	4	81	369	1	F1C2.TIF	F1C2.TIF	F2C1.TIF	1	1	2	2	2	1	150	574	G	X	y	0	1584546	1585146	1046	1047	1584071.59	1584574.49	1584574.98	1585159.26	1585159.69	1585329.74	1585330.17	1585630.20	1585630.60	1586130.64	1586131.11	1587809.22	0	9	x	x	662	362	1527	0	O
4	f	24	r	4	4	82	370	1	F1C2.TIF	F1C1.TIF	F2C1.TIF	1	1	2	2	1	1	150	606	T	J	t	1	1588775	1589375	977	981	1588311.53	1588811.54	1588814.91	1589387.88	1589388.32	1589558.32	1589558.77	1589858.81	1589859.21	1590359.26	1590359.71	1590481.11	0	9	x	x	662	362	1528	0	T
4	f	24	r	2	4	83	371	1	F1C2.TIF	F1C1.TIF	F2C2.TIF	1	1	2	2	1	2	150	960	A	P	a	1	1591445	1592395	1155	1168	1590981.48	1591481.49	1591484.88	1592407.80	1592408.23	1592578.30	1592578.76	1592878.78	1592879.18	1593379.25	1593379.71	1593634.90	0	9	x	x	662	362	1529	0	T
4	f	24	r	1	4	84	372	1	F1C1.TIF	F1C1.TIF	F2C2.TIF	1	1	2	1	1	2	150	915	A	H	a	1	1594587	1595487	1109	1110	1594121.44	1594621.45	1594624.84	1595500.38	1595500.82	1595670.84	1595671.28	1595971.37	1595974.70	1596474.75	1596475.19	1597521.00	0	9	x	x	662	362	1530	0	T
4	f	24	r	3	4	85	373	-1	F1C2.TIF	F1C2.TIF	F2C2.TIF	1	1	2	2	2	2	150	579	R	J	r	1	1598504	1599104	1013	1021	1598021.38	1598524.33	1598524.84	1599117.36	1599117.79	1599287.80	1599288.25	1599588.30	1599588.78	1600088.79	1600089.23	1600848.85	0	9	x	x	362	662	1531	0	T
4	f	24	r	4	4	86	374	1	F2C2.TIF	F2C1.TIF	F1C1.TIF	2	2	1	2	1	1	150	818	L	K	l	1	1601812	1602662	1024	1022	1601341.33	1601841.34	1601844.72	1602674.95	1602675.38	1602845.42	1602845.84	1603145.88	1603146.29	1603646.31	1603646.79	1603680.95	0	9	x	x	662	362	1532	0	T
4	f	24	r	4	4	87	375	1	F1C1.TIF	F1C2.TIF	F2C2.TIF	1	1	2	1	2	2	150	969	V	K	v	1	1604624	1605574	962	974	1604171.29	1604671.30	1604674.71	1605586.88	1605587.33	1605757.40	1605757.84	1606057.86	1606058.27	1606558.30	1606558.80	1606848.86	0	9	x	x	662	362	1533	0	T
4	f	24	r	4	4	88	376	-1	F2C1.TIF	F2C2.TIF	F1C2.TIF	2	2	1	1	2	2	150	898	S	N	s	1	1607801	1608701	1044	1053	1607341.23	1607841.24	1607844.73	1608714.69	1608715.12	1608885.15	1608885.60	1609185.66	1609186.06	1609686.10	1609686.57	1610786.65	0	9	x	x	362	662	1534	0	T
4	f	24	r	4	4	89	377	-1	F2C1.TIF	F2C2.TIF	F1C2.TIF	2	2	1	1	2	2	150	693	J	T	j	1	1611745	1612445	1041	1039	1611281.19	1611784.15	1611784.66	1612458.37	1612458.85	1612628.95	1612629.39	1612929.46	1612929.88	1613429.88	1613430.35	1614034.57	0	9	x	x	362	662	1535	0	T
4	f	24	r	3	4	90	378	-1	F2C1.TIF	F2C1.TIF	F1C1.TIF	2	2	1	1	1	1	150	981	K	H	t	0	1614991	1615991	1116	1114	1614521.12	1615024.15	1615024.65	1616004.55	1616005.02	1616175.09	1616175.51	1616475.57	1616476.01	1616976.06	1616976.54	1617474.49	0	9	x	x	362	662	1536	0	O
4	f	24	r	2	4	91	379	1	F1C1.TIF	F1C2.TIF	F2C1.TIF	1	1	2	1	2	1	150	844	B	N	p	0	1618460	1619310	1078	1086	1617971.08	1618474.13	1618474.65	1619324.57	1619325.06	1619495.09	1619495.50	1619795.50	1619795.93	1620295.97	1620296.40	1620914.39	0	9	x	x	662	362	1537	0	O
4	f	24	r	1	4	92	380	1	F2C1.TIF	F2C1.TIF	F1C2.TIF	2	2	1	1	1	2	150	768	A	D	a	1	1621875	1622675	1005	1012	1621411.02	1621914.00	1621914.52	1622688.52	1622688.95	1622859.05	1622859.48	1623159.51	1623159.91	1623659.94	1623660.41	1624850.53	0	9	x	x	662	362	1538	0	T
4	f	24	r	1	4	93	381	-1	F2C2.TIF	F2C2.TIF	F1C1.TIF	2	2	1	2	2	1	150	849	L	M	l	1	1625820	1626670	1007	1009	1625350.96	1625853.89	1625854.40	1626684.41	1626684.85	1626854.85	1626855.32	1627155.34	1627155.75	1627655.77	1627656.26	1627826.45	0	9	x	x	362	662	1539	0	T
4	f	24	r	2	4	94	382	-1	F1C1.TIF	F1C2.TIF	F2C1.TIF	1	1	2	1	2	1	150	742	M	T	t	0	1629030	1629780	970	979	1628320.92	1628820.93	1628824.33	1629794.33	1629794.80	1629964.91	1629965.34	1630265.42	1630265.83	1630765.84	1630766.28	1631906.29	0	9	x	x	362	662	1540	1	D
4	f	24	r	4	4	95	383	-1	F1C2.TIF	F1C1.TIF	F2C1.TIF	1	1	2	2	1	1	150	844	L	R	l	1	1632874	1633724	936	937	1632400.85	1632903.86	1632904.34	1633736.76	1633737.20	1633907.28	1633907.73	1634207.75	1634208.18	1634708.25	1634708.72	1635764.01	0	9	x	x	362	662	1541	0	T
4	f	24	r	2	4	96	384	1	F2C2.TIF	F2C1.TIF	F1C2.TIF	2	2	1	2	1	2	150	767	P	N	p	1	1636729	1637529	981	982	1636260.80	1636760.80	1636764.22	1637544.32	1637544.81	1637714.85	1637715.30	1638015.32	1638015.75	1638515.76	1638516.25	1639170.40	0	9	x	x	662	362	1542	0	T
4	f	24	r	2	4	1	384	1	F2C2.TIF	F2C1.TIF	F1C2.TIF	2	2	1	2	1	2	150	767	P	N	p	1	1636729	1637529	981	982	1636260.80	1636760.80	1636764.22	1637544.32	1637544.81	1637714.85	1637715.30	1638015.32	1638015.75	1638515.76	1638516.25	1639170.40	0	9		4	662	362	1543	0	T
5	f	21	r	1	0	1	0	1	F2C2.TIF	F2C2.TIF	F1C1.TIF	2	2	1	2	2	1	150	594	S	R	s	1	167371	167971	1850	1868	166926.76	167429.73	167430.19	167984.81	167985.22	168155.26	168155.68	168455.72	168456.13	168956.18	168956.61	170990.07	0	0	x	x	662	362	1544	0	T
5	f	21	r	2	1	1	1	1	F1C1.TIF	F1C2.TIF	F2C1.TIF	1	1	2	1	2	1	150	959	S	H	h	0	176698	177648	2334	2330	176216.61	176716.61	176720.01	177662.01	177662.42	177832.47	177832.88	178132.90	178133.28	178633.31	178633.74	179421.93	0	0	x	x	662	362	1545	1	D
5	f	21	r	2	1	2	2	-1	F2C2.TIF	F2C1.TIF	F1C2.TIF	2	2	1	2	1	2	150	625	H	M	m	0	180444	181094	2164	2214	179916.54	180419.45	180419.92	181109.82	181110.24	181280.28	181280.68	181580.74	181581.14	182081.19	182081.67	183005.99	0	0	x	x	362	662	1546	1	D
5	f	21	r	3	1	3	3	1	F2C2.TIF	F2C2.TIF	F1C2.TIF	2	2	1	2	2	2	150	946	M	J	m	1	184896	185846	1923	1948	183496.48	183999.35	183999.81	185859.94	185860.39	186030.46	186030.87	186330.90	186331.30	186831.33	186831.77	188749.67	0	0	x	x	662	362	1547	0	T
5	f	21	r	1	1	4	4	1	F2C1.TIF	F2C1.TIF	F1C2.TIF	2	2	1	1	1	2	150	532	T	P	t	1	189704	190254	1729	1728	189256.38	189759.36	189759.82	190269.63	190270.07	190440.11	190440.52	190740.59	190741.00	191241.07	191241.49	192365.93	0	0	x	x	662	362	1548	0	T
5	f	21	r	1	1	5	5	-1	F1C2.TIF	F1C2.TIF	F2C1.TIF	1	1	2	2	2	1	150	756	N	A	n	1	193584	194334	1722	1731	192856.33	193359.21	193359.68	194349.74	194350.19	194520.22	194520.63	194820.66	194821.05	195321.11	195321.54	195901.73	0	0	x	x	362	662	1549	0	T
5	f	21	r	1	1	6	6	-1	F2C1.TIF	F2C1.TIF	F1C2.TIF	2	2	1	1	1	2	150	888	L	A	l	1	196860	197760	1597	1602	196396.26	196899.19	196899.67	197773.47	197773.91	197943.99	197944.41	198244.41	198244.79	198744.81	198745.23	200669.52	0	0	x	x	362	662	1550	0	T
5	f	21	r	2	1	7	7	-1	F1C2.TIF	F1C1.TIF	F2C2.TIF	1	1	2	2	1	2	150	525	A	B	b	0	201618	202168	1703	1703	201176.19	201679.15	201679.65	202181.08	202181.52	202351.53	202351.94	202651.99	202652.38	203152.41	203152.82	204621.57	0	0	x	x	362	662	1551	1	D
5	f	21	r	4	1	8	8	-1	F1C1.TIF	F1C2.TIF	F2C2.TIF	1	1	2	1	2	2	150	983	X	K	m	0	205898	206898	1914	1960	205116.11	205616.12	205619.40	206911.79	206912.22	207082.29	207082.73	207382.74	207383.12	207883.13	207883.61	210589.24	0	0	x	x	362	662	1552	0	O
5	f	21	r	3	1	9	9	-1	F1C1.TIF	F1C1.TIF	F2C1.TIF	1	1	2	1	1	1	150	802	P	M	p	1	211554	212354	1540	1552	211086.01	211588.89	211589.38	212369.34	212369.78	212539.85	212540.26	212840.28	212840.67	213340.74	213341.18	214365.63	0	0	x	x	362	662	1553	0	T
5	f	21	r	1	1	10	10	-1	F2C2.TIF	F2C2.TIF	F1C1.TIF	2	2	1	2	2	1	150	832	V	H	h	0	215557	216407	1688	1711	214855.95	215355.97	215359.25	216420.55	216420.99	216591.08	216591.51	216891.53	216891.92	217392.00	217392.42	218669.24	0	0	x	x	362	662	1554	1	D
5	f	21	r	3	1	11	11	-1	F2C1.TIF	F2C1.TIF	F1C1.TIF	2	2	1	1	1	1	150	751	G	D	g	1	219633	220383	1484	1475	219165.87	219668.79	219669.26	220399.23	220399.66	220569.77	220570.19	220870.21	220870.59	221370.66	221371.10	223885.35	0	0	x	x	362	662	1555	0	T
5	f	21	r	1	1	12	12	-1	F2C1.TIF	F2C1.TIF	F1C2.TIF	2	2	1	1	1	2	150	665	B	D	b	1	224868	225568	1556	1574	224395.79	224898.70	224899.16	225581.61	225582.03	225752.04	225752.46	226052.50	226052.89	226552.89	226553.31	228558.93	0	0	x	x	362	662	1556	0	T
5	f	21	r	3	1	13	13	-1	F1C1.TIF	F1C1.TIF	F2C1.TIF	1	1	2	1	1	1	150	768	V	B	v	1	229526	230326	1673	1683	229055.70	229555.72	229559.01	230339.21	230339.65	230509.69	230510.12	230810.15	230810.55	231310.56	231311.02	233085.17	0	0	x	x	362	662	1557	0	T
5	f	21	r	4	1	14	14	1	F2C1.TIF	F2C2.TIF	F1C2.TIF	2	2	1	1	2	2	150	811	X	D	x	1	234276	235076	1551	1563	233585.63	234088.59	234089.07	235090.08	235090.51	235260.64	235261.05	235561.09	235561.48	236061.49	236061.92	238765.27	0	0	x	x	662	362	1558	0	T
5	f	21	r	2	1	15	15	-1	F1C2.TIF	F1C1.TIF	F2C2.TIF	1	1	2	2	1	2	150	959	B	T	t	0	239749	240699	1590	1617	239285.53	239788.45	239788.92	240712.40	240712.82	240882.92	240883.34	241183.40	241183.80	241683.85	241684.28	244860.85	0	0	x	x	362	662	1559	1	D
5	f	21	r	3	1	16	16	1	F1C1.TIF	F1C1.TIF	F2C1.TIF	1	1	2	1	1	1	150	993	H	J	j	0	245967	246967	1844	1854	245365.44	245868.36	245868.83	246980.93	246981.38	247151.45	247151.87	247451.90	247452.29	247952.32	247952.78	249884.98	0	0	x	x	662	362	1560	1	D
5	f	21	r	1	1	17	17	-1	F1C1.TIF	F1C1.TIF	F2C2.TIF	1	1	2	1	1	2	150	1000	X	J	v	0	250862	251862	1622	1629	250395.34	250895.36	250898.66	251878.50	251878.97	252049.01	252049.43	252349.50	252349.89	252849.95	252850.38	254460.74	0	0	x	x	362	662	1561	0	O
5	f	21	r	1	1	18	18	1	F1C2.TIF	F1C2.TIF	F2C1.TIF	1	1	2	2	2	1	150	610	J	K	j	1	255413	256013	1604	1613	254955.28	255458.15	255458.62	256028.58	256028.99	256199.04	256199.45	256499.51	256499.89	256999.94	257000.36	261548.53	0	0	x	x	662	362	1562	0	T
5	f	21	r	1	1	19	19	-1	F1C1.TIF	F1C1.TIF	F2C2.TIF	1	1	2	1	1	2	150	803	M	S	m	1	262769	263569	1499	1494	262065.15	262568.01	262568.48	263582.66	263583.09	263753.12	263753.53	264053.61	264054.00	264554.00	264554.44	266380.43	0	0	x	x	362	662	1563	0	T
5	f	21	r	4	1	20	20	-1	F1C2.TIF	F1C1.TIF	F2C1.TIF	1	1	2	2	1	1	150	729	H	L	h	1	267345	268095	1512	1530	266875.07	267377.94	267378.42	268108.54	268108.96	268279.02	268279.43	268579.47	268579.86	269079.86	269080.31	271324.46	0	0	x	x	362	662	1564	0	T
5	f	21	r	4	1	21	21	1	F2C1.TIF	F2C2.TIF	F1C2.TIF	2	2	1	1	2	2	150	609	J	L	j	1	272297	272897	1463	1470	271824.99	272327.90	272328.37	272911.08	272911.50	273081.55	273081.97	273382.02	273382.43	273882.46	273882.88	277020.32	0	0	x	x	662	362	1565	0	T
[truncated: 4,610 more rows]
