# Supplementary material for: Task-Irrelevant Features in Visual Working Memory Influence Covert Attention: Evidence from a Partial Report Task
Source: Vision (Basel). 2019 Aug 27;3(3):42. doi: 10.3390/vision3030042 (PMC6802802; doi:10.3390/vision3030042)
Supplement: Supplementary file 1 [file vision-03-00042-s001.zip › SupplementaryMaterial/Experiment2.txt]

participant	gender	age	eyeDominance	condition	block	BlockTrial	Trial	locTlr	tifCue	tifT	tifD	shaCue	shaT	shaD	colCue	colT	colD	Dist2Cent	MinFixDur	letT	letD	letReport	Treport	FixOnCrossStartTime	FixOnCrossEndTime	FixOnCrossPupilStart	FixOnCrossPupilEnd	TimeDisplay	TimeWaitCue	TimeCueOffFixCrossOn	TimeFixOnCross	TimeSearchStart	TimeWaitStimDur	TimeMaskOn	TimeWaitMaskDur	TimeMaskOff	TimeWaitBeforeEntry	TimeEntryOn	TimeResponse	NoFix	LostFix	Unusual	UnusualRecognition	xT	xD	yTD	Dreport	report
1	f	24	l	1	0	1	0	1	F2C4.TIF	F2C3.TIF	F1C1.TIF	2	2	1	4	3	1	150	554	V	G	h	0	237350	237900	1135	1133	236879.10	237382.13	237382.60	237913.90	237914.32	238084.33	238084.78	238384.84	238385.26	238885.32	238885.78	243992.16	0	0	x	x	662	362	384	0	O
1	f	24	l	0	1	1	1	1	F2C4.TIF	F2C1.TIF	F1C4.TIF	2	2	1	4	1	4	150	589	G	L	l	0	248664	249264	1122	1126	248158.82	248661.90	248662.40	249277.92	249278.38	249448.39	249448.80	249751.77	249752.21	250252.25	250252.65	251832.13	0	0	x	x	662	362	384	1	D
1	f	24	l	1	1	2	2	-1	F2C4.TIF	F2C3.TIF	F1C1.TIF	2	2	1	4	3	1	150	932	X	P	b	0	252818	253768	1118	1116	252338.73	252841.71	252842.18	253782.09	253782.50	253952.61	253953.04	254253.09	254253.50	254753.51	254753.94	270791.54	0	0	x	x	362	662	384	0	O
1	f	24	l	1	1	3	3	1	F2C1.TIF	F2C3.TIF	F1C4.TIF	2	2	1	1	3	4	150	658	R	P	r	1	271834	272484	1020	1040	271368.25	271871.20	271871.73	272498.13	272501.43	272671.48	272671.93	272971.98	272972.40	273472.42	273472.85	275031.42	0	0	x	x	662	362	384	0	T
1	f	24	l	0	1	4	4	1	F2C2.TIF	F2C4.TIF	F1C2.TIF	2	2	1	2	4	2	150	509	X	V	v	0	275998	276498	1031	1036	275528.16	276031.08	276031.54	276511.71	276512.11	276682.12	276682.52	276982.53	276982.92	277482.93	277483.36	278471.46	0	0	x	x	662	362	384	1	D
1	f	24	l	0	1	5	5	-1	F1C4.TIF	F1C3.TIF	F2C4.TIF	1	1	2	4	3	4	150	541	G	K	k	0	279430	279980	993	992	278958.08	279461.02	279461.52	279993.29	279993.73	280163.76	280164.16	280464.19	280464.57	280964.57	280964.99	281637.37	0	0	x	x	362	662	384	1	D
1	f	24	l	0	1	6	6	1	F2C1.TIF	F2C2.TIF	F1C1.TIF	2	2	1	1	2	1	150	729	K	V	v	0	282602	283352	1145	1141	282128.00	282630.86	282631.33	283365.11	283365.55	283535.62	283536.07	283836.15	283836.54	284336.59	284337.00	284773.34	0	0	x	x	662	362	384	1	D
1	f	24	l	0	1	7	7	-1	F2C4.TIF	F2C1.TIF	F1C4.TIF	2	2	1	4	1	4	150	557	S	B	b	0	285756	286306	1105	1100	285267.92	285770.86	285771.39	286320.92	286321.36	286491.37	286491.78	286791.78	286792.18	287292.27	287292.73	288613.14	0	0	x	x	362	662	384	1	D
1	f	24	l	1	1	8	8	-1	F2C4.TIF	F2C3.TIF	F1C2.TIF	2	2	1	4	3	2	150	990	L	N	l	1	289588	290588	1155	1162	289107.83	289607.83	289611.15	290601.69	290602.09	290772.10	290772.58	291072.59	291072.98	291573.02	291573.44	292613.16	0	0	x	x	362	662	384	0	T
1	f	24	l	0	1	9	9	1	F1C1.TIF	F1C4.TIF	F2C1.TIF	1	1	2	1	4	1	150	788	L	S	s	0	453547	454347	1044	1032	453053.89	453556.96	453557.47	454360.02	454360.47	454530.50	454530.94	454830.98	454831.41	455331.47	455331.90	456437.15	0	1	x	x	662	362	384	1	D
1	f	24	l	1	1	10	10	-1	F2C3.TIF	F2C1.TIF	F1C2.TIF	2	2	1	3	1	2	150	989	D	G	d	1	607517	608517	1079	1086	607070.20	607573.19	607573.66	608533.43	608533.92	608703.95	608704.35	609004.37	609004.76	609504.78	609505.20	611135.54	0	2	x	x	362	662	384	0	T
1	f	24	l	1	1	11	11	1	F2C1.TIF	F2C2.TIF	F1C3.TIF	2	2	1	1	2	3	150	986	N	D	d	0	612367	613367	1231	1227	611640.08	612143.00	612143.46	613383.54	613384.02	613554.02	613554.44	613854.49	613854.92	614354.98	614355.41	614803.41	0	2	x	x	662	362	384	1	D
1	f	24	l	0	1	12	12	-1	F1C2.TIF	F1C1.TIF	F2C2.TIF	1	1	2	2	1	2	150	543	H	T	t	0	615751	616301	1170	1163	615309.99	615812.89	615813.40	616314.81	616315.27	616485.31	616485.72	616785.77	616786.19	617286.20	617286.63	618049.41	0	2	x	x	362	662	384	1	D
1	f	24	l	1	1	13	13	1	F2C1.TIF	F2C4.TIF	F1C3.TIF	2	2	1	1	4	3	150	647	T	P	p	0	619230	619880	1249	1232	618539.92	619042.79	619043.32	619893.35	619893.77	620063.78	620064.23	620364.25	620364.64	620864.69	620865.12	621553.28	0	2	x	x	662	362	384	1	D
1	f	24	l	0	1	14	14	1	F2C1.TIF	F2C2.TIF	F1C1.TIF	2	2	1	1	2	1	150	923	P	H	u	0	622520	623470	1204	1206	622039.84	622542.87	622543.33	623483.21	623483.64	623653.66	623654.06	623954.09	623954.46	624454.54	624454.99	625649.37	0	2	x	x	662	362	384	0	O
1	f	24	l	1	1	15	15	1	F1C2.TIF	F1C4.TIF	F2C1.TIF	1	1	2	2	4	1	150	631	S	B	s	1	626639	627289	1146	1156	626149.74	626652.70	626653.22	627303.18	627303.60	627473.76	627474.19	627774.23	627774.62	628274.62	628275.11	629313.00	0	2	x	x	662	362	384	0	T
1	f	24	l	0	1	16	16	-1	F2C3.TIF	F2C4.TIF	F1C3.TIF	2	2	1	3	4	3	150	570	R	A	r	1	640170	640770	1404	1417	639729.42	640232.39	640232.88	640783.89	640784.30	640954.31	640954.75	641254.76	641255.16	641755.17	641755.59	643968.83	0	3	x	x	362	662	384	0	T
1	f	24	l	1	1	17	17	1	F1C3.TIF	F1C1.TIF	F2C2.TIF	1	1	2	3	1	2	150	661	T	S	g	0	644918	645568	1314	1322	644469.30	644972.21	644972.70	645582.80	645583.25	645753.27	645753.71	646053.74	646054.16	646554.24	646554.70	648048.85	0	3	x	x	662	362	384	0	O
1	f	24	l	0	1	18	18	-1	F2C3.TIF	F2C1.TIF	F1C3.TIF	2	2	1	3	1	3	150	640	K	S	k	1	650220	650870	1216	1207	648549.20	649052.14	649052.64	650884.39	650884.87	651054.94	651055.35	651355.36	651355.77	651855.78	651856.18	652384.42	0	3	x	x	362	662	384	0	T
1	f	24	l	0	1	19	19	1	F1C1.TIF	F1C4.TIF	F2C1.TIF	1	1	2	1	4	1	150	719	A	L	l	0	653348	654098	1220	1220	652879.09	653382.00	653382.46	654112.46	654112.92	654283.00	654283.40	654583.48	654583.89	655083.96	655084.39	655568.64	0	3	x	x	662	362	384	1	D
1	f	24	l	0	1	20	20	1	F1C3.TIF	F1C4.TIF	F2C3.TIF	1	1	2	3	4	3	150	745	J	G	g	0	656532	657282	1200	1210	656069.03	656569.04	656572.41	657295.32	657295.74	657465.79	657466.25	657766.29	657766.68	658266.69	658267.13	658882.34	0	3	x	x	662	362	384	1	D
1	f	24	l	1	1	21	21	1	F1C1.TIF	F1C4.TIF	F2C3.TIF	1	1	2	1	4	3	150	531	L	S	s	0	660227	660777	1215	1212	659368.95	659871.89	659872.42	660792.36	660792.78	660962.86	660963.27	661263.31	661263.69	661763.74	661764.17	662256.33	0	3	x	x	662	362	384	1	D
1	f	24	l	1	1	22	22	-1	F1C2.TIF	F1C1.TIF	F2C4.TIF	1	1	2	2	1	4	150	647	T	B	t	1	663192	663842	1117	1125	662748.86	663248.87	663252.15	663855.73	663856.14	664026.15	664026.61	664326.63	664327.00	664827.03	664827.49	665552.05	0	3	x	x	362	662	384	0	T
1	f	24	l	0	1	23	23	1	F2C4.TIF	F2C1.TIF	F1C4.TIF	2	2	1	4	1	4	150	639	N	T	n	1	666497	667147	1130	1132	666048.79	666551.87	666552.33	667162.15	667162.58	667332.64	667333.03	667633.04	667633.47	668133.49	668133.91	668688.44	0	3	x	x	662	362	384	0	T
1	f	24	l	1	1	24	24	1	F2C1.TIF	F2C3.TIF	F1C2.TIF	2	2	1	1	3	2	150	569	J	R	j	1	669651	670251	1061	1065	669178.72	669681.59	669682.09	670264.36	670264.77	670434.82	670435.28	670735.30	670735.71	671235.72	671236.15	671616.17	0	3	x	x	662	362	384	0	T
1	f	24	l	0	1	25	25	-1	F2C2.TIF	F2C1.TIF	F1C2.TIF	2	2	1	2	1	2	150	658	X	D	y	0	672849	673499	1045	1051	672108.64	672611.56	672612.01	673513.25	673513.70	673683.91	673684.35	673984.36	673984.79	674484.85	674485.26	675776.16	0	3	x	x	362	662	384	0	O
1	f	24	l	0	1	26	26	-1	F1C1.TIF	F1C3.TIF	F2C1.TIF	1	1	2	1	3	1	150	605	V	B	v	1	676733	677333	1163	1177	676268.54	676771.51	676772.00	677346.80	677347.21	677517.23	677517.64	677817.67	677818.06	678318.07	678318.48	679121.82	0	3	x	x	362	662	384	0	T
1	f	24	l	0	1	27	27	1	F2C2.TIF	F2C1.TIF	F1C2.TIF	2	2	1	2	1	2	150	562	X	S	y	0	680095	680695	1178	1188	679618.47	680121.36	680121.86	680708.51	680711.90	680881.92	680882.36	681182.40	681182.79	681682.86	681683.31	682815.84	0	3	x	x	662	362	384	0	O
1	f	24	l	1	1	28	28	1	F2C3.TIF	F2C4.TIF	F1C2.TIF	2	2	1	3	4	2	150	505	X	J	y	0	683756	684256	1153	1159	683308.37	683808.39	683811.76	684271.76	684272.17	684442.17	684442.59	684742.63	684743.05	685243.09	685243.54	687023.56	0	3	x	x	662	362	384	0	O
1	f	24	l	1	1	29	29	-1	F1C2.TIF	F1C4.TIF	F2C3.TIF	1	1	2	2	4	3	150	603	X	A	y	0	688444	689044	1176	1170	687518.28	688021.22	688021.72	689057.93	689058.35	689231.35	689231.82	689531.85	689532.24	690032.26	690032.69	690735.73	0	3	x	x	362	662	384	0	O
1	f	24	l	0	1	30	30	-1	F1C4.TIF	F1C1.TIF	F2C4.TIF	1	1	2	4	1	4	150	940	H	M	t	0	691689	692639	1187	1192	691228.18	691731.04	691731.51	692652.62	692653.05	692823.06	692823.49	693123.53	693123.93	693623.95	693624.41	694031.51	0	3	x	x	362	662	384	0	O
1	f	24	l	1	1	31	31	1	F2C3.TIF	F2C2.TIF	F1C1.TIF	2	2	1	3	2	1	150	831	N	K	n	1	694960	695810	1175	1179	694518.11	695021.00	695021.50	695823.13	695823.60	695993.67	695994.09	696294.12	696294.51	696794.54	696794.96	697631.43	0	3	x	x	662	362	384	0	T
1	f	24	l	0	1	32	32	1	F2C3.TIF	F2C2.TIF	F1C3.TIF	2	2	1	3	2	3	150	985	A	X	a	1	698555	699555	1197	1205	698118.03	698618.03	698621.35	699571.44	699571.93	699741.94	699742.34	700042.36	700042.82	700542.83	700543.28	701647.33	0	3	x	x	662	362	384	0	T
1	f	24	l	0	1	33	33	1	F2C3.TIF	F2C1.TIF	F1C3.TIF	2	2	1	3	1	3	150	566	L	V	l	1	702608	703208	1133	1135	702137.94	702640.79	702641.24	703221.70	703222.15	703392.21	703392.66	703692.71	703693.10	704193.16	704193.58	704863.25	0	3	x	x	662	362	384	0	T
1	f	24	l	1	1	34	34	-1	F2C4.TIF	F2C1.TIF	F1C3.TIF	2	2	1	4	1	3	150	884	V	G	v	1	705792	706692	1166	1177	705347.85	705850.76	705851.23	706705.28	706705.73	706875.80	706876.25	707176.26	707176.64	707676.66	707677.10	708561.11	0	3	x	x	362	662	384	0	T
1	f	24	l	0	1	35	35	-1	F1C1.TIF	F1C3.TIF	F2C1.TIF	1	1	2	1	3	1	150	542	R	K	p	0	709538	710088	1097	1089	709057.76	709560.67	709561.13	710102.00	710102.42	710272.49	710272.88	710572.93	710573.32	711073.34	711073.76	711871.09	0	3	x	x	362	662	384	0	O
1	f	24	l	1	1	36	36	-1	F2C1.TIF	F2C2.TIF	F1C4.TIF	2	2	1	1	2	4	150	919	M	N	w	0	712862	713812	1151	1162	712377.69	712880.64	712881.17	713825.83	713826.26	713996.33	713996.78	714296.80	714297.19	714797.21	714797.63	715455.27	0	3	x	x	362	662	384	0	O
1	f	24	l	1	1	37	37	1	F2C4.TIF	F2C3.TIF	F1C1.TIF	2	2	1	4	3	1	150	892	R	S	k	0	716405	717305	1190	1210	715957.60	716460.61	716461.09	717320.92	717321.35	717491.42	717491.85	717791.90	717792.36	718292.37	718292.79	718782.89	0	3	x	x	662	362	384	0	O
1	f	24	l	1	1	38	38	-1	F2C4.TIF	F2C3.TIF	F1C1.TIF	2	2	1	4	3	1	150	866	G	N	g	1	719730	720580	1174	1179	719267.52	719770.52	719771.03	720593.07	720593.49	720763.52	720763.94	721063.96	721064.36	721564.37	721564.81	722047.13	0	3	x	x	362	662	384	0	T
1	f	24	l	1	1	39	39	-1	F2C4.TIF	F2C3.TIF	F1C2.TIF	2	2	1	4	3	2	150	904	M	A	w	0	723008	723908	1133	1135	722537.45	723037.45	723040.73	723921.93	723922.35	724092.39	724092.83	724392.88	724393.25	724893.27	724893.68	725326.87	0	3	x	x	362	662	384	0	O
1	f	24	l	0	1	40	40	-1	F2C4.TIF	F2C1.TIF	F1C4.TIF	2	2	1	4	1	4	150	527	J	H	h	0	726284	726834	1051	1056	725817.36	726317.38	726320.67	726847.52	726850.92	727020.94	727021.33	727321.37	727321.75	727821.77	727822.17	728830.57	0	3	x	x	362	662	384	1	D
1	f	24	l	1	1	41	41	-1	F1C1.TIF	F1C4.TIF	F2C3.TIF	1	1	2	1	4	3	150	551	P	S	p	1	729792	730342	1218	1219	729327.29	729830.22	729830.70	730355.32	730355.72	730525.78	730526.24	730826.30	730826.71	731326.74	731327.15	731662.46	0	3	x	x	362	662	384	0	T
1	f	24	l	0	1	42	42	1	F1C2.TIF	F1C3.TIF	F2C2.TIF	1	1	2	2	3	2	150	793	L	P	p	0	732975	733775	1029	1027	732147.21	732650.13	732650.63	733790.65	733791.18	733961.23	733961.66	734261.67	734262.09	734762.15	734762.59	734974.63	0	3	x	x	662	362	384	1	D
1	f	24	l	1	1	43	43	-1	F2C1.TIF	F2C3.TIF	F1C4.TIF	2	2	1	1	3	4	150	913	T	D	t	1	735918	736818	1155	1164	735467.14	735970.06	735970.54	736831.94	736832.39	737002.61	737003.05	737303.06	737303.48	737803.54	737803.96	738526.71	0	3	x	x	362	662	384	0	T
1	f	24	l	0	1	44	44	-1	F1C4.TIF	F1C1.TIF	F2C4.TIF	1	1	2	4	1	4	150	560	N	R	n	1	739486	740036	1018	1037	739027.06	739529.99	739530.47	740050.44	740050.85	740220.91	740221.33	740521.41	740521.79	741021.83	741022.22	741280.33	0	3	x	x	362	662	384	0	T
1	f	24	l	0	1	45	45	-1	F1C3.TIF	F1C2.TIF	F2C3.TIF	1	1	2	3	2	3	150	933	L	S	l	1	742490	743440	1143	1143	741766.99	742269.96	742270.42	743453.41	743453.85	743623.93	743624.36	743924.41	743924.80	744424.86	744425.28	744862.53	0	3	x	x	362	662	384	0	T
1	f	24	l	1	1	46	46	-1	F1C2.TIF	F1C1.TIF	F2C4.TIF	1	1	2	2	1	4	150	522	S	R	s	1	745846	746396	1157	1176	745356.90	745859.93	745860.44	746410.28	746410.70	746580.88	746581.29	746881.32	746881.70	747381.70	747382.14	747694.35	0	3	x	x	362	662	384	0	T
1	f	24	l	0	1	47	47	1	F1C4.TIF	F1C3.TIF	F2C4.TIF	1	1	2	4	3	4	150	820	J	G	g	0	748652	749502	1128	1148	748186.84	748689.77	748690.23	749515.70	749516.13	749686.16	749686.62	749986.66	749990.08	750490.10	750490.49	750942.14	0	3	x	x	662	362	384	1	D
1	f	24	l	1	1	48	48	-1	F1C1.TIF	F1C2.TIF	F2C3.TIF	1	1	2	1	2	3	150	722	B	A	g	0	751899	752649	1262	1260	751426.76	751929.64	751930.09	752662.39	752662.80	752832.87	752833.27	753133.30	753133.70	753633.78	753634.21	754062.11	0	3	x	x	362	662	384	0	O
1	f	24	l	1	1	49	49	-1	F1C2.TIF	F1C4.TIF	F2C1.TIF	1	1	2	2	4	1	150	584	D	T	g	0	755020	755620	1205	1208	754556.69	755059.61	755060.15	755633.32	755633.75	755803.75	755804.22	756104.29	756104.70	756604.77	756605.22	757246.24	0	3	x	x	362	662	384	0	O
1	f	24	l	1	1	50	50	1	F2C2.TIF	F2C4.TIF	F1C1.TIF	2	2	1	2	4	1	150	827	V	H	v	1	758205	759055	1130	1126	757736.61	758239.46	758239.93	759069.96	759070.41	759240.44	759240.83	759540.88	759541.26	760041.28	760041.68	760541.96	0	3	x	x	662	362	384	0	T
1	f	24	l	0	1	51	51	-1	F2C3.TIF	F2C4.TIF	F1C3.TIF	2	2	1	3	4	3	150	712	M	N	w	0	761572	762272	1277	1290	761036.53	761539.47	761539.94	762285.56	762285.98	762456.02	762456.46	762756.49	762759.83	763259.90	763260.30	763934.01	0	3	x	x	362	662	384	0	O
1	f	24	l	1	1	52	52	1	F1C1.TIF	F1C4.TIF	F2C2.TIF	1	1	2	1	4	2	150	959	V	P	p	0	764895	765845	1188	1192	764426.45	764926.45	764929.74	765859.81	765860.22	766030.34	766030.76	766330.76	766331.13	766831.19	766831.64	767325.82	0	3	x	x	662	362	384	1	D
1	f	24	l	0	1	53	53	1	F2C1.TIF	F2C3.TIF	F1C1.TIF	2	2	1	1	3	1	150	957	L	G	l	1	768306	769256	1120	1125	767816.37	768319.28	768319.76	769269.83	769270.25	769440.26	769440.67	769740.70	769741.10	770241.12	770241.54	770861.58	0	3	x	x	662	362	384	0	T
1	f	24	l	1	1	54	54	-1	F1C1.TIF	F1C2.TIF	F2C3.TIF	1	1	2	1	2	3	150	622	B	L	l	0	771800	772450	1120	1122	771356.29	771859.15	771859.66	772463.96	772464.38	772634.38	772634.80	772934.86	772935.26	773435.31	773435.83	775709.61	0	3	x	x	362	662	384	1	D
1	f	24	l	1	1	55	55	-1	F1C1.TIF	F1C2.TIF	F2C4.TIF	1	1	2	1	2	4	150	687	V	B	v	1	776690	777390	1090	1092	776206.18	776709.12	776709.60	777403.35	777403.79	777573.80	777574.26	777874.28	777874.67	778374.69	778375.12	778781.17	0	3	x	x	362	662	384	0	T
1	f	24	l	0	1	56	56	-1	F2C3.TIF	F2C2.TIF	F1C3.TIF	2	2	1	3	2	3	150	797	A	R	a	1	779763	780563	1084	1097	779286.10	779786.11	779789.12	780576.16	780579.45	780749.46	780749.87	781049.89	781050.36	781550.40	781550.80	781805.72	0	3	x	x	362	662	384	0	T
1	f	24	l	0	1	57	57	1	F1C1.TIF	F1C4.TIF	F2C1.TIF	1	1	2	1	4	1	150	532	X	L	l	0	782738	783288	1154	1156	782296.03	782799.02	782799.53	783301.92	783302.36	783472.42	783472.87	783772.89	783773.30	784273.34	784273.76	784573.35	0	3	x	x	662	362	384	1	D
1	f	24	l	0	1	58	58	-1	F1C3.TIF	F1C2.TIF	F2C3.TIF	1	1	2	3	2	3	150	554	T	L	l	0	785501	786051	1045	1047	785055.96	785558.86	785559.37	786064.87	786065.29	786235.32	786235.78	786535.84	786539.18	787039.24	787039.66	787885.57	0	3	x	x	362	662	384	1	D
1	f	24	l	0	1	59	59	1	F2C3.TIF	F2C1.TIF	F1C3.TIF	2	2	1	3	1	3	150	570	D	M	m	0	788831	789431	1065	1083	788375.89	788875.90	788879.22	789444.39	789444.80	789614.81	789615.23	789915.25	789915.68	790415.71	790419.10	791149.26	0	3	x	x	662	362	384	1	D
1	f	24	l	1	1	60	60	-1	F2C4.TIF	F2C3.TIF	F1C2.TIF	2	2	1	4	3	2	150	562	N	S	w	0	792120	792720	1126	1135	791635.81	792138.76	792139.27	792733.24	792733.69	792903.71	792904.15	793204.19	793204.60	793704.63	793705.05	794429.13	0	3	x	x	362	662	384	0	O
1	f	24	l	1	1	61	61	1	F1C3.TIF	F1C4.TIF	F2C2.TIF	1	1	2	3	4	2	150	796	R	K	w	0	795400	796200	1099	1118	794925.73	795425.74	795429.19	796213.96	796214.39	796384.44	796384.88	796684.93	796685.32	797185.39	797185.81	798573.29	0	3	x	x	662	362	384	0	O
1	f	24	l	1	1	62	62	1	F1C2.TIF	F1C3.TIF	F2C1.TIF	1	1	2	2	3	1	150	599	B	L	l	0	799521	800121	981	993	799075.63	799575.64	799579.00	800134.46	800134.87	800304.91	800305.38	800605.40	800605.80	801108.50	801108.99	803085.31	0	3	x	x	662	362	384	1	D
1	f	24	l	1	1	63	63	1	F2C2.TIF	F2C3.TIF	F1C4.TIF	2	2	1	2	3	4	150	832	J	A	l	0	804067	804917	1139	1162	803585.52	804085.53	804088.85	804930.30	804930.75	805100.76	805101.20	805401.24	805401.62	805901.64	805902.06	807645.07	0	3	x	x	662	362	384	0	O
1	f	24	l	1	1	64	64	1	F1C2.TIF	F1C3.TIF	F2C4.TIF	1	1	2	2	3	4	150	520	N	H	n	1	808892	809442	1157	1159	808145.42	808648.35	808648.81	809458.86	809459.30	809629.31	809629.73	809929.79	809930.17	810430.22	810430.69	811564.82	0	3	x	x	662	362	384	0	T
1	f	24	l	0	1	65	65	1	F2C3.TIF	F2C1.TIF	F1C3.TIF	2	2	1	3	1	3	150	624	K	J	k	1	812511	813161	1048	1051	812065.32	812568.27	812568.78	813174.63	813175.08	813345.11	813348.56	813648.61	813648.99	814148.99	814149.40	814524.69	0	3	x	x	662	362	384	0	T
1	f	24	l	1	1	66	66	-1	F1C3.TIF	F1C4.TIF	F2C2.TIF	1	1	2	3	4	2	150	534	K	L	k	1	815482	816032	1061	1068	815025.26	815528.22	815528.71	816045.22	816048.59	816218.66	816219.06	816519.12	816519.53	817019.56	817019.98	818460.55	0	3	x	x	362	662	384	0	T
1	f	24	l	0	1	67	67	-1	F1C1.TIF	F1C2.TIF	F2C1.TIF	1	1	2	1	2	1	150	602	N	S	n	1	819430	820030	1033	1041	818955.17	819458.05	819458.52	820043.93	820044.35	820214.44	820214.91	820514.97	820518.32	821018.39	821018.84	821550.48	0	3	x	x	362	662	384	0	T
1	f	24	l	1	1	68	68	-1	F2C4.TIF	F2C3.TIF	F1C2.TIF	2	2	1	4	3	2	150	756	D	T	t	0	822488	823238	1274	1277	822035.09	822537.96	822538.47	823251.61	823252.04	823422.08	823422.54	823722.58	823722.99	824223.03	824223.45	825148.43	0	3	x	x	362	662	384	1	D
1	f	24	l	1	1	69	69	1	F1C2.TIF	F1C4.TIF	F2C1.TIF	1	1	2	2	4	1	150	512	L	G	l	1	826115	826665	1215	1224	825645.02	826147.92	826148.45	826678.36	826678.77	826848.81	826849.21	827149.25	827149.63	827649.69	827650.15	828542.33	0	3	x	x	662	362	384	0	T
1	f	24	l	0	1	70	70	-1	F2C4.TIF	F2C2.TIF	F1C4.TIF	2	2	1	4	2	4	150	723	J	X	j	1	829538	830288	1148	1157	829064.93	829567.95	829568.44	830302.08	830302.54	830472.62	830473.07	830773.12	830773.54	831273.60	831274.04	831932.42	0	3	x	x	362	662	384	0	T
1	f	24	l	0	1	71	71	1	F2C4.TIF	F2C2.TIF	F1C4.TIF	2	2	1	4	2	4	150	789	N	L	n	1	833249	834049	1126	1124	832424.85	832927.78	832928.28	834062.90	834063.31	834233.38	834233.80	834533.83	834534.24	835034.30	835034.72	836012.31	0	3	x	x	662	362	384	0	T
1	f	24	l	1	1	72	72	-1	F1C2.TIF	F1C1.TIF	F2C3.TIF	1	1	2	2	1	3	150	642	T	N	t	1	836976	837626	1000	1019	836504.75	837007.69	837008.15	837639.44	837639.85	837809.86	837810.29	838110.32	838110.71	838610.73	838611.17	839887.95	0	3	x	x	362	662	384	0	T
1	f	24	l	0	1	73	73	-1	F2C3.TIF	F2C4.TIF	F1C3.TIF	2	2	1	3	4	3	150	579	T	X	t	1	840847	841447	1090	1094	840384.67	840887.52	840887.99	841460.10	841460.53	841630.58	841631.03	841931.06	841931.45	842431.46	842431.96	842684.39	0	3	x	x	362	662	384	0	T
1	f	24	l	1	1	74	74	-1	F1C1.TIF	F1C4.TIF	F2C2.TIF	1	1	2	1	4	2	150	941	B	X	p	0	843659	844609	1123	1128	843174.59	843677.59	843678.06	844622.90	844623.34	844793.39	844793.80	845093.81	845094.21	845594.24	845594.64	846462.03	0	3	x	x	362	662	384	0	O
1	f	24	l	1	1	75	75	-1	F2C2.TIF	F2C1.TIF	F1C4.TIF	2	2	1	2	1	4	150	620	T	D	q	0	847421	848071	1077	1087	846964.51	847464.52	847467.98	848084.61	848088.16	848258.22	848258.63	848558.64	848559.04	849059.11	849059.57	851037.80	0	3	x	x	362	662	384	0	O
1	f	24	l	0	1	76	76	1	F1C4.TIF	F1C2.TIF	F2C4.TIF	1	1	2	4	2	4	150	603	D	P	d	1	852011	852611	1042	1053	851544.40	852044.40	852047.71	852624.34	852627.67	852797.73	852798.18	853098.22	853098.61	853598.64	853599.05	854461.84	0	3	x	x	662	362	384	0	T
1	f	24	l	1	1	77	77	1	F1C4.TIF	F1C1.TIF	F2C2.TIF	1	1	2	4	1	2	150	912	V	G	v	1	855415	856315	1114	1145	854954.32	855457.29	855457.77	856328.92	856329.37	856499.39	856499.82	856799.85	856800.23	857300.29	857300.73	857853.84	0	3	x	x	662	362	384	0	T
1	f	24	l	0	1	78	78	-1	F2C3.TIF	F2C2.TIF	F1C3.TIF	2	2	1	3	2	3	150	727	P	H	o	0	858795	859545	1110	1121	858354.24	858857.14	858857.62	859558.68	859559.09	859729.13	859729.54	860029.55	860029.93	860529.96	860530.35	861053.84	0	3	x	x	362	662	384	0	O
1	f	24	l	1	1	79	79	-1	F1C1.TIF	F1C3.TIF	F2C2.TIF	1	1	2	1	3	2	150	696	H	B	p	0	861999	862699	1135	1143	861554.18	862057.03	862057.49	862712.32	862712.74	862882.79	862883.20	863183.24	863183.66	863683.70	863684.16	864207.39	0	3	x	x	362	662	384	0	O
1	f	24	l	1	1	80	80	-1	F2C2.TIF	F2C1.TIF	F1C3.TIF	2	2	1	2	1	3	150	890	A	G	a	1	865150	866050	1070	1068	864694.09	865197.05	865197.57	866063.17	866063.63	866233.67	866234.11	866537.00	866537.46	867037.51	867037.94	868029.49	0	3	x	x	362	662	384	0	T
1	f	24	l	1	1	81	81	1	F2C3.TIF	F2C1.TIF	F1C2.TIF	2	2	1	3	1	2	150	675	J	S	j	1	869013	869713	1063	1070	868524.00	869026.94	869027.46	869727.44	869727.91	869897.95	869898.37	870198.39	870198.78	870698.79	870699.22	871421.57	0	3	x	x	662	362	384	0	T
1	f	24	l	1	1	82	82	1	F1C1.TIF	F1C4.TIF	F2C2.TIF	1	1	2	1	4	2	150	979	J	A	j	1	872729	873701	1102	1100	871913.93	872416.85	872417.32	873719.68	873720.13	873890.25	873890.67	874190.68	874191.09	874691.13	874691.55	876829.13	0	3	x	x	662	362	384	0	T
1	f	24	l	0	1	83	83	-1	F1C1.TIF	F1C4.TIF	F2C1.TIF	1	1	2	1	4	1	150	759	T	G	t	1	877901	878651	1032	1038	877333.79	877836.74	877837.20	878667.10	878667.54	878837.60	878838.04	879138.07	879138.44	879638.45	879638.85	881407.11	0	3	x	x	362	662	384	0	T
1	f	24	l	0	1	84	84	1	F1C2.TIF	F1C4.TIF	F2C2.TIF	1	1	2	2	4	2	150	801	T	V	t	1	882390	883190	1102	1110	881903.69	882406.71	882407.20	883203.81	883207.28	883377.34	883377.78	883677.84	883678.22	884178.25	884178.67	885133.08	0	3	x	x	662	362	384	0	T
1	f	24	l	0	1	85	85	-1	F1C1.TIF	F1C3.TIF	F2C1.TIF	1	1	2	1	3	1	150	751	K	H	k	1	886093	886843	1029	1029	885623.60	886126.46	886126.95	886856.91	886857.35	887027.38	887027.78	887327.79	887328.21	887828.26	887828.68	888301.19	0	3	x	x	362	662	384	0	T
1	f	24	l	0	1	86	86	1	F1C1.TIF	F1C2.TIF	F2C1.TIF	1	1	2	1	2	1	150	697	G	D	d	0	889250	889950	1034	1048	888783.53	889286.47	889286.97	889963.28	889963.71	890136.60	890137.08	890437.14	890437.53	890937.55	890937.98	892156.85	0	3	x	x	662	362	384	1	D
1	f	24	l	0	1	87	87	-1	F1C2.TIF	F1C1.TIF	F2C2.TIF	1	1	2	2	1	2	150	584	L	K	l	1	893119	893719	996	1006	892653.44	893156.32	893156.78	893732.95	893733.36	893903.43	893906.73	894206.74	894207.17	894707.23	894707.63	895180.81	0	3	x	x	362	662	384	0	T
1	f	24	l	1	1	88	88	1	F2C3.TIF	F2C2.TIF	F1C1.TIF	2	2	1	3	2	1	150	538	D	J	d	1	896280	896830	1079	1086	895673.36	896173.38	896176.71	896846.67	896847.15	897017.16	897017.57	897317.62	897318.01	897818.08	897818.51	898732.98	0	3	x	x	662	362	384	0	T
1	f	24	l	0	1	89	89	1	F1C1.TIF	F1C4.TIF	F2C1.TIF	1	1	2	1	4	1	150	817	P	B	d	0	907256	908106	1224	1218	906773.11	907273.11	907276.59	908119.64	908120.06	908290.13	908290.56	908590.63	908591.02	909091.05	909091.45	910846.22	0	4	x	x	662	362	384	0	O
1	f	24	l	0	1	90	90	1	F1C2.TIF	F1C3.TIF	F2C2.TIF	1	1	2	2	3	2	150	853	J	T	j	1	925190	926040	1095	1090	924722.68	925222.69	925226.07	926056.07	926056.51	926226.53	926226.94	926526.95	926527.36	927027.41	927027.88	927308.16	0	6	x	x	662	362	384	0	T
1	f	24	l	1	1	91	91	1	F2C3.TIF	F2C2.TIF	F1C1.TIF	2	2	1	3	2	1	150	546	T	H	t	1	928265	928815	1102	1098	927802.63	928305.54	928306.00	928828.92	928829.36	928999.46	928999.87	929299.92	929300.31	929800.34	929800.83	931851.95	0	6	x	x	662	362	384	0	T
1	f	24	l	0	1	92	92	1	F1C4.TIF	F1C3.TIF	F2C4.TIF	1	1	2	4	3	4	150	545	R	B	q	0	932797	933347	1074	1087	932352.51	932855.43	932855.89	933360.50	933360.91	933530.98	933531.38	933831.45	933831.86	934331.93	934332.38	935500.13	0	6	x	x	662	362	384	0	O
1	f	24	l	1	1	93	93	1	F1C3.TIF	F1C4.TIF	F2C1.TIF	1	1	2	3	4	1	150	689	B	S	g	0	937659	938359	1033	1031	936002.43	936505.44	936505.93	938372.32	938375.67	938545.75	938546.20	938846.23	938846.62	939346.67	939347.09	941085.53	0	6	x	x	662	362	384	0	O
1	f	24	l	1	1	94	94	1	F1C1.TIF	F1C2.TIF	F2C4.TIF	1	1	2	1	2	4	150	893	H	G	g	0	942076	942976	1054	1061	941592.29	942095.27	942095.76	942989.87	942990.28	943160.29	943160.69	943460.72	943461.14	943961.20	943961.66	944427.74	0	6	x	x	662	362	384	1	D
1	f	24	l	0	1	95	95	-1	F2C1.TIF	F2C2.TIF	F1C1.TIF	2	2	1	1	2	1	150	522	B	J	j	0	945372	945922	1075	1058	944922.22	945425.09	945425.54	945935.57	945935.99	946106.02	946106.48	946406.50	946406.89	946906.93	946907.34	947995.60	0	6	x	x	362	662	384	1	D
1	f	24	l	0	1	96	96	-1	F2C1.TIF	F2C2.TIF	F1C1.TIF	2	2	1	1	2	1	150	794	D	V	d	1	949000	949800	1078	1093	948512.14	949015.07	949015.60	949815.58	949816.01	949986.10	949986.52	950286.57	950286.96	950786.97	950787.41	952011.67	0	6	x	x	362	662	384	0	T
1	f	24	l	1	2	1	97	1	F1C3.TIF	F1C2.TIF	F2C1.TIF	1	1	2	3	2	1	150	938	G	X	g	1	954961	955911	1228	1220	954222.00	954725.00	954725.47	955925.54	955926.00	956096.05	956096.44	956396.48	956396.91	956896.96	956897.40	959165.29	0	6	x	x	662	362	384	0	T
1	f	24	l	0	2	2	98	-1	F1C1.TIF	F1C3.TIF	F2C1.TIF	1	1	2	1	3	1	150	730	D	M	d	1	960135	960885	1161	1143	959661.87	960164.76	960165.25	960898.31	960898.72	961068.77	961069.26	961369.32	961369.71	961869.76	961870.21	962459.33	0	6	x	x	362	662	384	0	T
1	f	24	l	0	2	3	99	1	F1C3.TIF	F1C1.TIF	F2C3.TIF	1	1	2	3	1	3	150	823	T	X	x	0	963437	964287	1132	1139	962951.79	963454.79	963455.31	964301.20	964301.65	964471.66	964475.09	964775.14	964775.52	965275.59	965276.01	965899.10	0	6	x	x	662	362	384	1	D
1	f	24	l	0	2	4	100	-1	F1C1.TIF	F1C3.TIF	F2C1.TIF	1	1	2	1	3	1	150	573	G	X	g	1	966878	967478	1133	1135	966391.71	966894.60	966895.06	967491.69	967495.08	967665.12	967665.51	967965.58	967965.96	968465.99	968466.39	969085.00	0	6	x	x	362	662	384	0	T
1	f	24	l	0	2	5	101	1	F2C3.TIF	F2C2.TIF	F1C3.TIF	2	2	1	3	2	3	150	927	N	L	l	0	970045	970995	1138	1137	969581.64	970084.56	970085.05	971008.63	971009.07	971179.08	971179.49	971479.53	971479.93	971979.95	971980.39	972651.35	0	6	x	x	662	362	384	1	D
1	f	24	l	0	2	6	102	-1	F2C4.TIF	F2C2.TIF	F1C4.TIF	2	2	1	4	2	4	150	753	B	K	p	0	973630	974380	1118	1129	973141.56	973644.53	973645.06	974394.97	974395.40	974565.40	974565.80	974865.87	974866.27	975366.28	975366.70	976171.21	0	6	x	x	362	662	384	0	O
1	f	24	l	0	2	7	103	1	F2C1.TIF	F2C3.TIF	F1C1.TIF	2	2	1	1	3	1	150	514	V	P	p	0	977136	977686	1113	1116	976671.48	977174.46	977174.95	977699.78	977700.20	977870.24	977870.65	978170.69	978171.14	978671.21	978671.66	978938.91	0	6	x	x	662	362	384	1	D
1	f	24	l	1	2	8	104	-1	F2C4.TIF	F2C2.TIF	F1C3.TIF	2	2	1	4	2	3	150	830	B	S	p	0	979893	980743	1083	1100	979421.40	979924.46	979924.94	980756.70	980757.15	980927.21	980927.66	981227.71	981228.12	981728.13	981728.58	981978.99	0	6	x	x	362	662	384	0	O
1	f	24	l	1	2	9	105	1	F2C4.TIF	F2C1.TIF	F1C2.TIF	2	2	1	4	1	2	150	514	P	B	p	1	984145	984695	1049	1051	982471.34	982974.27	982974.76	984708.53	984709.05	984879.13	984879.55	985179.55	985179.98	985680.00	985680.42	986330.91	0	6	x	x	662	362	384	0	T
1	f	24	l	1	2	10	106	-1	F2C3.TIF	F2C2.TIF	F1C4.TIF	2	2	1	3	2	4	150	934	P	V	p	1	987298	988248	1069	1071	986831.25	987334.14	987334.65	988264.68	988265.12	988435.20	988435.62	988735.67	988736.11	989236.16	989236.60	991434.43	0	6	x	x	362	662	384	0	T
1	f	24	l	0	2	11	107	1	F1C4.TIF	F1C2.TIF	F2C4.TIF	1	1	2	4	2	4	150	982	M	V	w	0	992406	993406	1017	1016	991941.12	992444.16	992444.67	993419.71	993420.14	993590.19	993590.60	993890.62	993891.00	994391.01	994394.33	994986.52	0	6	x	x	662	362	384	0	O
1	f	24	l	1	2	12	108	-1	F1C4.TIF	F1C1.TIF	F2C2.TIF	1	1	2	4	1	2	150	911	J	R	j	1	995936	996836	1094	1098	995471.04	995973.97	995974.45	996849.30	996849.72	997019.76	997020.15	997320.22	997320.63	997820.70	997821.13	998458.49	0	6	x	x	362	662	384	0	T
1	f	24	l	0	2	13	109	1	F1C1.TIF	F1C4.TIF	F2C1.TIF	1	1	2	1	4	1	150	541	R	V	g	0	999417	999967	1017	1029	998950.96	999453.96	999454.46	999981.04	999984.45	1000154.51	1000154.93	1000454.95	1000455.34	1000955.35	1000955.80	1003258.25	0	6	x	x	662	362	384	0	O
1	f	24	l	0	2	14	110	1	F1C4.TIF	F1C3.TIF	F2C4.TIF	1	1	2	4	3	4	150	800	J	X	j	1	1004208	1005008	1239	1243	1003760.85	1004263.82	1004264.30	1005024.22	1005024.67	1005194.68	1005195.10	1005495.12	1005495.53	1005995.56	1005995.99	1006874.07	0	6	x	x	662	362	384	0	T
1	f	24	l	1	2	15	111	1	F2C1.TIF	F2C4.TIF	F1C3.TIF	2	2	1	1	4	3	150	826	X	T	t	0	1007819	1008669	1184	1183	1007370.76	1007870.77	1007874.20	1008684.13	1008684.57	1008854.65	1008855.09	1009155.10	1009155.48	1009655.54	1009655.99	1010314.02	0	6	x	x	662	362	384	1	D
1	f	24	l	0	2	16	112	-1	F1C3.TIF	F1C2.TIF	F2C3.TIF	1	1	2	3	2	3	150	641	K	B	k	1	1011573	1012223	1121	1108	1010810.68	1011313.57	1011314.04	1012236.98	1012237.39	1012407.46	1012407.85	1012707.89	1012708.30	1013208.30	1013208.70	1013818.08	0	6	x	x	362	662	384	0	T
1	f	24	l	0	2	17	113	-1	F2C3.TIF	F2C1.TIF	F1C3.TIF	2	2	1	3	1	3	150	987	N	J	k	0	1015061	1016061	1097	1094	1014320.61	1014823.61	1014824.07	1016075.14	1016075.61	1016245.65	1016246.10	1016546.11	1016546.53	1017046.59	1017047.02	1019385.91	0	6	x	x	362	662	384	0	O
1	f	24	l	0	2	18	114	1	F1C3.TIF	F1C4.TIF	F2C3.TIF	1	1	2	3	4	3	150	992	S	V	s	1	1020360	1021360	1116	1120	1019890.47	1020393.43	1020393.91	1021373.86	1021374.27	1021544.35	1021544.75	1021844.76	1021845.14	1022345.18	1022345.63	1023658.04	0	6	x	x	662	362	384	0	T
1	f	24	l	0	2	19	115	1	F1C4.TIF	F1C2.TIF	F2C4.TIF	1	1	2	4	2	4	150	542	N	G	g	0	1024602	1025152	1049	1054	1024160.37	1024663.46	1024663.95	1025166.07	1025166.50	1025336.51	1025336.92	1025636.94	1025637.33	1026137.37	1026137.87	1028923.74	0	6	x	x	662	362	384	1	D
1	f	24	l	1	2	20	116	1	F2C1.TIF	F2C3.TIF	F1C4.TIF	2	2	1	1	3	4	150	646	G	R	g	1	1029905	1030555	967	967	1029430.26	1029933.17	1029933.68	1030568.58	1030569.01	1030739.04	1030739.48	1031039.54	1031039.93	1031539.95	1031540.36	1032089.75	0	6	x	x	662	362	384	0	T
1	f	24	l	1	2	21	117	-1	F1C3.TIF	F1C4.TIF	F2C2.TIF	1	1	2	3	4	2	150	796	S	H	g	0	1033035	1033835	1065	1071	1032590.18	1033093.11	1033093.62	1033848.30	1033848.71	1034018.73	1034019.20	1034319.23	1034319.65	1034819.69	1034820.11	1035177.53	0	6	x	x	362	662	384	0	O
1	f	24	l	1	2	22	118	-1	F2C4.TIF	F2C2.TIF	F1C1.TIF	2	2	1	4	2	1	150	860	R	B	p	0	1036436	1037286	1100	1106	1035670.10	1036173.01	1036173.48	1037299.93	1037303.25	1037473.27	1037473.78	1037773.80	1037774.22	1038274.27	1038274.67	1039113.33	0	6	x	x	362	662	384	0	O
1	f	24	l	1	2	23	119	1	F2C3.TIF	F2C1.TIF	F1C2.TIF	2	2	1	3	1	2	150	540	G	D	g	1	1040085	1040635	1093	1092	1039610.01	1040112.94	1040113.40	1040648.79	1040649.20	1040819.28	1040819.73	1041119.75	1041120.15	1041622.79	1041623.25	1042809.65	0	6	x	x	662	362	384	0	T
1	f	24	l	0	2	24	120	1	F2C2.TIF	F2C1.TIF	F1C2.TIF	2	2	1	2	1	2	150	662	J	S	j	1	1043783	1044433	1054	1058	1043299.93	1043802.86	1043803.36	1044446.32	1044446.74	1044616.78	1044617.18	1044917.20	1044917.57	1045417.61	1045418.01	1045929.39	0	6	x	x	662	362	384	0	T
1	f	24	l	1	2	25	121	1	F1C1.TIF	F1C4.TIF	F2C2.TIF	1	1	2	1	4	2	150	852	T	H	t	1	1046901	1047751	1057	1053	1046419.85	1046922.75	1046923.25	1047764.26	1047764.70	1047934.91	1047935.38	1048235.45	1048235.86	1048735.88	1048736.29	1049497.45	0	6	x	x	662	362	384	0	T
1	f	24	l	1	2	26	122	1	F2C1.TIF	F2C4.TIF	F1C2.TIF	2	2	1	1	4	2	150	539	N	S	w	0	1050460	1051010	992	995	1049989.78	1050492.77	1050493.24	1051023.97	1051024.40	1051194.49	1051194.93	1051494.95	1051495.33	1051995.39	1051995.84	1052697.12	0	6	x	x	662	362	384	0	O
1	f	24	l	1	2	27	123	-1	F2C3.TIF	F2C2.TIF	F1C4.TIF	2	2	1	3	2	4	150	683	R	X	v	0	1053640	1054340	1087	1098	1053189.69	1053692.64	1053693.12	1054353.86	1054354.27	1054524.45	1054524.90	1054824.93	1054825.33	1055325.36	1055325.82	1055897.34	0	6	x	x	362	662	384	0	O
1	f	24	l	0	2	28	124	1	F2C2.TIF	F2C3.TIF	F1C2.TIF	2	2	1	2	3	2	150	517	S	D	p	0	1056861	1057411	1023	1027	1056389.63	1056892.54	1056893.02	1057424.56	1057425.01	1057595.03	1057595.46	1057895.48	1057895.87	1058395.87	1058396.30	1059355.04	0	6	x	x	662	362	384	0	O
1	f	24	l	0	2	29	125	-1	F2C3.TIF	F2C2.TIF	F1C3.TIF	2	2	1	3	2	3	150	719	L	B	l	1	1060337	1061087	998	1004	1059859.54	1060362.56	1060363.03	1061102.86	1061103.32	1061273.35	1061273.77	1061573.83	1061574.27	1062074.29	1062074.72	1062425.02	0	6	x	x	362	662	384	0	T
1	f	24	l	0	2	30	126	-1	F2C2.TIF	F2C1.TIF	F1C2.TIF	2	2	1	2	1	2	150	692	P	L	l	0	1063353	1064053	1033	1046	1062909.48	1063412.47	1063412.98	1064066.66	1064067.14	1064237.20	1064237.63	1064537.64	1064538.04	1065038.08	1065038.53	1065082.70	0	6	x	x	362	662	384	1	D
1	f	24	l	1	2	31	127	-1	F1C3.TIF	F1C2.TIF	F2C1.TIF	1	1	2	3	2	1	150	804	H	D	l	0	1066024	1066824	1065	1074	1065569.41	1066072.38	1066072.84	1066837.71	1066838.13	1067008.20	1067008.65	1067308.66	1067309.06	1067809.09	1067809.56	1068728.81	0	6	x	x	362	662	384	0	O
1	f	24	l	1	2	32	128	1	F1C3.TIF	F1C1.TIF	F2C4.TIF	1	1	2	3	1	4	150	714	B	R	l	0	1069678	1070378	1023	1035	1069229.34	1069732.30	1069732.77	1070392.68	1070393.11	1070563.15	1070563.57	1070863.62	1070864.02	1071364.09	1071364.56	1072042.55	0	6	x	x	662	362	384	0	O
1	f	24	l	0	2	33	129	-1	F2C3.TIF	F2C1.TIF	F1C3.TIF	2	2	1	3	1	3	150	852	D	K	k	0	1073593	1074443	1081	1074	1072539.25	1073042.19	1073042.66	1074457.05	1074457.47	1074627.50	1074627.92	1074927.97	1074928.38	1075428.41	1075428.86	1076106.70	0	6	x	x	362	662	384	1	D
1	f	24	l	0	2	34	130	-1	F2C1.TIF	F2C3.TIF	F1C1.TIF	2	2	1	1	3	1	150	644	N	M	w	0	1077075	1077725	1022	1033	1076609.15	1077112.06	1077112.53	1077738.69	1077739.12	1077909.15	1077912.50	1078212.52	1078212.92	1078712.93	1078713.34	1079962.50	0	6	x	x	362	662	384	0	O
1	f	24	l	0	2	35	131	-1	F1C4.TIF	F1C3.TIF	F2C4.TIF	1	1	2	4	3	4	150	598	V	J	v	1	1080932	1081532	1231	1247	1080459.06	1080961.98	1080962.49	1081545.38	1081545.79	1081715.87	1081716.28	1082016.31	1082016.69	1082516.73	1082517.17	1083402.42	0	6	x	x	362	662	384	0	T
1	f	24	l	0	2	36	132	1	F1C2.TIF	F1C3.TIF	F2C2.TIF	1	1	2	2	3	2	150	823	N	T	n	1	1084664	1085514	1134	1126	1083888.98	1084391.89	1084392.35	1085528.18	1085528.64	1085698.82	1085702.27	1086002.29	1086002.69	1086502.71	1086503.14	1086968.57	0	6	x	x	662	362	384	0	T
1	f	24	l	0	2	37	133	1	F1C4.TIF	F1C3.TIF	F2C4.TIF	1	1	2	4	3	4	150	736	J	V	j	1	1087944	1088694	1173	1182	1087478.91	1087981.86	1087982.33	1088707.67	1088708.14	1088878.18	1088878.66	1089178.67	1089179.05	1089681.80	1089682.28	1090378.37	0	6	x	x	662	362	384	0	T
1	f	24	l	1	2	38	134	-1	F1C4.TIF	F1C3.TIF	F2C2.TIF	1	1	2	4	3	2	150	506	D	R	d	1	1091324	1091824	1125	1126	1090868.82	1091371.75	1091372.30	1091837.49	1091837.90	1092007.90	1092008.35	1092308.38	1092308.78	1092811.72	1092812.19	1093786.23	0	6	x	x	362	662	384	0	T
1	f	24	l	0	2	39	135	-1	F2C2.TIF	F2C4.TIF	F1C2.TIF	2	2	1	2	4	2	150	687	B	V	v	0	1100197	1100897	1127	1132	1099728.61	1100231.62	1100232.08	1100911.96	1100912.37	1101082.42	1101082.85	1101382.92	1101383.30	1101883.31	1101883.76	1102345.94	0	7	x	x	362	662	384	1	D
1	f	24	l	0	2	40	136	-1	F1C3.TIF	F1C4.TIF	F2C3.TIF	1	1	2	3	4	3	150	705	B	N	n	0	1103323	1104023	1024	1018	1102838.54	1103341.45	1103341.92	1104036.36	1104036.77	1104206.79	1104207.19	1104507.22	1104507.60	1105007.70	1105008.17	1105513.78	0	7	x	x	362	662	384	1	D
1	f	24	l	1	2	41	137	-1	F1C2.TIF	F1C3.TIF	F2C4.TIF	1	1	2	2	3	4	150	974	A	D	d	0	1110651	1111651	1079	1068	1110048.38	1110548.38	1110551.79	1111664.98	1111665.44	1111835.51	1111835.98	1112136.00	1112136.43	1112636.44	1112636.90	1113241.66	0	8	x	x	362	662	384	1	D
1	f	24	l	0	2	42	138	1	F2C1.TIF	F2C3.TIF	F1C1.TIF	2	2	1	1	3	1	150	703	M	N	w	0	1114215	1114915	1018	1005	1113748.30	1114251.16	1114251.63	1114931.65	1114932.06	1115102.07	1115102.47	1115402.54	1115402.92	1115902.97	1115903.42	1117017.94	0	8	x	x	662	362	384	0	O
1	f	24	l	1	2	43	139	1	F1C2.TIF	F1C4.TIF	F2C3.TIF	1	1	2	2	4	3	150	724	T	N	t	1	1118004	1118754	1032	1040	1117518.20	1118021.13	1118021.66	1118767.17	1118767.61	1118937.65	1118938.07	1119238.07	1119241.48	1119741.55	1119741.95	1120505.67	0	8	x	x	662	362	384	0	T
1	f	24	l	1	2	44	140	-1	F2C4.TIF	F2C1.TIF	F1C3.TIF	2	2	1	4	1	3	150	818	V	L	w	0	1121464	1122314	1089	1086	1120998.13	1121501.17	1121501.69	1122327.91	1122331.28	1122501.29	1122501.69	1122801.74	1122802.12	1123302.17	1123302.58	1123771.41	0	8	x	x	362	662	384	0	O
1	f	24	l	0	2	45	141	1	F1C3.TIF	F1C2.TIF	F2C3.TIF	1	1	2	3	2	3	150	607	R	V	g	0	1124728	1125328	1041	1049	1124258.05	1124760.93	1124761.39	1125341.79	1125342.19	1125512.20	1125512.67	1125812.72	1125813.09	1126313.09	1126313.55	1127353.56	0	8	x	x	662	362	384	0	O
1	f	24	l	0	2	46	142	1	F2C3.TIF	F2C2.TIF	F1C3.TIF	2	2	1	3	2	3	150	567	K	M	k	1	1128706	1129306	1138	1136	1127847.96	1128350.83	1128351.29	1129321.43	1129321.88	1129491.96	1129492.42	1129792.48	1129792.86	1130292.92	1130293.36	1130811.36	0	8	x	x	662	362	384	0	T
1	f	24	l	0	2	47	143	-1	F2C4.TIF	F2C3.TIF	F1C4.TIF	2	2	1	4	3	4	150	851	R	S	w	0	1131769	1132619	1072	1067	1131297.89	1131800.84	1131801.33	1132633.26	1132633.67	1132803.72	1132804.12	1133104.15	1133104.52	1133604.58	1133605.02	1134761.14	0	8	x	x	362	662	384	0	O
1	f	24	l	1	2	48	144	1	F1C2.TIF	F1C4.TIF	F2C1.TIF	1	1	2	2	4	1	150	701	P	J	j	0	1136026	1136726	1072	1099	1135257.80	1135760.74	1135761.26	1136741.25	1136741.70	1136911.74	1136912.18	1137212.24	1137212.66	1137712.71	1137713.18	1138890.96	0	8	x	x	662	362	384	1	D
1	f	24	l	1	2	49	145	-1	F2C1.TIF	F2C4.TIF	F1C2.TIF	2	2	1	1	4	2	150	917	R	P	w	0	1139848	1140748	1279	1260	1139387.69	1139890.70	1139891.17	1140761.67	1140762.09	1140932.14	1140932.57	1141232.64	1141233.08	1141733.08	1141733.51	1142201.01	0	8	x	x	362	662	384	0	O
1	f	24	l	1	2	50	146	-1	F2C3.TIF	F2C4.TIF	F1C1.TIF	2	2	1	3	4	1	150	843	G	M	w	0	1143468	1144318	1116	1112	1142687.62	1143190.56	1143191.05	1144331.20	1144331.61	1144501.65	1144502.05	1144802.11	1144802.50	1145302.54	1145302.97	1145450.86	0	8	x	x	362	662	384	0	O
1	f	24	l	0	2	51	147	1	F1C3.TIF	F1C1.TIF	F2C3.TIF	1	1	2	3	1	3	150	941	S	J	j	0	1146422	1147372	1070	1076	1145947.55	1146450.53	1146451.05	1147386.03	1147386.47	1147556.55	1147556.98	1147857.00	1147857.39	1148357.44	1148360.74	1149016.94	0	8	x	x	662	362	384	1	D
1	f	24	l	0	2	52	148	-1	F1C1.TIF	F1C3.TIF	F2C1.TIF	1	1	2	1	3	1	150	559	H	D	d	0	1149974	1150524	1141	1136	1149507.46	1150010.40	1150010.87	1150537.45	1150540.82	1150710.92	1150711.34	1151011.39	1151011.80	1151511.85	1151512.30	1152330.80	0	8	x	x	362	662	384	1	D
1	f	24	l	0	2	53	149	-1	F1C4.TIF	F1C2.TIF	F2C4.TIF	1	1	2	4	2	4	150	823	J	R	j	1	1153290	1154140	1040	1046	1152817.39	1153320.33	1153320.83	1154153.42	1154153.82	1154323.92	1154324.33	1154624.36	1154624.77	1155124.84	1155125.27	1155400.69	0	8	x	x	362	662	384	0	T
1	f	24	l	1	2	54	150	1	F2C2.TIF	F2C4.TIF	F1C3.TIF	2	2	1	2	4	3	150	845	G	J	j	0	1156877	1157727	1038	1040	1155887.32	1156390.19	1156390.65	1157741.14	1157741.57	1157911.63	1157912.05	1158212.06	1158212.44	1158712.47	1158712.89	1159144.82	0	8	x	x	662	362	384	1	D
1	f	24	l	1	2	55	151	-1	F2C2.TIF	F2C3.TIF	F1C1.TIF	2	2	1	2	3	1	150	685	S	L	l	0	1160136	1160836	989	988	1159647.23	1160150.18	1160150.65	1160850.50	1160850.92	1161021.00	1161021.42	1161321.43	1161321.82	1161821.85	1161822.26	1162360.58	0	8	x	x	362	662	384	1	D
1	f	24	l	1	2	56	152	-1	F1C1.TIF	F1C3.TIF	F2C4.TIF	1	1	2	1	3	4	150	834	T	J	j	0	1163328	1164178	1007	1009	1162847.15	1163347.16	1163350.58	1164191.86	1164192.28	1164362.42	1164362.84	1164662.84	1164663.22	1165163.29	1165163.68	1165560.34	0	8	x	x	362	662	384	1	D
1	f	24	l	1	2	57	153	-1	F1C1.TIF	F1C4.TIF	F2C2.TIF	1	1	2	1	4	2	150	802	R	P	p	0	1167225	1168025	1022	1016	1166057.09	1166559.99	1166560.48	1168040.74	1168041.20	1168211.28	1168211.70	1168511.72	1168512.14	1169012.14	1169012.57	1169624.41	0	8	x	x	362	662	384	1	D
1	f	24	l	1	2	58	154	-1	F1C2.TIF	F1C1.TIF	F2C3.TIF	1	1	2	2	1	3	150	652	V	L	v	1	1170602	1171252	1037	1040	1170116.99	1170617.00	1170620.29	1171265.95	1171266.39	1171436.40	1171436.82	1171736.84	1171740.27	1172240.31	1172240.74	1172664.45	0	8	x	x	362	662	384	0	T
1	f	24	l	1	2	59	155	1	F2C4.TIF	F2C2.TIF	F1C1.TIF	2	2	1	4	2	1	150	677	K	N	k	1	1177493	1178193	1047	1047	1173156.92	1173659.84	1173660.33	1178206.73	1178210.23	1178380.35	1178380.75	1178680.82	1178681.25	1179181.32	1179181.73	1179352.15	0	8	x	x	662	362	384	0	T
1	f	24	l	0	2	60	156	1	F2C2.TIF	F2C4.TIF	F1C2.TIF	2	2	1	2	4	2	150	948	G	S	g	1	1180344	1181294	1091	1088	1179876.78	1180379.71	1180380.19	1181310.17	1181310.58	1181480.64	1181481.05	1181781.06	1181781.44	1182281.49	1182281.94	1182824.24	0	8	x	x	662	362	384	0	T
1	f	24	l	1	2	61	157	-1	F1C2.TIF	F1C4.TIF	F2C3.TIF	1	1	2	2	4	3	150	841	J	N	j	1	1183794	1184644	1095	1106	1183316.68	1183819.62	1183820.09	1184660.08	1184660.48	1184830.65	1184831.05	1185131.09	1185131.47	1185631.52	1185631.96	1186280.07	0	8	x	x	362	662	384	0	T
1	f	24	l	0	2	62	158	-1	F1C2.TIF	F1C1.TIF	F2C2.TIF	1	1	2	2	1	2	150	681	R	X	p	0	1187245	1187945	1011	1021	1186776.59	1187276.59	1187279.92	1187959.97	1187960.40	1188130.45	1188130.86	1188430.92	1188431.29	1188931.31	1188931.75	1189432.14	0	8	x	x	362	662	384	0	O
1	f	24	l	0	2	63	159	-1	F2C2.TIF	F2C1.TIF	F1C2.TIF	2	2	1	2	1	2	150	668	R	N	n	0	1190644	1191344	1094	1099	1189916.53	1190419.38	1190419.85	1191359.92	1191360.36	1191530.41	1191530.84	1191830.91	1191831.32	1192331.37	1192331.84	1193063.84	0	8	x	x	362	662	384	1	D
1	f	24	l	0	2	64	160	-1	F1C1.TIF	F1C2.TIF	F2C1.TIF	1	1	2	1	2	1	150	599	V	X	v	1	1194028	1194628	1095	1098	1193556.44	1194059.46	1194059.96	1194641.98	1194642.39	1194812.40	1194812.80	1195112.84	1195113.22	1195613.26	1195613.71	1196039.72	0	8	x	x	362	662	384	0	T
1	f	24	l	1	2	65	161	1	F2C2.TIF	F2C4.TIF	F1C1.TIF	2	2	1	2	4	1	150	629	L	R	l	1	1196986	1197636	1044	1047	1196536.38	1197036.38	1197039.76	1197649.75	1197650.19	1197820.23	1197820.65	1198120.69	1198121.08	1198621.12	1198621.56	1198951.69	0	8	x	x	662	362	384	0	T
1	f	24	l	1	2	66	162	-1	F2C1.TIF	F2C3.TIF	F1C4.TIF	2	2	1	1	3	4	150	786	H	A	a	0	1199926	1200726	1071	1085	1199436.31	1199939.22	1199939.70	1200739.66	1200740.08	1200910.09	1200910.50	1201210.55	1201211.01	1201711.02	1201711.49	1202535.84	0	8	x	x	362	662	384	1	D
1	f	24	l	1	2	67	163	1	F1C4.TIF	F1C3.TIF	F2C2.TIF	1	1	2	4	3	2	150	647	G	J	j	0	1203525	1204175	1006	1008	1203036.22	1203539.10	1203539.62	1204189.55	1204189.97	1204360.05	1204360.44	1204660.46	1204660.87	1205160.89	1205161.29	1205639.54	0	8	x	x	662	362	384	1	D
1	f	24	l	0	2	68	164	-1	F1C3.TIF	F1C4.TIF	F2C3.TIF	1	1	2	3	4	3	150	769	N	R	r	0	1207045	1207845	1061	1066	1206136.15	1206636.15	1206639.55	1207859.69	1207860.11	1208030.17	1208030.58	1208330.62	1208331.06	1208831.10	1208831.55	1209703.68	0	8	x	x	362	662	384	1	D
1	f	24	l	1	2	69	165	1	F1C1.TIF	F1C3.TIF	F2C2.TIF	1	1	2	1	3	2	150	678	D	V	v	0	1210672	1211372	1089	1105	1210206.06	1210706.06	1210709.45	1211385.63	1211386.04	1211556.05	1211559.47	1211859.50	1211859.93	1212359.98	1212360.44	1213623.52	0	8	x	x	662	362	384	1	D
1	f	24	l	0	2	70	166	-1	F2C4.TIF	F2C1.TIF	F1C4.TIF	2	2	1	4	1	4	150	599	H	P	w	0	1214581	1215181	966	978	1214115.97	1214618.93	1214619.41	1215194.39	1215194.83	1215364.89	1215365.31	1215665.36	1215665.78	1216165.81	1216169.23	1216471.44	0	8	x	x	362	662	384	0	O
1	f	24	l	0	2	71	167	-1	F2C1.TIF	F2C2.TIF	F1C1.TIF	2	2	1	1	2	1	150	610	X	R	y	0	1217414	1218014	1046	1056	1216955.90	1217458.95	1217459.48	1218029.33	1218029.78	1218199.94	1218200.36	1218500.40	1218500.82	1219000.84	1219001.30	1221335.50	0	8	x	x	362	662	384	0	O
1	f	24	l	1	2	72	168	1	F1C3.TIF	F1C1.TIF	F2C4.TIF	1	1	2	3	1	4	150	797	N	B	n	1	1222321	1223121	895	899	1221855.79	1222358.79	1222359.30	1223134.71	1223135.16	1223305.18	1223305.62	1223605.66	1223609.02	1224109.05	1224109.51	1224823.35	0	8	x	x	662	362	384	0	T
1	f	24	l	1	2	73	169	1	F1C1.TIF	F1C3.TIF	F2C4.TIF	1	1	2	1	3	4	150	774	L	J	l	1	1225803	1226603	1192	1198	1225315.71	1225818.64	1225819.14	1226619.02	1226619.45	1226789.51	1226789.91	1227089.92	1227090.33	1227590.38	1227590.80	1227895.23	0	8	x	x	662	362	384	0	T
1	f	24	l	1	2	74	170	1	F1C4.TIF	F1C1.TIF	F2C3.TIF	1	1	2	4	1	3	150	625	L	H	w	0	1228838	1229488	1165	1171	1228395.65	1228895.65	1228898.96	1229502.08	1229502.53	1229672.61	1229673.04	1229973.08	1229973.47	1230473.48	1230473.94	1230968.95	0	8	x	x	662	362	384	0	O
1	f	24	l	1	2	75	171	-1	F1C3.TIF	F1C2.TIF	F2C4.TIF	1	1	2	3	2	4	150	865	M	P	m	1	1232377	1233227	1156	1158	1231455.56	1231958.47	1231958.94	1233240.92	1233241.40	1233411.57	1233411.98	1233712.00	1233712.39	1234212.46	1234212.88	1234743.00	0	8	x	x	362	662	384	0	T
1	f	24	l	1	2	76	172	-1	F1C1.TIF	F1C4.TIF	F2C2.TIF	1	1	2	1	4	2	150	821	P	D	d	0	1235962	1236812	1116	1113	1235235.47	1235738.50	1235739.02	1236825.52	1236828.97	1236999.00	1236999.43	1237299.48	1237299.88	1237799.92	1237800.36	1238838.67	0	8	x	x	362	662	384	1	D
1	f	24	l	1	2	77	173	1	F2C4.TIF	F2C3.TIF	F1C1.TIF	2	2	1	4	3	1	150	900	A	V	v	0	1239802	1240702	1117	1120	1239335.39	1239838.27	1239838.74	1240715.09	1240715.51	1240888.54	1240889.00	1241189.00	1241189.37	1241689.42	1241689.86	1242488.67	0	8	x	x	662	362	384	1	D
1	f	24	l	0	2	78	174	1	F2C1.TIF	F2C4.TIF	F1C1.TIF	2	2	1	1	4	1	150	773	L	J	l	1	1243761	1244561	1127	1114	1242985.30	1243488.27	1243488.79	1244574.98	1244575.42	1244748.44	1244748.95	1245048.97	1245049.34	1245549.35	1245549.77	1246182.66	0	8	x	x	662	362	384	0	T
1	f	24	l	0	2	79	175	1	F2C2.TIF	F2C3.TIF	F1C2.TIF	2	2	1	2	3	2	150	760	V	M	w	0	1247170	1247920	1140	1145	1246685.22	1247185.22	1247188.55	1247933.51	1247933.93	1248104.00	1248104.40	1248404.44	1248404.84	1248904.86	1248905.28	1249974.89	0	8	x	x	662	362	384	0	O
1	f	24	l	1	2	80	176	-1	F2C3.TIF	F2C1.TIF	F1C4.TIF	2	2	1	3	1	4	150	832	H	N	n	0	1251329	1252179	1055	1048	1250475.14	1250978.06	1250978.57	1252192.36	1252192.81	1252363.02	1252363.45	1252663.50	1252663.91	1253163.92	1253164.37	1253462.74	0	8	x	x	362	662	384	1	D
1	f	24	l	0	2	81	177	1	F2C3.TIF	F2C4.TIF	F1C3.TIF	2	2	1	3	4	3	150	859	H	B	p	0	1254936	1255786	983	984	1253955.04	1254457.96	1254458.43	1255800.11	1255800.61	1255970.67	1255971.14	1256271.17	1256271.56	1256771.63	1256772.07	1257158.49	0	8	x	x	662	362	384	0	O
1	f	24	l	1	2	82	178	-1	F2C2.TIF	F2C1.TIF	F1C4.TIF	2	2	1	2	1	4	150	812	K	R	d	0	1258136	1258936	1173	1189	1257654.96	1258157.89	1258158.36	1258949.86	1258950.30	1259120.35	1259120.77	1259420.83	1259421.21	1259921.24	1259921.66	1261910.30	0	8	x	x	362	662	384	0	O
1	f	24	l	1	2	83	179	-1	F2C3.TIF	F2C1.TIF	F1C2.TIF	2	2	1	3	1	2	150	718	B	L	l	0	1262868	1263618	1014	1041	1262414.86	1262917.77	1262918.22	1263631.25	1263631.66	1263801.69	1263802.10	1264102.16	1264102.54	1264602.58	1264603.00	1264790.18	0	8	x	x	362	662	384	1	D
1	f	24	l	1	2	84	180	1	F2C3.TIF	F2C1.TIF	F1C4.TIF	2	2	1	3	1	4	150	589	R	V	v	0	1266240	1266840	1060	1062	1265274.78	1265777.72	1265778.20	1266854.04	1266854.50	1267024.55	1267024.97	1267327.73	1267328.17	1267828.20	1267828.61	1268518.06	0	8	x	x	662	362	384	1	D
1	f	24	l	1	2	85	181	-1	F1C1.TIF	F1C2.TIF	F2C3.TIF	1	1	2	1	2	3	150	588	K	N	w	0	1269947	1270547	1103	1097	1269014.70	1269514.70	1269518.10	1270560.75	1270561.21	1270731.27	1270731.69	1271031.74	1271032.17	1271532.22	1271532.64	1272198.02	0	8	x	x	362	662	384	0	O
1	f	24	l	0	2	86	182	1	F2C4.TIF	F2C2.TIF	F1C4.TIF	2	2	1	4	2	4	150	951	G	S	g	1	1273168	1274118	1112	1106	1272704.62	1273207.58	1273208.08	1274131.38	1274131.80	1274301.85	1274302.32	1274602.38	1274602.78	1275102.80	1275103.24	1276054.18	0	8	x	x	662	362	384	0	T
1	f	24	l	0	2	87	183	-1	F1C3.TIF	F1C2.TIF	F2C3.TIF	1	1	2	3	2	3	150	692	X	N	w	0	1277411	1278111	1047	1046	1276554.52	1277057.42	1277057.89	1278128.08	1278128.55	1278298.56	1278298.99	1278598.99	1278599.42	1279099.43	1279099.86	1279941.97	0	8	x	x	362	662	384	0	O
1	f	24	l	1	2	88	184	1	F1C4.TIF	F1C3.TIF	F2C2.TIF	1	1	2	4	3	2	150	695	H	M	n	0	1281273	1281973	1019	1021	1280444.45	1280947.45	1280947.96	1281987.96	1281988.44	1282158.54	1282158.95	1282458.98	1282459.42	1282959.47	1282959.87	1283573.95	0	8	x	x	662	362	384	0	O
1	f	24	l	0	2	89	185	1	F1C2.TIF	F1C3.TIF	F2C2.TIF	1	1	2	2	3	2	150	775	P	K	p	1	1284543	1285343	1052	1064	1284074.35	1284577.30	1284577.77	1285357.60	1285358.00	1285528.02	1285528.47	1285828.53	1285828.93	1286328.97	1286329.41	1287127.71	0	8	x	x	662	362	384	0	T
1	f	24	l	0	2	90	186	-1	F2C4.TIF	F2C2.TIF	F1C4.TIF	2	2	1	4	2	4	150	639	D	S	s	0	1288080	1288730	1036	1042	1287634.27	1288134.27	1288137.58	1288743.29	1288743.72	1288913.77	1288914.23	1289217.22	1289217.69	1289717.75	1289718.17	1290727.56	0	8	x	x	362	662	384	1	D
1	f	24	l	1	2	91	187	1	F1C2.TIF	F1C1.TIF	F2C3.TIF	1	1	2	2	1	3	150	944	D	M	f	0	1292097	1293047	1055	1064	1291224.19	1291727.14	1291727.61	1293060.90	1293061.34	1293231.40	1293231.87	1293531.93	1293532.34	1294032.34	1294032.79	1294517.51	0	8	x	x	662	362	384	0	O
1	f	24	l	0	2	92	188	1	F2C1.TIF	F2C2.TIF	F1C1.TIF	2	2	1	1	2	1	150	657	X	K	k	0	1295471	1296121	1042	1034	1295014.10	1295517.12	1295517.64	1296137.48	1296137.91	1296307.95	1296308.38	1296608.45	1296608.84	1297108.84	1297109.34	1297429.49	0	8	x	x	662	362	384	1	D
1	f	24	l	1	2	93	189	1	F2C1.TIF	F2C2.TIF	F1C4.TIF	2	2	1	1	2	4	150	569	T	V	t	1	1298388	1298988	998	1007	1297924.04	1298424.04	1298427.41	1299001.44	1299001.87	1299171.89	1299172.31	1299472.37	1299472.75	1299972.80	1299973.25	1300741.78	0	8	x	x	662	362	384	0	T
1	f	24	l	1	2	94	190	1	F2C4.TIF	F2C1.TIF	F1C3.TIF	2	2	1	4	1	3	150	855	X	N	k	0	1301685	1302535	1128	1140	1301233.96	1301736.84	1301737.31	1302549.00	1302549.45	1302719.46	1302719.90	1303019.94	1303020.33	1303520.40	1303520.84	1303989.40	0	8	x	x	662	362	384	0	O
1	f	24	l	0	2	95	191	1	F1C1.TIF	F1C4.TIF	F2C1.TIF	1	1	2	1	4	1	150	818	S	T	s	1	1305021	1305871	1165	1151	1304483.89	1304986.77	1304987.23	1305887.20	1305887.64	1306057.70	1306058.10	1306358.17	1306358.55	1306858.61	1306859.05	1307351.24	0	8	x	x	662	362	384	0	T
1	f	24	l	0	2	96	192	-1	F1C4.TIF	F1C1.TIF	F2C4.TIF	1	1	2	4	1	4	150	944	G	S	g	1	1308324	1309274	1045	1044	1307853.81	1308356.72	1308357.19	1309287.49	1309287.93	1309457.95	1309458.37	1309758.43	1309758.82	1310258.84	1310259.26	1311013.29	0	8	x	x	362	662	384	0	T
1	f	24	l	1	3	1	193	-1	F2C1.TIF	F2C3.TIF	F1C4.TIF	2	2	1	1	3	4	150	721	P	R	q	0	1314175	1314925	1113	1104	1313333.68	1313833.68	1313837.05	1314939.00	1314939.45	1315109.48	1315109.92	1315409.97	1315410.35	1315910.41	1315910.86	1316727.04	0	8	x	x	362	662	384	0	O
1	f	24	l	1	3	2	194	1	F2C2.TIF	F2C4.TIF	F1C1.TIF	2	2	1	2	4	1	150	944	R	H	r	1	1317670	1318620	987	995	1317223.59	1317723.59	1317726.87	1318636.77	1318637.26	1318807.30	1318807.71	1319107.78	1319108.16	1319608.23	1319608.64	1320693.16	0	8	x	x	662	362	384	0	T
1	f	24	l	1	3	3	195	-1	F1C3.TIF	F1C2.TIF	F2C1.TIF	1	1	2	3	2	1	150	565	G	D	d	0	1321949	1322549	1047	1045	1321193.50	1321696.42	1321696.87	1322562.53	1322562.96	1322732.99	1322733.44	1323036.43	1323036.90	1323536.91	1323537.32	1323990.92	0	8	x	x	362	662	384	1	D
1	f	24	l	1	3	4	196	1	F1C3.TIF	F1C2.TIF	F2C1.TIF	1	1	2	3	2	1	150	636	V	S	v	1	1325493	1326143	1016	1018	1324483.41	1324983.42	1324986.79	1326157.29	1326157.72	1326327.92	1326328.37	1326628.39	1326628.81	1327128.83	1327129.28	1327398.79	0	8	x	x	662	362	384	0	T
1	f	24	l	1	3	5	197	1	F2C2.TIF	F2C3.TIF	F1C4.TIF	2	2	1	2	3	4	150	799	P	A	a	0	1328344	1329144	1051	1049	1327893.34	1328396.23	1328396.68	1329157.89	1329158.31	1329328.35	1329328.77	1329628.79	1329629.18	1330129.20	1330129.63	1330886.65	0	8	x	x	662	362	384	1	D
1	f	24	l	0	3	6	198	-1	F1C4.TIF	F1C1.TIF	F2C4.TIF	1	1	2	4	1	4	150	648	T	R	r	0	1331834	1332484	990	992	1331383.27	1331886.20	1331886.67	1332497.77	1332498.20	1332668.20	1332668.62	1332968.63	1332969.04	1333469.05	1333469.48	1334326.61	0	8	x	x	362	662	384	1	D
1	f	24	l	0	3	7	199	1	F2C3.TIF	F2C1.TIF	F1C3.TIF	2	2	1	3	1	3	150	636	J	H	j	1	1335281	1335931	1105	1100	1334823.19	1335326.05	1335326.51	1335946.60	1335947.02	1336117.11	1336117.57	1336417.57	1336417.96	1336917.96	1336918.40	1337062.56	0	8	x	x	662	362	384	0	T
1	f	24	l	0	3	8	200	-1	F1C1.TIF	F1C2.TIF	F2C1.TIF	1	1	2	1	2	1	150	673	A	K	k	0	1338271	1338971	975	987	1337553.14	1338056.13	1338056.62	1338986.54	1338986.97	1339157.05	1339157.45	1339457.52	1339457.96	1339958.03	1339958.46	1340216.35	0	8	x	x	362	662	384	1	D
1	f	24	l	0	3	9	201	1	F2C3.TIF	F2C2.TIF	F1C3.TIF	2	2	1	3	2	3	150	667	S	J	s	1	1341179	1341879	1131	1141	1340713.06	1341215.92	1341216.38	1341892.80	1341893.22	1342066.25	1342066.76	1342366.77	1342367.15	1342867.16	1342867.58	1343496.35	0	8	x	x	662	362	384	0	T
1	f	24	l	1	3	10	202	1	F2C4.TIF	F2C1.TIF	F1C3.TIF	2	2	1	4	1	3	150	649	X	N	k	0	1344468	1345118	1084	1092	1343992.98	1344495.93	1344496.45	1345131.50	1345131.91	1345301.92	1345302.35	1345602.41	1345602.81	1346102.86	1346106.32	1346662.58	0	8	x	x	662	362	384	0	O
1	f	24	l	0	3	11	203	1	F2C3.TIF	F2C1.TIF	F1C3.TIF	2	2	1	3	1	3	150	537	H	D	d	0	1347623	1348173	1336	1366	1347152.90	1347655.75	1347656.21	1348186.36	1348186.76	1348356.81	1348357.23	1348657.29	1348657.67	1349157.67	1349158.08	1349798.26	0	8	x	x	662	362	384	1	D
1	f	24	l	0	3	12	204	-1	F1C1.TIF	F1C2.TIF	F2C1.TIF	1	1	2	1	2	1	150	684	A	G	a	1	1356843	1357543	1106	1109	1356242.68	1356745.75	1356746.23	1357556.77	1357557.21	1357727.22	1357727.64	1358027.66	1358028.07	1358528.11	1358528.53	1358950.03	0	9	x	x	362	662	384	0	T
1	f	24	l	0	3	13	205	-1	F1C2.TIF	F1C3.TIF	F2C2.TIF	1	1	2	2	3	2	150	897	M	N	w	0	1359934	1360834	1009	1020	1359452.62	1359955.61	1359956.07	1360847.48	1360847.92	1361017.97	1361018.37	1361318.37	1361318.75	1361818.82	1361819.26	1363095.91	0	9	x	x	362	662	384	0	O
1	f	24	l	1	3	14	206	-1	F2C2.TIF	F2C4.TIF	F1C1.TIF	2	2	1	2	4	1	150	818	X	V	v	0	1364067	1364917	1041	1051	1363602.54	1364105.52	1364106.05	1364930.89	1364931.30	1365101.36	1365101.76	1365401.83	1365402.23	1365902.24	1365902.64	1366757.84	0	9	x	x	362	662	384	1	D
1	f	24	l	0	3	15	207	-1	F1C2.TIF	F1C3.TIF	F2C2.TIF	1	1	2	2	3	2	150	739	H	B	b	0	1367740	1368490	1086	1100	1367252.44	1367755.37	1367755.84	1368505.88	1368506.28	1368676.30	1368676.76	1368976.81	1368977.19	1369477.22	1369477.69	1370917.85	0	9	x	x	362	662	384	1	D
1	f	24	l	0	3	16	208	-1	F1C1.TIF	F1C3.TIF	F2C1.TIF	1	1	2	1	3	1	150	908	B	L	p	0	1371907	1372807	953	944	1371422.34	1371922.35	1371925.67	1372820.35	1372820.77	1372990.81	1372991.23	1373291.25	1373291.65	1373791.68	1373792.11	1374917.67	0	9	x	x	362	662	384	0	O
1	f	24	l	0	3	17	209	1	F2C1.TIF	F2C4.TIF	F1C1.TIF	2	2	1	1	4	1	150	778	G	N	n	0	1375867	1376667	1058	1065	1375422.24	1375925.21	1375925.75	1376680.98	1376681.41	1376851.45	1376851.89	1377151.95	1377152.34	1377655.16	1377655.69	1378309.69	0	9	x	x	662	362	384	1	D
1	f	24	l	1	3	18	210	1	F1C2.TIF	F1C4.TIF	F2C1.TIF	1	1	2	2	4	1	150	984	S	T	s	1	1379580	1380580	1293	1293	1378802.16	1379305.05	1379305.52	1380595.56	1380596.00	1380766.06	1380766.52	1381066.60	1381067.00	1381567.06	1381567.50	1382375.39	0	9	x	x	662	362	384	0	T
1	f	24	l	0	3	19	211	1	F1C2.TIF	F1C3.TIF	F2C2.TIF	1	1	2	2	3	2	150	580	X	T	x	1	1383343	1383943	952	940	1382872.08	1383375.00	1383375.51	1383956.56	1383957.01	1384127.08	1384127.54	1384427.60	1384427.98	1384927.99	1384928.43	1385495.35	0	9	x	x	662	362	384	0	T
1	f	24	l	1	3	20	212	1	F2C1.TIF	F2C3.TIF	F1C2.TIF	2	2	1	1	3	2	150	942	B	S	b	1	1386442	1387392	1149	1142	1385992.01	1386495.01	1386495.59	1387406.26	1387406.68	1387576.69	1387577.11	1387877.17	1387877.56	1388377.58	1388378.03	1388565.32	0	9	x	x	662	362	384	0	T
1	f	24	l	0	3	21	213	1	F2C2.TIF	F2C1.TIF	F1C2.TIF	2	2	1	2	1	2	150	631	P	J	p	1	1389513	1390163	1107	1112	1389051.94	1389554.82	1389555.31	1390176.87	1390177.34	1390347.35	1390347.80	1390647.84	1390648.26	1391148.30	1391148.76	1391461.66	0	9	x	x	662	362	384	0	T
1	f	24	l	0	3	22	214	-1	F1C4.TIF	F1C2.TIF	F2C4.TIF	1	1	2	4	2	4	150	636	T	P	p	0	1392420	1393070	1169	1167	1391951.87	1392454.81	1392455.34	1393085.22	1393085.62	1393255.67	1393256.09	1393556.13	1393556.52	1394056.56	1394056.97	1394261.48	0	9	x	x	362	662	384	1	D
1	f	24	l	0	3	23	215	-1	F1C3.TIF	F1C1.TIF	F2C3.TIF	1	1	2	3	1	3	150	784	H	P	p	0	1395231	1396031	1100	1113	1394761.80	1395261.81	1395265.13	1396045.22	1396045.71	1396215.71	1396216.12	1396516.13	1396516.54	1397016.54	1397016.98	1400837.21	0	9	x	x	362	662	384	1	D
1	f	24	l	1	3	24	216	1	F2C2.TIF	F2C3.TIF	F1C1.TIF	2	2	1	2	3	1	150	899	P	X	p	1	1401818	1402718	1055	1071	1401351.65	1401854.55	1401855.01	1402734.85	1402735.32	1402905.37	1402905.78	1403205.82	1403206.20	1403706.25	1403706.73	1408101.23	0	9	x	x	662	362	384	0	T
1	f	24	l	0	3	25	217	-1	F1C4.TIF	F1C1.TIF	F2C4.TIF	1	1	2	4	1	4	150	827	A	R	a	1	1409459	1410309	979	988	1408621.48	1409124.44	1409124.91	1410324.81	1410325.23	1410495.27	1410495.67	1410795.69	1410796.08	1411296.14	1411296.54	1412324.71	0	9	x	x	362	662	384	0	T
1	f	24	l	0	3	26	218	1	F1C4.TIF	F1C3.TIF	F2C4.TIF	1	1	2	4	3	4	150	870	M	H	w	0	1413290	1414190	1052	1059	1412821.38	1413324.23	1413324.73	1414204.82	1414205.24	1414375.24	1414375.64	1414675.70	1414676.09	1415176.12	1415176.55	1415636.72	0	9	x	x	662	362	384	0	O
1	f	24	l	1	3	27	219	-1	F2C4.TIF	F2C3.TIF	F1C2.TIF	2	2	1	4	3	2	150	698	S	P	s	1	1416904	1417604	1113	1104	1416131.30	1416631.31	1416634.70	1417617.81	1417618.23	1417788.44	1417788.86	1418088.89	1418089.28	1418589.30	1418589.74	1419284.60	0	9	x	x	362	662	384	0	T
1	f	24	l	0	3	28	220	1	F2C4.TIF	F2C2.TIF	F1C4.TIF	2	2	1	4	2	4	150	869	S	M	s	1	1420253	1421153	985	983	1419781.22	1420281.24	1420284.70	1421166.35	1421166.80	1421336.80	1421337.24	1421637.25	1421637.64	1422137.70	1422138.15	1422454.58	0	9	x	x	662	362	384	0	T
1	f	24	l	0	3	29	221	1	F2C3.TIF	F2C4.TIF	F1C3.TIF	2	2	1	3	4	3	150	739	B	G	p	0	1423595	1424345	1032	1030	1422961.15	1423464.17	1423464.70	1424359.09	1424359.52	1424529.59	1424530.01	1424830.07	1424830.50	1425330.54	1425330.99	1425908.73	0	9	x	x	662	362	384	0	O
1	f	24	l	0	3	30	222	-1	F2C2.TIF	F2C1.TIF	F1C2.TIF	2	2	1	2	1	2	150	862	T	P	t	1	1426853	1427703	999	1005	1426411.07	1426914.00	1426914.47	1427716.63	1427717.08	1427887.13	1427887.55	1428187.57	1428187.96	1428687.98	1428688.44	1429094.24	0	9	x	x	362	662	384	0	T
1	f	24	l	1	3	31	223	-1	F1C3.TIF	F1C4.TIF	F2C1.TIF	1	1	2	3	4	1	150	939	D	L	d	1	1430052	1431002	1167	1176	1429580.99	1430083.89	1430084.37	1431015.65	1431016.06	1431186.20	1431186.63	1431486.68	1431487.06	1431987.13	1431987.53	1432340.46	0	9	x	x	362	662	384	0	T
1	f	24	l	1	3	32	224	1	F1C3.TIF	F1C2.TIF	F2C1.TIF	1	1	2	3	2	1	150	516	S	G	g	0	1433279	1433829	1039	1051	1432830.92	1433333.94	1433334.41	1433844.23	1433844.64	1434014.65	1434015.08	1434315.12	1434315.49	1434815.49	1434815.89	1435924.27	0	9	x	x	662	362	384	1	D
1	f	24	l	0	3	33	225	-1	F2C3.TIF	F2C2.TIF	F1C3.TIF	2	2	1	3	2	3	150	724	T	X	k	0	1436887	1437637	1006	1016	1436420.85	1436923.81	1436924.28	1437650.81	1437654.13	1437824.25	1437824.66	1438124.67	1438125.08	1438625.11	1438625.51	1439060.51	0	9	x	x	362	662	384	0	O
1	f	24	l	1	3	34	226	-1	F2C4.TIF	F2C2.TIF	F1C3.TIF	2	2	1	4	2	3	150	941	S	X	s	1	1440016	1440966	1160	1180	1439550.77	1440053.75	1440054.24	1440979.73	1440980.19	1441150.22	1441150.66	1441450.70	1441454.10	1441954.13	1441954.57	1442276.09	0	9	x	x	362	662	384	0	T
1	f	24	l	0	3	35	227	-1	F1C4.TIF	F1C2.TIF	F2C4.TIF	1	1	2	4	2	4	150	769	X	L	x	1	1443239	1444039	1021	1022	1442770.70	1443270.71	1443274.06	1444054.00	1444054.47	1444224.51	1444224.92	1444524.98	1444525.38	1445025.39	1445025.79	1445334.01	0	9	x	x	362	662	384	0	T
1	f	24	l	1	3	36	228	1	F1C1.TIF	F1C3.TIF	F2C4.TIF	1	1	2	1	3	4	150	639	R	M	r	1	1446294	1446944	1047	1048	1445830.63	1446330.64	1446333.92	1446958.10	1446958.51	1447128.55	1447128.96	1447428.97	1447429.35	1447929.41	1447929.83	1449059.98	0	9	x	x	662	362	384	0	T
1	f	24	l	1	3	37	229	-1	F1C4.TIF	F1C1.TIF	F2C2.TIF	1	1	2	4	1	2	150	561	X	J	x	1	1450031	1450581	991	996	1449560.54	1450060.55	1450063.90	1450594.88	1450595.31	1450765.33	1450765.74	1451065.81	1451066.18	1451566.25	1451566.71	1452180.06	0	9	x	x	362	662	384	0	T
1	f	24	l	0	3	38	230	-1	F1C2.TIF	F1C4.TIF	F2C2.TIF	1	1	2	2	4	2	150	865	L	B	l	1	1453148	1453998	1113	1115	1452680.47	1453183.39	1453183.86	1454013.93	1454014.38	1454184.45	1454184.89	1454484.93	1454485.34	1454985.37	1454985.84	1455107.96	0	9	x	x	362	662	384	0	T
1	f	24	l	0	3	39	231	-1	F2C2.TIF	F2C1.TIF	F1C2.TIF	2	2	1	2	1	2	150	722	A	D	d	0	1456060	1456810	1099	1098	1455600.41	1456103.38	1456103.92	1456823.80	1456824.22	1456994.25	1456994.66	1457294.67	1457295.04	1457795.09	1457795.52	1458355.66	0	9	x	x	362	662	384	1	D
1	f	24	l	0	3	40	232	1	F2C2.TIF	F2C4.TIF	F1C2.TIF	2	2	1	2	4	2	150	824	R	N	w	0	1459314	1460164	1068	1070	1458850.33	1459353.21	1459353.71	1460178.13	1460178.54	1460348.54	1460348.98	1460649.01	1460649.41	1461149.43	1461149.86	1463219.85	0	9	x	x	662	362	384	0	O
1	f	24	l	1	3	41	233	1	F2C2.TIF	F2C4.TIF	F1C1.TIF	2	2	1	2	4	1	150	793	L	K	k	0	1464196	1464996	1018	1015	1463720.21	1464220.23	1464223.71	1465009.63	1465010.07	1465180.08	1465183.37	1465483.40	1465483.78	1465983.81	1465984.21	1466643.46	0	9	x	x	662	362	384	1	D
1	f	24	l	0	3	42	234	1	F1C1.TIF	F1C2.TIF	F2C1.TIF	1	1	2	1	2	1	150	869	D	V	d	1	1467613	1468513	1075	1071	1467140.13	1467640.14	1467643.48	1468526.41	1468526.83	1468696.88	1468697.30	1468997.36	1468997.74	1469497.78	1469498.23	1470293.36	0	9	x	x	662	362	384	0	T
1	f	24	l	0	3	43	235	-1	F2C1.TIF	F2C4.TIF	F1C1.TIF	2	2	1	1	4	1	150	685	T	G	g	0	1471255	1471955	1040	1039	1470790.05	1471290.06	1471293.40	1471969.03	1471969.46	1472139.48	1472139.91	1472439.92	1472443.31	1472943.33	1472943.72	1473507.49	0	9	x	x	362	662	384	1	D
1	f	24	l	0	3	44	236	-1	F2C4.TIF	F2C3.TIF	F1C4.TIF	2	2	1	4	3	4	150	744	G	T	t	0	1474722	1475472	1059	1056	1474009.99	1474509.99	1474513.36	1475485.91	1475486.35	1475656.35	1475656.77	1475956.78	1475957.16	1476457.19	1476457.65	1477123.36	0	9	x	x	362	662	384	1	D
1	f	24	l	0	3	45	237	-1	F2C3.TIF	F2C4.TIF	F1C3.TIF	2	2	1	3	4	3	150	634	H	B	l	0	1478065	1478715	999	1003	1477619.89	1478122.84	1478123.29	1478728.49	1478728.90	1478898.96	1478899.36	1479199.37	1479199.75	1479699.81	1479703.24	1480323.24	0	9	x	x	362	662	384	0	O
1	f	24	l	1	3	46	238	1	F1C4.TIF	F1C3.TIF	F2C2.TIF	1	1	2	4	3	2	150	811	M	X	v	0	1481300	1482100	1110	1107	1480819.82	1481322.77	1481323.29	1482113.22	1482113.66	1482283.70	1482284.13	1482584.19	1482584.60	1483084.65	1483085.15	1483683.19	0	9	x	x	662	362	384	0	O
1	f	24	l	1	3	47	239	1	F2C1.TIF	F2C2.TIF	F1C4.TIF	2	2	1	1	2	4	150	840	M	G	w	0	1484653	1485503	1025	1021	1484179.74	1484682.72	1484683.20	1485516.93	1485517.39	1485687.40	1485687.84	1485987.88	1485988.30	1486488.37	1486488.83	1486675.05	0	9	x	x	662	362	384	0	O
1	f	24	l	1	3	48	240	1	F1C4.TIF	F1C3.TIF	F2C1.TIF	1	1	2	4	3	1	150	786	X	N	x	1	1487647	1488447	1037	1036	1487169.68	1487672.58	1487673.09	1488463.28	1488463.76	1488633.78	1488634.19	1488934.24	1488934.66	1489434.74	1489435.17	1489827.08	0	9	x	x	662	362	384	0	T
1	f	24	l	1	3	49	241	1	F1C1.TIF	F1C3.TIF	F2C4.TIF	1	1	2	1	3	4	150	664	B	H	g	0	1491112	1491812	1044	1043	1490319.61	1490822.57	1490823.02	1491825.52	1491825.93	1491995.94	1491996.39	1492296.45	1492296.86	1492796.93	1492797.38	1493507.10	0	9	x	x	662	362	384	0	O
1	f	24	l	1	3	50	242	-1	F1C4.TIF	F1C3.TIF	F2C1.TIF	1	1	2	4	3	1	150	804	R	B	r	1	1494811	1495611	852	865	1493999.52	1494502.38	1494502.84	1495625.36	1495625.80	1495795.84	1495796.25	1496096.30	1496096.71	1496596.78	1496597.23	1497282.79	0	9	x	x	362	662	384	0	T
1	f	24	l	1	3	51	243	1	F2C2.TIF	F2C1.TIF	F1C4.TIF	2	2	1	2	1	4	150	718	D	P	d	1	1498255	1499005	1182	1181	1497779.43	1498282.37	1498282.89	1499018.78	1499019.25	1499189.32	1499192.67	1499492.70	1499493.10	1499993.12	1499993.54	1501172.79	0	9	x	x	662	362	384	0	T
1	f	24	l	0	3	52	244	1	F2C4.TIF	F2C2.TIF	F1C4.TIF	2	2	1	4	2	4	150	846	S	M	k	0	1502463	1503313	1237	1243	1501669.35	1502172.23	1502172.68	1503326.52	1503326.97	1503496.97	1503497.42	1503797.47	1503797.86	1504297.86	1504298.28	1505922.59	0	9	x	x	662	362	384	0	O
1	f	24	l	1	3	53	245	1	F2C2.TIF	F2C4.TIF	F1C3.TIF	2	2	1	2	4	3	150	675	S	A	s	1	1506875	1507575	1079	1079	1506429.24	1506932.13	1506932.60	1507589.22	1507592.69	1507762.75	1507763.17	1508063.17	1508063.57	1508563.63	1508564.11	1509492.48	0	9	x	x	662	362	384	0	T
1	f	24	l	0	3	54	246	-1	F2C4.TIF	F2C3.TIF	F1C4.TIF	2	2	1	4	3	4	150	558	T	K	t	1	1510450	1511000	974	979	1509989.16	1510492.10	1510492.62	1511014.03	1511014.44	1511184.50	1511184.92	1511484.96	1511485.37	1511985.39	1511985.86	1512322.39	0	9	x	x	362	662	384	0	T
1	f	24	l	1	3	55	247	1	F1C3.TIF	F1C2.TIF	F2C4.TIF	1	1	2	3	2	4	150	950	J	A	a	0	1513278	1514228	1134	1137	1512809.09	1513309.10	1513312.49	1514242.53	1514242.98	1514412.99	1514413.39	1514713.46	1514713.85	1515213.90	1515214.33	1515426.48	0	9	x	x	662	362	384	1	D
1	f	24	l	1	3	56	248	-1	F1C2.TIF	F1C3.TIF	F2C4.TIF	1	1	2	2	3	4	150	898	K	M	k	1	1516353	1517253	1100	1098	1515909.01	1516411.90	1516412.42	1517266.34	1517266.77	1517436.78	1517437.18	1517737.22	1517737.60	1518237.65	1518238.06	1518612.23	0	9	x	x	362	662	384	0	T
1	f	24	l	0	3	57	249	1	F1C1.TIF	F1C3.TIF	F2C1.TIF	1	1	2	1	3	1	150	547	X	A	a	0	1519560	1520110	1278	1277	1519108.94	1519611.83	1519612.29	1520124.13	1520124.63	1520294.66	1520295.10	1520595.15	1520595.57	1521095.60	1521096.04	1521586.29	0	9	x	x	662	362	384	1	D
1	f	24	l	1	3	58	250	-1	F1C4.TIF	F1C1.TIF	F2C2.TIF	1	1	2	4	1	2	150	776	K	A	k	1	1522535	1523335	1192	1182	1522068.87	1522568.88	1522572.27	1523348.73	1523352.04	1523522.14	1523522.58	1523822.59	1523822.99	1524322.99	1524323.41	1524642.14	0	9	x	x	362	662	384	0	T
1	f	24	l	1	3	59	251	-1	F1C2.TIF	F1C1.TIF	F2C4.TIF	1	1	2	2	1	4	150	590	S	R	g	0	1525696	1526296	1131	1123	1525138.81	1525641.82	1525642.32	1526312.06	1526312.49	1526482.50	1526482.91	1526782.91	1526783.31	1527283.34	1527283.76	1527842.20	0	9	x	x	362	662	384	0	O
1	f	24	l	1	3	60	252	-1	F1C4.TIF	F1C2.TIF	F2C3.TIF	1	1	2	4	2	3	150	881	L	D	l	1	1529136	1530036	1107	1105	1528338.73	1528841.70	1528842.16	1530052.17	1530052.62	1530222.69	1530223.16	1530523.18	1530523.55	1531023.59	1531024.05	1531346.05	0	9	x	x	362	662	384	0	T
1	f	24	l	1	3	61	253	1	F2C2.TIF	F2C3.TIF	F1C4.TIF	2	2	1	2	3	4	150	571	R	T	d	0	1532318	1532918	1025	1039	1531848.66	1532351.61	1532352.09	1532932.15	1532932.57	1533102.61	1533103.06	1533403.12	1533403.50	1533903.56	1533904.00	1534291.97	0	9	x	x	662	362	384	0	O
1	f	24	l	0	3	62	254	1	F1C1.TIF	F1C4.TIF	F2C1.TIF	1	1	2	1	4	1	150	753	V	R	p	0	1535269	1536019	1065	1057	1534788.58	1535291.46	1535291.95	1536032.85	1536033.28	1536203.32	1536203.74	1536503.78	1536504.16	1537004.17	1537004.63	1538353.93	0	9	x	x	662	362	384	0	O
1	f	24	l	0	3	63	255	1	F1C3.TIF	F1C4.TIF	F2C3.TIF	1	1	2	3	4	3	150	872	S	A	s	1	1539319	1540219	1034	1043	1538848.49	1539351.45	1539351.95	1540232.29	1540232.70	1540402.74	1540403.14	1540703.17	1540703.60	1541203.61	1541204.01	1541873.84	0	9	x	x	662	362	384	0	T
1	f	24	l	0	3	64	256	1	F2C2.TIF	F2C4.TIF	F1C2.TIF	2	2	1	2	4	2	150	696	V	B	v	1	1542839	1543539	1043	1049	1542368.40	1542871.38	1542871.83	1543552.08	1543552.51	1543722.53	1543722.96	1544022.99	1544023.39	1544523.39	1544523.84	1544931.81	0	9	x	x	662	362	384	0	T
1	f	24	l	1	3	65	257	1	F1C1.TIF	F1C2.TIF	F2C3.TIF	1	1	2	1	2	3	150	547	D	K	d	1	1545903	1546453	1061	1065	1545428.34	1545931.27	1545931.78	1546466.88	1546467.29	1546637.34	1546637.77	1546937.77	1546938.17	1547438.22	1547441.63	1547955.77	0	9	x	x	662	362	384	0	T
1	f	24	l	1	3	66	258	1	F1C1.TIF	F1C3.TIF	F2C4.TIF	1	1	2	1	3	4	150	686	X	K	k	0	1549247	1549947	1067	1063	1548448.27	1548951.22	1548951.77	1549961.72	1549962.16	1550132.23	1550132.67	1550432.73	1550433.10	1550933.17	1550933.60	1551233.69	0	9	x	x	662	362	384	1	D
1	f	24	l	0	3	67	259	-1	F2C3.TIF	F2C1.TIF	F1C3.TIF	2	2	1	3	1	3	150	888	M	K	w	0	1552191	1553091	1095	1098	1551718.19	1552218.21	1552221.51	1553104.25	1553104.68	1553274.69	1553275.13	1553575.14	1553575.57	1554075.62	1554076.07	1554723.59	0	9	x	x	362	662	384	0	O
1	f	24	l	0	3	68	260	-1	F1C2.TIF	F1C1.TIF	F2C2.TIF	1	1	2	2	1	2	150	752	H	K	k	0	1555682	1556432	1064	1060	1555218.12	1555721.06	1555721.55	1556445.96	1556446.39	1556616.43	1556616.86	1556916.92	1556917.34	1557417.36	1557417.82	1560145.57	0	9	x	x	362	662	384	1	D
1	f	24	l	0	3	69	261	1	F1C1.TIF	F1C4.TIF	F2C1.TIF	1	1	2	1	4	1	150	579	L	B	l	1	1561269	1561869	950	958	1560657.99	1561160.97	1561161.45	1561882.80	1561883.21	1562053.25	1562053.65	1562353.71	1562354.09	1562854.11	1562854.58	1563203.37	0	9	x	x	662	362	384	0	T
1	f	24	l	1	3	70	262	1	F1C2.TIF	F1C3.TIF	F2C1.TIF	1	1	2	2	3	1	150	884	G	M	g	1	1564336	1565236	1028	1041	1563687.92	1564187.92	1564191.34	1565251.29	1565251.71	1565421.72	1565422.11	1565722.12	1565722.55	1566222.55	1566222.96	1566611.22	0	9	x	x	662	362	384	0	T
1	f	24	l	0	3	71	263	-1	F2C2.TIF	F2C1.TIF	F1C2.TIF	2	2	1	2	1	2	150	769	D	X	x	0	1567573	1568373	777	780	1567107.84	1567610.76	1567611.27	1568386.98	1568387.43	1568557.49	1568557.90	1568860.69	1568861.13	1569361.18	1569361.60	1569795.19	0	9	x	x	362	662	384	1	D
1	f	24	l	0	3	72	264	-1	F2C2.TIF	F2C4.TIF	F1C2.TIF	2	2	1	2	4	2	150	988	X	A	a	0	1570774	1571774	1033	1035	1570307.78	1570810.69	1570811.21	1571787.93	1571791.58	1571961.81	1571962.25	1572262.30	1572262.70	1572762.76	1572763.21	1573603.00	0	9	x	x	362	662	384	1	D
1	f	24	l	0	3	73	265	1	F1C1.TIF	F1C4.TIF	F2C1.TIF	1	1	2	1	4	1	150	962	S	R	s	1	1574617	1575567	1060	1062	1574127.68	1574630.76	1574631.27	1575581.02	1575581.47	1575751.51	1575751.96	1576052.03	1576052.46	1576552.49	1576552.94	1577122.66	0	9	x	x	662	362	384	0	T
1	f	24	l	1	3	74	266	1	F1C3.TIF	F1C2.TIF	F2C1.TIF	1	1	2	3	2	1	150	616	V	R	v	1	1578073	1578723	1024	1022	1577617.60	1578117.61	1578120.61	1578736.20	1578736.62	1578906.67	1578907.12	1579207.13	1579207.52	1579707.58	1579710.88	1580130.87	0	9	x	x	662	362	384	0	T
1	f	24	l	1	3	75	267	-1	F2C3.TIF	F2C1.TIF	F1C4.TIF	2	2	1	3	1	4	150	808	P	B	p	1	1581102	1581902	1031	1040	1580627.53	1581127.54	1581130.91	1581915.92	1581916.33	1582086.38	1582086.81	1582386.81	1582387.22	1582887.26	1582887.67	1583187.01	0	9	x	x	362	662	384	0	T
1	f	24	l	1	3	76	268	1	F2C1.TIF	F2C2.TIF	F1C4.TIF	2	2	1	1	2	4	150	669	S	L	s	1	1584148	1584848	1101	1104	1583687.46	1584190.41	1584190.92	1584861.78	1584862.21	1585032.25	1585032.65	1585332.71	1585333.08	1585833.14	1585833.56	1586354.82	0	9	x	x	662	362	384	0	T
1	f	24	l	1	3	77	269	-1	F1C4.TIF	F1C2.TIF	F2C1.TIF	1	1	2	4	2	1	150	708	M	P	p	0	1587300	1588000	1102	1106	1586847.38	1587350.33	1587350.78	1588013.51	1588013.94	1588183.96	1588184.41	1588484.41	1588484.83	1588984.86	1588985.33	1589426.79	0	9	x	x	362	662	384	1	D
1	f	24	l	1	3	78	270	-1	F1C1.TIF	F1C4.TIF	F2C2.TIF	1	1	2	1	4	2	150	691	S	J	j	0	1590393	1591093	1070	1063	1589927.32	1590427.35	1590430.66	1591106.20	1591106.68	1591276.74	1591277.19	1591577.19	1591580.55	1592080.61	1592081.03	1592354.87	0	9	x	x	362	662	384	1	D
1	f	24	l	1	3	79	271	-1	F1C3.TIF	F1C2.TIF	F2C4.TIF	1	1	2	3	2	4	150	734	X	T	t	0	1593324	1594074	1044	1055	1592847.26	1593350.19	1593350.73	1594090.62	1594091.07	1594261.11	1594261.55	1594561.61	1594562.04	1595062.06	1595062.52	1596370.58	0	9	x	x	362	662	384	1	D
1	f	24	l	1	3	80	272	1	F2C2.TIF	F2C4.TIF	F1C1.TIF	2	2	1	2	4	1	150	837	K	S	k	1	1597356	1598206	1098	1099	1596877.16	1597377.16	1597380.66	1598220.60	1598221.05	1598391.11	1598391.51	1598691.52	1598691.94	1599191.99	1599192.42	1599282.65	0	9	x	x	662	362	384	0	T
1	f	24	l	0	3	81	273	1	F2C1.TIF	F2C2.TIF	F1C1.TIF	2	2	1	1	2	1	150	968	H	V	v	0	1600362	1601312	1209	1202	1599777.09	1600280.05	1600280.55	1601325.30	1601325.71	1601495.72	1601496.16	1601796.19	1601796.63	1602296.69	1602297.13	1602546.76	0	9	x	x	662	362	384	1	D
1	f	24	l	1	3	82	274	-1	F2C3.TIF	F2C4.TIF	F1C1.TIF	2	2	1	3	4	1	150	505	T	S	t	1	1603528	1604028	1048	1056	1603047.01	1603549.95	1603550.45	1604042.06	1604042.50	1604212.52	1604212.91	1604512.97	1604513.34	1605013.40	1605013.82	1605730.38	0	9	x	x	362	662	384	0	T
1	f	24	l	0	3	83	275	-1	F2C3.TIF	F2C2.TIF	F1C3.TIF	2	2	1	3	2	3	150	771	D	K	k	0	1607657	1608457	944	944	1606216.94	1606719.82	1606720.28	1608470.99	1608471.45	1608641.46	1608641.91	1608941.91	1608942.38	1609442.42	1609442.85	1609634.36	0	9	x	x	362	662	384	1	D
1	f	24	l	1	3	84	276	-1	F2C2.TIF	F2C1.TIF	F1C3.TIF	2	2	1	2	1	3	150	864	B	M	b	1	1610609	1611459	1047	1056	1610126.85	1610626.86	1610630.19	1611472.47	1611472.91	1611642.92	1611643.37	1611943.37	1611943.77	1612443.80	1612444.26	1614130.25	0	9	x	x	362	662	384	0	T
1	f	24	l	0	3	85	277	1	F1C2.TIF	F1C3.TIF	F2C2.TIF	1	1	2	2	3	2	150	956	N	K	n	1	1615233	1616183	1019	1019	1614626.76	1615129.70	1615130.16	1616200.14	1616200.59	1616370.63	1616371.08	1616671.09	1616671.49	1617171.51	1617171.95	1617522.09	0	9	x	x	662	362	384	0	T
1	f	24	l	0	3	86	278	1	F2C2.TIF	F2C4.TIF	F1C2.TIF	2	2	1	2	4	2	150	878	K	J	k	1	1618792	1619692	1084	1078	1618016.67	1618519.62	1618520.10	1619706.03	1619706.50	1619876.50	1619879.92	1620179.98	1620180.37	1620680.38	1620680.84	1620899.88	0	9	x	x	662	362	384	0	T
1	f	24	l	1	3	87	279	-1	F1C4.TIF	F1C3.TIF	F2C1.TIF	1	1	2	4	3	1	150	510	L	A	a	0	1621868	1622368	1024	1024	1621396.59	1621899.50	1621899.98	1622381.65	1622382.12	1622552.20	1622552.65	1622852.67	1622853.05	1623353.11	1623353.52	1623699.85	0	9	x	x	362	662	384	1	D
1	f	24	l	1	3	88	280	-1	F2C1.TIF	F2C4.TIF	F1C3.TIF	2	2	1	1	4	3	150	602	T	S	t	1	1624634	1625234	1024	1032	1624196.53	1624696.54	1624700.01	1625249.82	1625250.23	1625420.35	1625420.77	1625720.78	1625721.23	1626221.23	1626221.64	1626609.93	0	9	x	x	362	662	384	0	T
1	f	24	l	1	3	89	281	-1	F2C4.TIF	F2C3.TIF	F1C2.TIF	2	2	1	4	3	2	150	965	J	T	t	0	1627568	1628518	1193	1193	1627096.47	1627599.39	1627599.90	1628532.06	1628532.49	1628702.52	1628702.95	1629002.99	1629003.39	1629503.42	1629503.89	1629666.14	0	9	x	x	362	662	384	1	D
1	f	24	l	0	3	90	282	1	F1C3.TIF	F1C2.TIF	F2C3.TIF	1	1	2	3	2	3	150	616	K	L	k	1	1630641	1631291	1081	1090	1630166.39	1630669.33	1630669.86	1631304.91	1631305.33	1631475.33	1631475.77	1631775.83	1631776.25	1632276.26	1632279.59	1634659.78	0	9	x	x	662	362	384	0	T
1	f	24	l	1	3	91	283	-1	F2C4.TIF	F2C2.TIF	F1C3.TIF	2	2	1	4	2	3	150	864	M	S	w	0	1635636	1636486	981	998	1635166.28	1635669.21	1635669.68	1636499.74	1636500.21	1636670.22	1636670.66	1636970.67	1636971.10	1637471.11	1637471.59	1637649.65	0	9	x	x	362	662	384	0	O
1	f	24	l	1	3	92	284	-1	F2C1.TIF	F2C2.TIF	F1C3.TIF	2	2	1	1	2	3	150	614	N	K	k	0	1638608	1639258	1064	1075	1638146.21	1638649.15	1638649.62	1639271.17	1639271.62	1639441.67	1639442.07	1639742.07	1639742.46	1640242.47	1640242.89	1641169.53	0	9	x	x	362	662	384	1	D
1	f	24	l	1	3	93	285	-1	F2C3.TIF	F2C4.TIF	F1C2.TIF	2	2	1	3	4	2	150	760	A	X	a	1	1642138	1642888	1054	1063	1641666.13	1642169.15	1642169.66	1642901.94	1642902.34	1643072.42	1643072.84	1643372.86	1643373.27	1643873.33	1643873.75	1643889.45	0	9	x	x	362	662	384	0	T
1	f	24	l	0	3	94	286	-1	F2C3.TIF	F2C2.TIF	F1C3.TIF	2	2	1	3	2	3	150	763	T	N	t	1	1644845	1645595	1070	1077	1644376.06	1644878.94	1644879.48	1645609.37	1645609.85	1645779.91	1645780.34	1646080.40	1646080.81	1646580.83	1646581.26	1646929.30	0	9	x	x	362	662	384	0	T
1	f	24	l	0	3	95	287	1	F1C1.TIF	F1C2.TIF	F2C1.TIF	1	1	2	1	2	1	150	506	T	H	l	0	1647868	1648368	1059	1057	1647416.01	1647918.86	1647919.34	1648381.35	1648381.74	1648551.75	1648552.19	1648852.20	1648852.62	1649352.62	1649353.08	1650833.36	0	9	x	x	662	362	384	0	O
1	f	24	l	0	3	96	288	1	F1C1.TIF	F1C2.TIF	F2C1.TIF	1	1	2	1	2	1	150	684	R	D	d	0	1651769	1652469	1076	1074	1651325.91	1651828.79	1651829.26	1652483.19	1652483.65	1652653.70	1652654.13	1652954.16	1652954.54	1653454.57	1653454.99	1654369.16	0	9	x	x	662	362	384	1	D
1	f	24	l	1	4	1	289	1	F1C3.TIF	F1C4.TIF	F2C2.TIF	1	1	2	3	4	2	150	684	H	K	l	0	1677527	1678227	1205	1214	1677045.32	1677545.32	1677548.74	1678241.14	1678241.56	1678411.61	1678412.06	1678712.12	1678712.56	1679212.63	1679213.03	1679538.52	0	10	x	x	662	362	384	0	O
1	f	24	l	1	4	2	290	-1	F2C3.TIF	F2C4.TIF	F1C1.TIF	2	2	1	3	4	1	150	629	V	A	a	0	1680500	1681150	1359	1370	1680035.25	1680535.25	1680538.58	1681163.62	1681164.02	1681334.05	1681334.47	1681634.51	1681634.90	1682134.95	1682135.37	1682720.59	0	10	x	x	362	662	384	1	D
1	f	24	l	1	4	3	291	-1	F2C2.TIF	F2C1.TIF	F1C4.TIF	2	2	1	2	1	4	150	525	K	B	k	1	1683707	1684257	1212	1225	1683225.18	1683728.05	1683728.52	1684270.59	1684270.99	1684441.05	1684441.47	1684741.48	1684741.86	1685241.86	1685242.25	1685378.50	0	10	x	x	362	662	384	0	T
1	f	24	l	0	4	4	292	-1	F1C1.TIF	F1C4.TIF	F2C1.TIF	1	1	2	1	4	1	150	706	P	G	p	1	1686343	1687043	1233	1244	1685875.11	1686375.12	1686378.40	1687058.57	1687058.98	1687228.99	1687229.39	1687529.45	1687529.83	1688029.85	1688030.26	1688288.41	0	10	x	x	362	662	384	0	T
1	f	24	l	1	4	5	293	-1	F1C2.TIF	F1C4.TIF	F2C3.TIF	1	1	2	2	4	3	150	756	K	X	k	1	1689247	1689997	1190	1185	1688775.05	1689277.97	1689278.43	1690010.92	1690011.35	1690181.42	1690181.85	1690481.91	1690482.34	1690982.39	1690982.85	1691344.72	0	10	x	x	362	662	384	0	T
1	f	24	l	1	4	6	294	1	F2C4.TIF	F2C3.TIF	F1C1.TIF	2	2	1	4	3	1	150	993	V	G	g	0	1692329	1693329	1169	1172	1691844.98	1692344.98	1692348.39	1693342.76	1693343.16	1693513.24	1693513.63	1693813.67	1693814.09	1694314.15	1694314.59	1694818.24	0	10	x	x	662	362	384	1	D
1	f	24	l	0	4	7	295	1	F2C3.TIF	F2C4.TIF	F1C3.TIF	2	2	1	3	4	3	150	581	V	R	p	0	1695772	1696372	1188	1192	1695304.90	1695807.81	1695808.28	1696388.24	1696388.67	1696558.68	1696559.10	1696859.10	1696859.50	1697359.55	1697359.98	1697904.51	0	10	x	x	662	362	384	0	O
1	f	24	l	1	4	8	296	-1	F1C1.TIF	F1C4.TIF	F2C3.TIF	1	1	2	1	4	3	150	625	S	P	g	0	1698890	1699540	1125	1135	1698404.83	1698907.89	1698908.41	1699553.33	1699553.75	1699723.80	1699724.25	1700024.30	1700024.69	1700524.73	1700528.09	1700704.43	0	10	x	x	362	662	384	0	O
1	f	24	l	1	4	9	297	1	F1C3.TIF	F1C2.TIF	F2C4.TIF	1	1	2	3	2	4	150	680	D	P	d	1	1701653	1702353	1131	1135	1701204.77	1701707.81	1701708.28	1702368.13	1702368.54	1702538.60	1702539.03	1702839.07	1702839.45	1703339.50	1703339.97	1703904.34	0	10	x	x	662	362	384	0	T
1	f	24	l	0	4	10	298	1	F1C4.TIF	F1C3.TIF	F2C4.TIF	1	1	2	4	3	4	150	999	N	X	n	1	1704867	1705867	1107	1104	1704404.70	1704907.61	1704908.07	1705880.62	1705881.07	1706051.10	1706051.54	1706351.61	1706352.03	1706852.07	1706852.49	1707200.01	0	10	x	x	662	362	384	0	T
1	f	24	l	1	4	11	299	1	F1C3.TIF	F1C1.TIF	F2C4.TIF	1	1	2	3	1	4	150	941	X	A	x	1	1708135	1709085	1386	1377	1707694.61	1708197.54	1708198.01	1709098.40	1709098.82	1709268.84	1709269.27	1709569.27	1709569.72	1710069.73	1710070.14	1710817.86	0	10	x	x	662	362	384	0	T
1	f	24	l	0	4	12	300	-1	F2C3.TIF	F2C1.TIF	F1C3.TIF	2	2	1	3	1	3	150	514	K	N	n	0	1712033	1712583	1222	1219	1711314.54	1711817.53	1711818.03	1712597.95	1712598.39	1712768.45	1712768.86	1713068.92	1713069.29	1713569.35	1713569.82	1714177.68	0	10	x	x	362	662	384	1	D
1	f	24	l	0	4	13	301	1	F1C2.TIF	F1C3.TIF	F2C2.TIF	1	1	2	2	3	2	150	827	D	P	d	1	1715146	1715996	1243	1241	1714674.46	1715177.34	1715177.81	1716009.99	1716010.44	1716180.48	1716180.89	1716480.92	1716481.33	1716981.34	1716981.79	1717377.84	0	10	x	x	662	362	384	0	T
1	f	24	l	0	4	14	302	1	F2C3.TIF	F2C4.TIF	F1C3.TIF	2	2	1	3	4	3	150	981	H	J	k	0	1734682	1735682	1139	1126	1733624.03	1734127.02	1734127.54	1735697.51	1735697.98	1735868.02	1735868.45	1736168.48	1736168.89	1736668.96	1736669.43	1736911.48	0	11	x	x	662	362	384	0	O
1	f	24	l	1	4	15	303	1	F2C3.TIF	F2C2.TIF	F1C4.TIF	2	2	1	3	2	4	150	630	G	X	g	1	1743013	1743663	1163	1159	1742543.82	1743046.83	1743047.33	1743677.26	1743677.69	1743847.73	1743848.17	1744148.25	1744148.64	1744648.68	1744649.17	1744879.26	0	12	x	x	662	362	384	0	T
1	f	24	l	0	4	16	304	-1	F1C4.TIF	F1C1.TIF	F2C4.TIF	1	1	2	4	1	4	150	614	K	P	p	0	1745836	1746486	1063	1073	1745363.75	1745866.67	1745867.18	1746499.26	1746499.69	1746669.77	1746670.20	1746970.27	1746970.67	1747470.70	1747471.16	1747791.28	0	12	x	x	362	662	384	1	D
1	f	24	l	1	4	17	305	1	F2C1.TIF	F2C4.TIF	F1C3.TIF	2	2	1	1	4	3	150	744	R	N	r	1	1748751	1749501	1040	1043	1748293.68	1748793.68	1748797.09	1749517.04	1749517.46	1749687.48	1749687.91	1749987.95	1749988.38	1750488.43	1750488.89	1751856.91	0	12	x	x	662	362	384	0	T
1	f	24	l	0	4	18	306	-1	F1C2.TIF	F1C1.TIF	F2C2.TIF	1	1	2	2	1	2	150	902	M	A	m	1	1752830	1753730	1042	1041	1752363.59	1752866.67	1752867.18	1753746.83	1753747.36	1753917.55	1753917.99	1754218.05	1754218.49	1754718.51	1754718.95	1755471.01	0	12	x	x	362	662	384	0	T
1	f	24	l	0	4	19	307	-1	F1C1.TIF	F1C2.TIF	F2C1.TIF	1	1	2	1	2	1	150	807	K	T	k	1	1756994	1757794	1118	1118	1755973.51	1756476.37	1756476.87	1757807.74	1757808.20	1757978.25	1757978.70	1758278.75	1758279.14	1758779.18	1758779.62	1759056.77	0	12	x	x	362	662	384	0	T
1	f	24	l	0	4	20	308	1	F2C1.TIF	F2C3.TIF	F1C1.TIF	2	2	1	1	3	1	150	769	X	R	k	0	1760022	1760822	1173	1168	1759563.43	1760066.38	1760066.85	1760836.78	1760837.20	1761007.23	1761007.64	1761307.68	1761308.08	1761808.12	1761808.55	1763150.88	0	12	x	x	662	362	384	0	O
1	f	24	l	0	4	21	309	1	F1C4.TIF	F1C3.TIF	F2C4.TIF	1	1	2	4	3	4	150	638	N	A	a	0	1764376	1765026	1061	1074	1763653.33	1764153.34	1764156.64	1765039.80	1765040.21	1765210.23	1765210.68	1765510.71	1765511.10	1766011.11	1766011.53	1767790.92	0	12	x	x	662	362	384	1	D
1	f	24	l	0	4	22	310	-1	F2C3.TIF	F2C1.TIF	F1C3.TIF	2	2	1	3	1	3	150	560	D	N	d	1	1768788	1769338	1129	1126	1768303.23	1768806.14	1768806.63	1769351.42	1769351.82	1769521.87	1769522.30	1769822.36	1769822.74	1770322.76	1770323.19	1771086.63	0	12	x	x	362	662	384	0	T
1	f	24	l	1	4	23	311	-1	F2C1.TIF	F2C4.TIF	F1C2.TIF	2	2	1	1	4	2	150	560	N	H	w	0	1772048	1772598	1210	1213	1771583.15	1772086.04	1772086.51	1772611.19	1772611.59	1772781.61	1772782.06	1773082.09	1773082.49	1773582.55	1773582.97	1773822.82	0	12	x	x	362	662	384	0	O
1	f	24	l	0	4	24	312	1	F2C2.TIF	F2C1.TIF	F1C2.TIF	2	2	1	2	1	2	150	877	X	H	k	0	1774757	1775657	1222	1230	1774313.09	1774816.03	1774816.52	1775671.02	1775671.45	1775841.49	1775841.94	1776141.95	1776142.35	1776642.36	1776642.81	1777086.42	0	12	x	x	662	362	384	0	O
1	f	24	l	0	4	25	313	1	F2C1.TIF	F2C2.TIF	F1C1.TIF	2	2	1	1	2	1	150	945	G	J	j	0	1779392	1780342	1052	1053	1777583.01	1778085.91	1778086.38	1780356.80	1780357.25	1780527.27	1780527.72	1780827.74	1780828.12	1781328.15	1781328.58	1781966.32	0	12	x	x	662	362	384	1	D
1	f	24	l	0	4	26	314	1	F2C1.TIF	F2C2.TIF	F1C1.TIF	2	2	1	1	2	1	150	538	V	N	k	0	1782932	1783482	1063	1064	1782472.90	1782975.79	1782976.31	1783496.29	1783496.74	1783666.82	1783667.27	1783967.33	1783967.74	1784467.76	1784468.18	1784831.99	0	12	x	x	662	362	384	0	O
1	f	24	l	0	4	27	315	1	F2C2.TIF	F2C4.TIF	F1C2.TIF	2	2	1	2	4	2	150	825	D	N	d	1	1785985	1786835	1077	1078	1785322.83	1785825.46	1785825.97	1786849.19	1786849.60	1787019.66	1787020.06	1787320.12	1787320.50	1787820.53	1787820.94	1788126.15	0	12	x	x	662	362	384	0	T
1	f	24	l	1	4	28	316	1	F2C3.TIF	F2C1.TIF	F1C2.TIF	2	2	1	3	1	2	150	621	B	K	k	0	1789064	1789714	1028	1033	1788612.77	1789115.78	1789116.24	1789727.70	1789728.16	1789898.21	1789898.64	1790198.70	1790199.11	1790699.14	1790699.59	1792736.01	0	12	x	x	662	362	384	1	D
1	f	24	l	0	4	29	317	-1	F2C1.TIF	F2C3.TIF	F1C1.TIF	2	2	1	1	3	1	150	828	D	X	d	1	1793714	1794564	1046	1050	1793242.65	1793745.59	1793746.06	1794577.35	1794577.76	1794747.78	1794748.21	1795048.27	1795048.65	1795548.69	1795549.11	1795999.96	0	12	x	x	362	662	384	0	T
1	f	24	l	1	4	30	318	-1	F2C1.TIF	F2C2.TIF	F1C4.TIF	2	2	1	1	2	4	150	622	T	H	t	1	1796956	1797606	1030	1036	1796492.57	1796995.53	1796996.03	1797620.19	1797620.61	1797790.63	1797791.07	1798091.07	1798091.46	1798591.47	1798591.91	1799135.82	0	12	x	x	362	662	384	0	T
1	f	24	l	1	4	31	319	-1	F1C1.TIF	F1C2.TIF	F2C4.TIF	1	1	2	1	2	4	150	829	R	G	g	0	1800073	1800923	1048	1047	1799632.50	1800135.43	1800135.92	1800936.96	1800937.39	1801107.47	1801107.89	1801407.95	1801408.35	1801908.37	1801908.78	1802702.11	0	12	x	x	362	662	384	1	D
1	f	24	l	0	4	32	320	-1	F1C3.TIF	F1C4.TIF	F2C3.TIF	1	1	2	3	4	3	150	959	K	D	k	1	1803658	1804608	1039	1032	1803202.42	1803705.32	1803705.79	1804621.66	1804622.12	1804792.34	1804795.67	1805095.70	1805096.11	1805596.15	1805596.58	1806047.65	0	12	x	x	362	662	384	0	T
1	f	24	l	1	4	33	321	-1	F1C3.TIF	F1C1.TIF	F2C2.TIF	1	1	2	3	1	2	150	728	M	N	m	1	1807006	1807756	983	985	1806542.35	1807045.21	1807045.72	1807769.17	1807769.58	1807939.66	1807940.06	1808240.10	1808240.48	1808740.55	1808740.96	1809581.82	0	12	x	x	362	662	384	0	T
1	f	24	l	0	4	34	322	1	F1C1.TIF	F1C4.TIF	F2C1.TIF	1	1	2	1	4	1	150	917	S	V	v	0	1810550	1811450	1080	1078	1810082.27	1810585.23	1810585.70	1811465.66	1811466.07	1811636.09	1811636.49	1811936.56	1811936.97	1812436.99	1812437.42	1812991.72	0	12	x	x	662	362	384	1	D
1	f	24	l	1	4	35	323	-1	F1C2.TIF	F1C1.TIF	F2C3.TIF	1	1	2	2	1	3	150	548	D	S	d	1	1813976	1814526	1128	1132	1813492.19	1813995.17	1813995.70	1814539.72	1814540.16	1814710.17	1814710.60	1815010.62	1815011.00	1815511.07	1815511.52	1815919.55	0	12	x	x	362	662	384	0	T
1	f	24	l	1	4	36	324	1	F1C2.TIF	F1C3.TIF	F2C1.TIF	1	1	2	2	3	1	150	598	D	V	v	0	1816883	1817483	1095	1108	1816412.12	1816915.05	1816915.52	1817496.54	1817496.97	1817667.04	1817667.49	1817967.55	1817967.94	1818467.97	1818468.44	1819101.69	0	12	x	x	662	362	384	1	D
1	f	24	l	0	4	37	325	-1	F2C2.TIF	F2C4.TIF	F1C2.TIF	2	2	1	2	4	2	150	638	N	R	w	0	1820089	1820739	1036	1042	1819602.04	1820102.06	1820105.51	1820755.17	1820755.64	1820925.67	1820926.06	1821226.10	1821226.51	1821726.58	1821727.00	1822015.36	0	12	x	x	362	662	384	0	O
1	f	24	l	0	4	38	326	1	F1C3.TIF	F1C4.TIF	F2C3.TIF	1	1	2	3	4	3	150	707	D	V	v	0	1822984	1823684	1139	1145	1822511.98	1823014.92	1823015.37	1823698.02	1823698.46	1823868.54	1823868.96	1824168.97	1824169.39	1824669.42	1824669.85	1825119.35	0	12	x	x	662	362	384	1	D
1	f	24	l	1	4	39	327	-1	F2C3.TIF	F2C4.TIF	F1C2.TIF	2	2	1	3	4	2	150	803	N	D	w	0	1826076	1826876	1116	1119	1825611.91	1826114.84	1826115.30	1826889.60	1826890.02	1827060.04	1827060.44	1827360.49	1827360.87	1827860.94	1827861.38	1828255.06	0	12	x	x	362	662	384	0	O
1	f	24	l	1	4	40	328	-1	F2C2.TIF	F2C3.TIF	F1C1.TIF	2	2	1	2	3	1	150	742	R	T	r	1	1829199	1829949	1091	1096	1828751.83	1829254.79	1829255.24	1829965.21	1829965.64	1830135.72	1830136.15	1830436.22	1830436.64	1830936.68	1830937.09	1831439.11	0	12	x	x	362	662	384	0	T
1	f	24	l	0	4	41	329	1	F1C3.TIF	F1C2.TIF	F2C3.TIF	1	1	2	3	2	3	150	878	S	A	a	0	1832403	1833303	1056	1061	1831931.77	1832434.73	1832435.23	1833316.48	1833316.90	1833487.06	1833487.51	1833787.54	1833787.96	1834287.96	1834288.39	1834385.03	0	12	x	x	662	362	384	1	D
1	f	24	l	0	4	42	330	1	F2C2.TIF	F2C1.TIF	F1C2.TIF	2	2	1	2	1	2	150	669	V	A	a	0	1835322	1836022	1074	1073	1834871.70	1835374.59	1835375.06	1836036.05	1836036.49	1836206.55	1836206.96	1836507.01	1836507.41	1837007.48	1837007.94	1837039.18	0	12	x	x	662	362	384	1	D
1	f	24	l	0	4	43	331	-1	F1C2.TIF	F1C1.TIF	F2C2.TIF	1	1	2	2	1	2	150	791	M	J	m	1	1837998	1838798	1019	1029	1837531.63	1838034.55	1838035.08	1838811.74	1838815.13	1838985.20	1838985.61	1839285.67	1839286.07	1839786.11	1839786.53	1840334.91	0	12	x	x	362	662	384	0	T
1	f	24	l	0	4	44	332	1	F2C4.TIF	F2C1.TIF	F1C4.TIF	2	2	1	4	1	4	150	873	H	N	n	0	1841470	1842370	968	966	1840821.56	1841324.45	1841324.90	1842384.88	1842385.35	1842555.40	1842555.81	1842855.83	1842856.21	1843356.29	1843356.70	1844271.15	0	12	x	x	662	362	384	1	D
1	f	24	l	1	4	45	333	-1	F1C2.TIF	F1C3.TIF	F2C4.TIF	1	1	2	2	3	4	150	843	T	S	s	0	1845241	1846091	1044	1052	1844771.47	1845274.43	1845274.91	1846105.17	1846105.59	1846275.64	1846276.06	1846576.11	1846576.51	1847076.56	1847076.97	1847758.86	0	12	x	x	362	662	384	1	D
1	f	24	l	0	4	46	334	-1	F2C4.TIF	F2C2.TIF	F1C4.TIF	2	2	1	4	2	4	150	777	H	X	v	0	1848694	1849494	1023	1032	1848251.39	1848754.35	1848754.84	1849507.72	1849508.14	1849678.18	1849678.61	1849978.64	1849979.04	1850479.11	1850479.53	1851424.63	0	12	x	x	362	662	384	0	O
1	f	24	l	1	4	47	335	1	F1C4.TIF	F1C1.TIF	F2C3.TIF	1	1	2	4	1	3	150	826	V	S	v	1	1852701	1853551	1002	1019	1851921.31	1852424.24	1852424.70	1853564.65	1853565.06	1853735.07	1853735.49	1854035.54	1854035.91	1854535.96	1854536.41	1855070.80	0	12	x	x	662	362	384	0	T
1	f	24	l	0	4	48	336	1	F1C2.TIF	F1C1.TIF	F2C2.TIF	1	1	2	2	1	2	150	941	R	N	w	0	1856539	1857489	996	995	1855571.22	1856074.15	1856074.67	1857504.96	1857505.42	1857675.49	1857675.94	1857975.94	1857976.34	1858476.39	1858476.80	1858750.64	0	12	x	x	662	362	384	0	O
1	f	24	l	0	4	49	337	1	F2C1.TIF	F2C3.TIF	F1C1.TIF	2	2	1	1	3	1	150	996	M	X	w	0	1860244	1861244	1075	1086	1859251.14	1859754.19	1859754.74	1861257.96	1861258.40	1861428.61	1861429.07	1861729.13	1861729.53	1862229.54	1862229.96	1863230.57	0	12	x	x	662	362	384	0	O
1	f	24	l	0	4	50	338	-1	F2C3.TIF	F2C4.TIF	F1C3.TIF	2	2	1	3	4	3	150	664	H	T	t	0	1864208	1864908	1102	1111	1863731.04	1864234.00	1864234.48	1864924.39	1864924.82	1865094.89	1865095.29	1865395.31	1865395.69	1865895.75	1865896.20	1866398.68	0	12	x	x	362	662	384	1	D
1	f	24	l	0	4	51	339	-1	F1C3.TIF	F1C1.TIF	F2C3.TIF	1	1	2	3	1	3	150	747	K	D	k	1	1867365	1868115	1213	1213	1866900.97	1867400.98	1867404.37	1868128.35	1868128.80	1868298.85	1868299.32	1868599.36	1868599.77	1869099.82	1869100.26	1869630.47	0	12	x	x	362	662	384	0	T
1	f	24	l	0	4	52	340	-1	F1C1.TIF	F1C3.TIF	F2C1.TIF	1	1	2	1	3	1	150	951	L	H	l	1	1870576	1871526	1127	1127	1870130.89	1870633.81	1870634.28	1871539.84	1871540.30	1871710.31	1871710.76	1872010.83	1872014.26	1872514.28	1872514.73	1872990.44	0	12	x	x	362	662	384	0	T
1	f	24	l	1	4	53	341	1	F1C4.TIF	F1C1.TIF	F2C3.TIF	1	1	2	4	1	3	150	814	T	N	w	0	1873962	1874762	1059	1060	1873490.81	1873993.76	1873994.26	1874775.84	1874776.27	1874946.33	1874946.74	1875246.78	1875247.17	1875747.18	1875747.60	1876014.02	0	12	x	x	662	362	384	0	O
1	f	24	l	1	4	54	342	1	F1C2.TIF	F1C1.TIF	F2C4.TIF	1	1	2	2	1	4	150	765	R	P	p	0	1876948	1877698	1079	1097	1876500.75	1877003.65	1877004.12	1877714.13	1877714.55	1877884.58	1877885.02	1878185.03	1878185.40	1878685.46	1878685.90	1879198.23	0	12	x	x	662	362	384	1	D
1	f	24	l	1	4	55	343	1	F2C1.TIF	F2C4.TIF	F1C2.TIF	2	2	1	1	4	2	150	624	M	R	r	0	1880157	1880807	1126	1127	1879690.67	1880193.52	1880194.02	1880820.28	1880820.73	1880993.69	1880994.18	1881294.19	1881294.59	1881794.63	1881795.06	1882750.27	0	12	x	x	662	362	384	1	D
1	f	24	l	1	4	56	344	-1	F2C2.TIF	F2C1.TIF	F1C4.TIF	2	2	1	2	1	4	150	587	J	R	j	1	1883740	1884340	1025	1044	1883250.59	1883753.52	1883754.05	1884354.02	1884354.44	1884524.50	1884524.97	1884824.99	1884825.37	1885325.43	1885325.91	1885903.94	0	12	x	x	362	662	384	0	T
1	f	24	l	0	4	57	345	-1	F1C2.TIF	F1C3.TIF	F2C2.TIF	1	1	2	2	3	2	150	843	X	D	d	0	1886866	1887716	1081	1082	1886400.52	1886903.45	1886903.91	1887729.60	1887730.05	1887900.13	1887900.59	1888203.44	1888203.94	1888703.98	1888704.43	1889118.10	0	12	x	x	362	662	384	1	D
1	f	24	l	1	4	58	346	1	F2C4.TIF	F2C1.TIF	F1C2.TIF	2	2	1	4	1	2	150	995	V	P	v	1	1890080	1891080	1107	1107	1889610.44	1890113.38	1890113.84	1891093.79	1891094.19	1891264.22	1891264.63	1891564.65	1891565.03	1892065.04	1892065.46	1892783.69	0	12	x	x	662	362	384	0	T
1	f	24	l	1	4	59	347	1	F2C1.TIF	F2C2.TIF	F1C3.TIF	2	2	1	1	2	3	150	934	M	X	w	0	1894224	1895174	1208	1219	1893280.36	1893783.38	1893783.85	1895188.08	1895188.50	1895358.56	1895358.98	1895658.99	1895659.39	1896159.40	1896159.88	1896383.69	0	12	x	x	662	362	384	0	O
1	f	24	l	1	4	60	348	-1	F2C2.TIF	F2C4.TIF	F1C3.TIF	2	2	1	2	4	3	150	620	H	P	w	0	1897350	1898000	1124	1128	1896880.27	1897383.23	1897383.76	1898013.97	1898014.43	1898184.45	1898184.87	1898484.88	1898485.26	1898985.31	1898985.80	1899677.81	0	12	x	x	362	662	384	0	O
1	f	24	l	1	4	61	349	-1	F2C4.TIF	F2C2.TIF	F1C3.TIF	2	2	1	4	2	3	150	656	D	R	d	1	1900636	1901286	1022	1009	1900170.21	1900673.16	1900673.63	1901299.60	1901300.03	1901470.09	1901473.42	1901773.45	1901773.83	1902273.84	1902274.25	1902925.47	0	12	x	x	362	662	384	0	T
1	f	24	l	1	4	62	350	-1	F2C4.TIF	F2C2.TIF	F1C3.TIF	2	2	1	4	2	3	150	760	B	D	d	0	1904143	1904893	1205	1200	1903410.12	1903913.05	1903913.51	1904906.13	1904906.54	1905076.57	1905076.97	1905377.00	1905377.42	1905877.42	1905877.84	1906573.36	0	12	x	x	362	662	384	1	D
1	f	24	l	1	4	63	351	-1	F1C3.TIF	F1C1.TIF	F2C4.TIF	1	1	2	3	1	4	150	965	J	S	s	0	1907558	1908508	1182	1181	1907070.07	1907573.03	1907573.52	1908523.46	1908523.88	1908693.88	1908694.29	1908994.33	1908994.73	1909494.75	1909495.17	1910317.44	0	12	x	x	362	662	384	1	D
1	f	24	l	0	4	64	352	-1	F2C1.TIF	F2C4.TIF	F1C1.TIF	2	2	1	1	4	1	150	622	N	M	m	0	1911247	1911897	995	1011	1910809.96	1911309.96	1911313.30	1911913.27	1911913.72	1912083.77	1912084.23	1912384.30	1912384.69	1912884.73	1912885.18	1913423.17	0	12	x	x	362	662	384	1	D
1	f	24	l	1	4	65	353	-1	F1C3.TIF	F1C4.TIF	F2C2.TIF	1	1	2	3	4	2	150	728	R	L	l	0	1914392	1915142	1042	1051	1913919.89	1914422.76	1914423.23	1915155.40	1915155.82	1915325.87	1915326.29	1915626.34	1915626.75	1916126.82	1916127.26	1916429.57	0	12	x	x	362	662	384	1	D
1	f	24	l	0	4	66	354	-1	F1C3.TIF	F1C2.TIF	F2C3.TIF	1	1	2	3	2	3	150	844	V	M	w	0	1917666	1918516	1090	1092	1916919.83	1917422.74	1917423.20	1918532.99	1918533.47	1918703.55	1918703.97	1919003.98	1919004.38	1919504.40	1919504.85	1919949.41	0	12	x	x	362	662	384	0	O
1	f	24	l	1	4	67	355	-1	F2C2.TIF	F2C3.TIF	F1C4.TIF	2	2	1	2	3	4	150	585	H	R	r	0	1920900	1921500	1114	1120	1920449.74	1920952.69	1920953.14	1921513.98	1921514.40	1921684.43	1921684.87	1921984.94	1921985.33	1922485.34	1922485.79	1923103.04	0	12	x	x	362	662	384	1	D
1	f	24	l	1	4	68	356	1	F1C4.TIF	F1C3.TIF	F2C1.TIF	1	1	2	4	3	1	150	681	H	L	l	0	1924052	1924752	1086	1088	1923589.67	1924092.63	1924093.09	1924765.55	1924765.97	1924936.04	1924936.43	1925236.44	1925236.85	1925736.86	1925737.28	1926332.98	0	12	x	x	662	362	384	1	D
1	f	24	l	1	4	69	357	-1	F2C1.TIF	F2C3.TIF	F1C2.TIF	2	2	1	1	3	2	150	632	R	B	r	1	1927300	1927950	1104	1096	1926829.60	1927332.57	1927333.08	1927963.27	1927963.69	1928133.77	1928134.17	1928434.19	1928434.58	1928934.60	1928935.07	1929804.96	0	12	x	x	362	662	384	0	T
1	f	24	l	0	4	70	358	1	F2C4.TIF	F2C3.TIF	F1C4.TIF	2	2	1	4	3	4	150	675	P	A	p	1	1930759	1931459	1019	1022	1930299.51	1930802.38	1930802.84	1931473.03	1931473.47	1931643.53	1931643.95	1931944.02	1931944.41	1932444.43	1932444.88	1932636.87	0	12	x	x	662	362	384	0	T
1	f	24	l	0	4	71	359	1	F1C2.TIF	F1C3.TIF	F2C2.TIF	1	1	2	2	3	2	150	702	S	K	s	1	1933571	1934271	999	1007	1933129.45	1933632.36	1933632.83	1934284.75	1934285.19	1934455.23	1934455.64	1934755.68	1934756.11	1935256.16	1935256.62	1935836.72	0	12	x	x	662	362	384	0	T
1	f	24	l	1	4	72	360	1	F2C3.TIF	F2C2.TIF	F1C4.TIF	2	2	1	3	2	4	150	646	G	A	g	1	1936787	1937437	1075	1077	1936329.38	1936832.25	1936832.71	1937452.69	1937453.10	1937623.14	1937623.56	1937923.62	1937924.02	1938424.05	1938424.48	1938684.72	0	12	x	x	662	362	384	0	T
1	f	24	l	0	4	73	361	-1	F2C1.TIF	F2C2.TIF	F1C1.TIF	2	2	1	1	2	1	150	708	P	M	p	1	1951960	1952660	1158	1157	1951359.03	1951862.02	1951862.49	1952673.59	1952674.03	1952844.18	1952844.61	1953144.63	1953145.06	1953645.08	1953645.50	1953932.49	0	13	x	x	362	662	384	0	T
1	f	24	l	1	4	74	362	1	F2C1.TIF	F2C2.TIF	F1C4.TIF	2	2	1	1	2	4	150	838	N	R	n	1	1954886	1955736	1144	1161	1954418.96	1954921.85	1954922.31	1955752.41	1955752.83	1955922.99	1955923.40	1956223.43	1956223.83	1956723.89	1956724.34	1956924.36	0	13	x	x	662	362	384	0	T
1	f	24	l	1	4	75	363	1	F2C4.TIF	F2C1.TIF	F1C3.TIF	2	2	1	4	1	3	150	514	T	G	t	1	1957866	1958416	1105	1107	1957418.90	1957921.83	1957922.33	1958432.23	1958432.65	1958602.70	1958603.13	1958903.18	1958903.56	1959403.60	1959404.02	1959822.31	0	13	x	x	662	362	384	0	T
1	f	24	l	0	4	76	364	1	F1C2.TIF	F1C3.TIF	F2C2.TIF	1	1	2	2	3	2	150	984	N	M	w	0	1960788	1961788	1182	1192	1960318.83	1960821.81	1960822.27	1961802.23	1961802.68	1961972.74	1961973.15	1962273.16	1962273.55	1962773.55	1962773.95	1963596.17	0	13	x	x	662	362	384	0	O
1	f	24	l	0	4	77	365	1	F1C2.TIF	F1C3.TIF	F2C2.TIF	1	1	2	2	3	2	150	865	J	S	s	0	1964558	1965408	976	996	1964088.75	1964591.71	1964592.23	1965422.23	1965422.66	1965592.67	1965593.12	1965893.14	1965893.57	1966393.59	1966394.05	1967022.07	0	13	x	x	662	362	384	1	D
1	f	24	l	0	4	78	366	-1	F2C3.TIF	F2C4.TIF	F1C3.TIF	2	2	1	3	4	3	150	567	V	D	d	0	1967984	1968584	1115	1119	1967518.67	1968021.55	1968022.02	1968597.93	1968598.36	1968768.44	1968771.73	1969071.79	1969072.17	1969572.18	1969572.60	1970076.06	0	13	x	x	362	662	384	1	D
1	f	24	l	1	4	79	367	1	F1C3.TIF	F1C1.TIF	F2C4.TIF	1	1	2	3	1	4	150	589	N	S	n	1	1971009	1971609	1034	1039	1970568.60	1971071.58	1971072.04	1971622.68	1971623.10	1971793.18	1971793.59	1972093.62	1972094.02	1972594.02	1972594.43	1972716.09	0	13	x	x	662	362	384	0	T
1	f	24	l	0	4	80	368	-1	F1C3.TIF	F1C1.TIF	F2C3.TIF	1	1	2	3	1	3	150	622	A	K	a	1	1973667	1974317	1110	1116	1973198.53	1973701.49	1973702.00	1974331.92	1974332.33	1974502.38	1974502.79	1974802.84	1974803.22	1975303.27	1975303.69	1976107.97	0	13	x	x	362	662	384	0	T
1	f	24	l	0	4	81	369	1	F1C2.TIF	F1C1.TIF	F2C2.TIF	1	1	2	2	1	2	150	527	X	L	x	1	1977072	1977622	976	986	1976608.47	1977111.39	1977111.90	1977635.15	1977635.59	1977805.60	1977806.07	1978106.08	1978106.48	1978606.54	1978606.99	1978971.64	0	13	x	x	662	362	384	0	T
1	f	24	l	1	4	82	370	1	F1C4.TIF	F1C1.TIF	F2C3.TIF	1	1	2	4	1	3	150	905	B	V	b	1	1979912	1980812	1137	1136	1979468.39	1979971.36	1979971.84	1980825.84	1980826.30	1980996.35	1980996.76	1981296.80	1981297.21	1981797.27	1981797.74	1982461.66	0	13	x	x	662	362	384	0	T
1	f	24	l	0	4	83	371	-1	F2C3.TIF	F2C2.TIF	F1C3.TIF	2	2	1	3	2	3	150	863	N	K	k	0	1983399	1984249	1128	1133	1982958.32	1983461.19	1983461.66	1984262.71	1984263.13	1984433.16	1984433.57	1984733.60	1984733.97	1985234.01	1985234.41	1985451.58	0	13	x	x	362	662	384	1	D
1	f	24	l	1	4	84	372	1	F2C3.TIF	F2C2.TIF	F1C4.TIF	2	2	1	3	2	4	150	781	L	R	l	1	1986428	1987228	1059	1057	1985938.24	1986441.09	1986441.56	1987241.53	1987241.94	1987412.02	1987412.44	1987712.47	1987712.85	1988212.87	1988213.28	1988523.66	0	13	x	x	662	362	384	0	T
1	f	24	l	0	4	85	373	-1	F1C2.TIF	F1C4.TIF	F2C2.TIF	1	1	2	2	4	2	150	947	M	D	d	0	1989488	1990438	1027	1027	1989018.17	1989521.16	1989521.66	1990452.41	1990452.85	1990623.05	1990623.49	1990923.53	1990923.93	1991423.98	1991424.38	1991755.51	0	13	x	x	362	662	384	1	D
1	f	24	l	1	4	86	374	1	F1C2.TIF	F1C1.TIF	F2C3.TIF	1	1	2	2	1	3	150	519	D	N	d	1	1992730	1993280	1150	1145	1992248.10	1992751.03	1992751.54	1993293.93	1993294.34	1993464.41	1993464.86	1993764.91	1993765.33	1994265.38	1994265.80	1994283.44	0	13	x	x	662	362	384	0	T
1	f	24	l	0	4	87	375	1	F2C2.TIF	F2C4.TIF	F1C2.TIF	2	2	1	2	4	2	150	665	D	J	d	1	1995243	1995943	997	996	1994768.04	1995270.94	1995271.40	1995956.72	1995957.14	1996127.22	1996127.66	1996427.66	1996428.05	1996930.96	1996931.44	1999227.54	0	13	x	x	662	362	384	0	T
1	f	24	l	1	4	88	376	1	F1C4.TIF	F1C3.TIF	F2C1.TIF	1	1	2	4	3	1	150	819	K	P	k	1	2000460	2001310	1167	1171	1999727.92	2000230.81	2000231.28	2001323.27	2001323.72	2001493.76	2001494.21	2001794.27	2001794.65	2002294.69	2002295.09	2002555.43	0	13	x	x	662	362	384	0	T
1	f	24	l	0	4	89	377	1	F1C4.TIF	F1C3.TIF	F2C4.TIF	1	1	2	4	3	4	150	616	D	K	d	1	2003513	2004163	1043	1040	2003047.85	2003550.83	2003551.32	2004177.06	2004177.52	2004347.58	2004348.01	2004650.85	2004651.31	2005151.33	2005151.74	2005947.08	0	13	x	x	662	362	384	0	T
1	f	24	l	1	4	90	378	-1	F1C2.TIF	F1C1.TIF	F2C4.TIF	1	1	2	2	1	4	150	958	G	X	g	1	2006909	2007859	1001	1015	2006437.77	2006937.79	2006941.21	2007872.87	2007873.35	2008043.39	2008043.84	2008343.90	2008344.32	2008844.36	2008844.76	2009195.27	0	13	x	x	362	662	384	0	T
1	f	24	l	0	4	91	379	-1	F2C4.TIF	F2C1.TIF	F1C4.TIF	2	2	1	4	1	4	150	975	X	R	r	0	2010157	2011157	1049	1043	2009687.70	2010187.70	2010191.00	2011171.17	2011171.62	2011341.69	2011342.13	2011642.18	2011642.57	2012142.58	2012143.05	2013082.93	0	13	x	x	362	662	384	1	D
1	f	24	l	1	4	92	380	-1	F1C4.TIF	F1C3.TIF	F2C2.TIF	1	1	2	4	3	2	150	833	A	H	a	1	2014047	2014897	1024	1039	2013577.61	2014077.62	2014081.06	2014911.19	2014911.64	2015081.66	2015082.12	2015382.13	2015382.53	2015882.61	2015883.04	2015980.86	0	13	x	x	362	662	384	0	T
1	f	24	l	1	4	93	381	-1	F1C3.TIF	F1C1.TIF	F2C4.TIF	1	1	2	3	1	4	150	930	K	J	g	0	2016963	2017913	1064	1070	2016477.54	2016980.63	2016981.14	2017926.94	2017927.39	2018097.42	2018100.71	2018400.74	2018401.13	2018901.18	2018901.59	2019402.96	0	13	x	x	362	662	384	0	O
1	f	24	l	1	4	94	382	1	F2C4.TIF	F2C3.TIF	F1C2.TIF	2	2	1	4	3	2	150	619	B	D	r	0	2020341	2020991	1059	1068	2019897.46	2020400.44	2020400.91	2021004.51	2021004.94	2021174.99	2021175.39	2021475.44	2021475.85	2021975.88	2021976.30	2023307.02	0	13	x	x	662	362	384	0	O
1	f	24	l	1	4	95	383	-1	F1C2.TIF	F1C4.TIF	F2C3.TIF	1	1	2	2	4	3	150	737	N	H	n	1	2024249	2024999	990	985	2023807.38	2024310.28	2024310.76	2025012.37	2025012.84	2025182.92	2025183.34	2025483.39	2025483.82	2025983.85	2025984.26	2026762.82	0	13	x	x	362	662	384	0	T
1	f	24	l	0	4	96	384	-1	F2C1.TIF	F2C2.TIF	F1C1.TIF	2	2	1	1	2	1	150	915	T	P	t	1	2027733	2028633	1007	1009	2027267.29	2027770.26	2027770.71	2028647.17	2028650.50	2028820.51	2028820.93	2029120.98	2029121.35	2029621.36	2029621.80	2029900.59	0	13	x	x	362	662	384	0	T
1	f	24	l	0	4	1	384	-1	F2C1.TIF	F2C2.TIF	F1C1.TIF	2	2	1	1	2	1	150	915	T	P	t	1	2027733	2028633	1007	1009	2027267.29	2027770.26	2027770.71	2028647.17	2028650.50	2028820.51	2028820.93	2029120.98	2029121.35	2029621.36	2029621.80	2029900.59	0	13	Es war einbisschen schwer zwischen die Farbe und Form zu beurteilen.	8	362	662	384	0	T
2	m	21	r	1	0	1	0	1	F2C4.TIF	F2C3.TIF	F1C1.TIF	2	2	1	4	3	1	150	627	V	G	g	0	176397	177047	1825	1846	175768.73	176268.73	176272.11	177062.08	177062.51	177232.59	177232.99	177533.03	177533.42	178033.46	178033.88	184833.90	0	0	x	x	662	362	384	1	D
2	m	21	r	0	1	1	1	1	F1C1.TIF	F1C4.TIF	F2C1.TIF	1	1	2	1	4	1	150	857	X	L	x	1	190682	191532	2231	2242	190238.39	190741.39	190741.87	191546.06	191546.48	191716.50	191716.91	192016.94	192017.33	192517.39	192517.82	193777.87	0	0	x	x	662	362	384	0	T
2	m	21	r	0	1	2	2	-1	F1C3.TIF	F1C2.TIF	F2C3.TIF	1	1	2	3	2	3	150	753	T	L	t	1	194728	195478	2412	2442	194278.28	194781.21	194781.66	195491.89	195492.30	195662.33	195662.74	195962.77	195963.14	196463.17	196463.62	196993.62	0	0	x	x	362	662	384	0	T
2	m	21	r	0	1	3	3	1	F1C2.TIF	F1C3.TIF	F2C2.TIF	1	1	2	2	3	2	150	884	J	T	j	1	198216	199116	2187	2224	197488.22	197988.22	197991.61	199131.72	199132.19	199302.28	199302.73	199602.75	199603.14	200103.24	200103.67	200865.68	0	0	x	x	662	362	384	0	T
2	m	21	r	0	1	4	4	1	F1C2.TIF	F1C3.TIF	F2C2.TIF	1	1	2	2	3	2	150	784	L	P	l	1	201815	202615	2355	2375	201348.11	201851.02	201851.49	202631.47	202631.89	202801.98	202802.40	203102.47	203102.85	203602.89	203603.33	205921.39	0	0	x	x	662	362	384	0	T
2	m	21	r	1	1	5	5	-1	F1C1.TIF	F1C2.TIF	F2C3.TIF	1	1	2	1	2	3	150	610	B	L	b	1	206914	207514	2431	2444	206428.00	206930.84	206931.30	207527.88	207531.14	207701.21	207701.69	208001.74	208002.12	208502.14	208502.54	208833.27	0	0	x	x	362	662	384	0	T
2	m	21	r	0	1	6	6	-1	F2C1.TIF	F2C2.TIF	F1C1.TIF	2	2	1	1	2	1	150	564	D	V	d	1	209799	210399	2274	2309	209317.92	209820.80	209821.32	210412.66	210413.06	210583.07	210583.51	210883.55	210883.96	211383.97	211384.39	211761.17	0	0	x	x	362	662	384	0	T
2	m	21	r	1	1	7	7	-1	F1C2.TIF	F1C1.TIF	F2C3.TIF	1	1	2	2	1	3	150	550	T	N	t	1	212750	213300	2256	2288	212267.86	212770.77	212771.23	213314.34	213314.75	213484.82	213485.27	213785.30	213785.73	214285.78	214286.21	215441.10	0	0	x	x	362	662	384	0	T
2	m	21	r	1	1	8	8	-1	F2C4.TIF	F2C3.TIF	F1C1.TIF	2	2	1	4	3	1	150	864	G	N	g	1	216400	217250	2249	2250	215927.77	216430.63	216431.08	217264.12	217264.53	217434.60	217435.01	217735.05	217735.47	218235.47	218235.89	218513.13	0	0	x	x	362	662	384	0	T
2	m	21	r	1	1	9	9	-1	F2C4.TIF	F2C3.TIF	F1C2.TIF	2	2	1	4	3	2	150	884	N	S	n	1	219464	220364	2634	2627	218997.69	219500.55	219501.02	220377.81	220381.31	220551.35	220551.76	220851.83	220852.22	221352.24	221352.65	221600.98	0	0	x	x	362	662	384	0	T
2	m	21	r	0	1	10	10	-1	F1C1.TIF	F1C3.TIF	F2C1.TIF	1	1	2	1	3	1	150	875	R	K	p	0	222557	223457	2568	2571	222087.62	222590.52	222590.99	223471.65	223472.06	223642.08	223642.50	223942.51	223942.92	224442.97	224443.46	224592.93	0	0	x	x	362	662	384	0	O
2	m	21	r	1	1	11	11	-1	F1C2.TIF	F1C4.TIF	F2C1.TIF	1	1	2	2	4	1	150	589	D	T	d	1	225546	226146	2230	2234	225077.56	225577.56	225580.86	226160.85	226161.27	226331.30	226331.73	226631.78	226632.17	227132.21	227132.62	227376.93	0	0	x	x	362	662	384	0	T
2	m	21	r	1	1	12	12	-1	F2C3.TIF	F2C1.TIF	F1C2.TIF	2	2	1	3	1	2	150	846	D	G	d	1	228295	229145	2330	2353	227857.49	228357.49	228360.93	229160.83	229161.24	229331.32	229331.78	229631.83	229632.24	230132.31	230132.75	230512.82	0	0	x	x	362	662	384	0	T
2	m	21	r	0	1	13	13	-1	F2C3.TIF	F2C4.TIF	F1C3.TIF	2	2	1	3	4	3	150	917	M	N	m	1	231499	232399	2345	2355	231017.41	231520.36	231520.84	232412.86	232413.30	232583.36	232583.80	232883.82	232884.20	233384.21	233384.64	233824.81	0	0	x	x	362	662	384	0	T
2	m	21	r	1	1	14	14	-1	F1C1.TIF	F1C2.TIF	F2C3.TIF	1	1	2	1	2	3	150	606	B	A	v	0	234782	235382	2150	2181	234317.33	234820.28	234820.75	235396.44	235396.88	235566.90	235567.33	235870.28	235870.76	236370.80	236371.22	236450.68	0	0	x	x	362	662	384	0	O
2	m	21	r	1	1	15	15	1	F1C1.TIF	F1C4.TIF	F2C2.TIF	1	1	2	1	4	2	150	673	J	A	j	1	237774	238474	2415	2395	236947.28	237450.17	237450.64	238490.68	238491.12	238661.21	238661.63	238961.68	238962.10	239462.17	239462.62	240160.56	0	0	x	x	662	362	384	0	T
2	m	21	r	0	1	16	16	1	F1C1.TIF	F1C2.TIF	F2C1.TIF	1	1	2	1	2	1	150	700	G	D	g	1	241102	241802	2337	2328	240647.18	241150.16	241150.63	241816.04	241816.46	241986.47	241986.89	242286.94	242287.33	242790.04	242790.51	243216.72	0	0	x	x	662	362	384	0	T
2	m	21	r	1	1	17	17	-1	F1C2.TIF	F1C1.TIF	F2C4.TIF	1	1	2	2	1	4	150	557	S	R	v	0	244168	244718	2401	2420	243707.11	244210.00	244210.47	244731.91	244732.36	244902.58	244903.01	245203.03	245203.46	245703.47	245703.89	246080.56	0	0	x	x	362	662	384	0	O
2	m	21	r	0	1	18	18	-1	F1C1.TIF	F1C3.TIF	F2C1.TIF	1	1	2	1	3	1	150	865	V	B	v	1	247046	247896	2433	2441	246567.04	247070.01	247070.48	247910.58	247910.99	248081.07	248081.49	248381.49	248381.86	248881.90	248882.34	249744.63	0	0	x	x	362	662	384	0	T
2	m	21	r	0	1	19	19	-1	F1C2.TIF	F1C1.TIF	F2C2.TIF	1	1	2	2	1	2	150	563	H	T	v	0	250715	251315	2277	2312	250236.95	250740.00	250740.48	251330.32	251330.75	251500.76	251501.17	251801.20	251801.59	252301.62	252302.07	252736.34	0	0	x	x	362	662	384	0	O
2	m	21	r	0	1	20	20	-1	F2C3.TIF	F2C2.TIF	F1C3.TIF	2	2	1	3	2	3	150	796	P	H	p	1	253677	254477	2479	2492	253226.88	253729.78	253730.24	254491.07	254491.51	254661.54	254661.96	254962.02	254962.41	255462.42	255462.84	255712.18	0	0	x	x	362	662	384	0	T
2	m	21	r	1	1	21	21	1	F1C3.TIF	F1C4.TIF	F2C2.TIF	1	1	2	3	4	2	150	851	R	K	r	1	256665	257515	2341	2362	256196.81	256699.67	256700.13	257530.08	257530.49	257700.57	257700.97	258000.97	258001.35	258501.35	258501.76	258896.35	0	0	x	x	662	362	384	0	T
2	m	21	r	0	1	22	22	-1	F2C3.TIF	F2C1.TIF	F1C3.TIF	2	2	1	3	1	3	150	583	K	S	k	1	259853	260453	2251	2267	259386.75	259889.74	259890.28	260469.95	260470.37	260640.43	260640.83	260940.84	260941.22	261441.25	261441.68	261554.17	0	0	x	x	362	662	384	0	T
2	m	21	r	0	1	23	23	1	F1C3.TIF	F1C4.TIF	F2C3.TIF	1	1	2	3	4	3	150	840	J	G	k	0	262473	263323	2387	2430	262036.67	262536.68	262540.16	263340.03	263340.46	263510.49	263510.90	263810.91	263811.31	264311.38	264311.84	265409.94	0	0	x	x	662	362	384	0	O
2	m	21	r	0	1	24	24	-1	F2C4.TIF	F2C1.TIF	F1C4.TIF	2	2	1	4	1	4	150	580	J	H	j	1	266386	266986	2115	2147	265906.58	266409.51	266409.98	266999.93	267000.33	267170.40	267170.81	267470.81	267471.20	267971.23	267971.65	268096.09	0	0	x	x	362	662	384	0	T
2	m	21	r	1	1	25	25	1	F1C2.TIF	F1C3.TIF	F2C1.TIF	1	1	2	2	3	1	150	992	B	L	b	1	269069	270069	2453	2478	268586.51	269089.43	269089.89	270082.57	270082.98	270253.03	270253.43	270553.44	270553.84	271053.87	271054.29	271153.88	0	0	x	x	662	362	384	0	T
2	m	21	r	1	1	26	26	-1	F2C4.TIF	F2C3.TIF	F1C2.TIF	2	2	1	4	3	2	150	655	M	A	m	1	272108	272758	2377	2382	271636.45	272139.33	272139.83	272772.40	272772.82	272942.86	272943.27	273243.32	273243.74	273743.80	273744.19	273809.77	0	0	x	x	362	662	384	0	T
2	m	21	r	1	1	27	27	-1	F2C2.TIF	F2C1.TIF	F1C4.TIF	2	2	1	2	1	4	150	889	T	D	t	1	274776	275676	2393	2420	274296.38	274799.23	274799.70	275690.14	275690.56	275860.59	275861.00	276161.07	276161.45	276661.46	276661.87	276671.83	0	0	x	x	362	662	384	0	T
2	m	21	r	0	1	28	28	-1	F1C4.TIF	F1C1.TIF	F2C4.TIF	1	1	2	4	1	4	150	516	N	R	m	0	277628	278178	2369	2382	277156.31	277659.17	277659.62	278191.86	278192.30	278362.34	278362.78	278662.84	278663.24	279163.25	279163.73	279201.79	0	0	x	x	362	662	384	0	O
2	m	21	r	1	1	29	29	-1	F2C1.TIF	F2C3.TIF	F1C4.TIF	2	2	1	1	3	4	150	757	T	D	t	1	280155	280905	2316	2337	279686.25	280189.18	280189.66	280919.64	280920.06	281090.13	281090.54	281390.56	281390.97	281890.99	281891.44	283379.39	0	0	x	x	362	662	384	0	T
2	m	21	r	0	1	30	30	1	F2C4.TIF	F2C1.TIF	F1C4.TIF	2	2	1	4	1	4	150	790	G	L	g	1	284367	285167	2163	2185	283886.15	284389.14	284389.59	285181.27	285181.70	285351.75	285352.15	285652.21	285652.59	286152.59	286153.01	286689.59	0	0	x	x	662	362	384	0	T
2	m	21	r	0	1	31	31	1	F1C2.TIF	F1C4.TIF	F2C2.TIF	1	1	2	2	4	2	150	825	T	V	t	1	287654	288504	2302	2312	287186.07	287688.98	287689.43	288519.40	288519.82	288689.97	288690.38	288990.40	288990.78	289490.82	289491.26	289841.40	0	0	x	x	662	362	384	0	T
2	m	21	r	1	1	32	32	1	F2C1.TIF	F2C3.TIF	F1C2.TIF	2	2	1	1	3	2	150	836	J	R	j	1	290808	291658	2336	2341	290336.00	290836.01	290839.33	291671.87	291672.29	291842.34	291842.76	292142.77	292143.18	292643.20	292643.61	292961.33	0	0	x	x	662	362	384	0	T
2	m	21	r	1	1	33	33	-1	F2C4.TIF	F2C3.TIF	F1C2.TIF	2	2	1	4	3	2	150	576	L	N	l	1	293919	294519	2179	2208	293445.92	293948.77	293949.23	294532.53	294532.94	294703.02	294703.47	295003.53	295003.91	295503.98	295504.40	296561.28	0	0	x	x	362	662	384	0	T
2	m	21	r	0	1	34	34	1	F2C2.TIF	F2C4.TIF	F1C2.TIF	2	2	1	2	4	2	150	585	X	V	v	0	297518	298118	2009	2049	297055.84	297555.85	297559.15	298132.25	298132.68	298302.75	298303.18	298603.21	298603.64	299103.66	299104.08	299649.00	0	0	x	x	662	362	384	1	D
2	m	21	r	1	1	35	35	-1	F2C4.TIF	F2C3.TIF	F1C1.TIF	2	2	1	4	3	1	150	776	X	P	x	1	300619	301419	2220	2224	300135.76	300638.68	300639.20	301433.07	301433.53	301603.55	301603.97	301903.99	301904.37	302404.43	302404.85	302819.03	0	0	x	x	362	662	384	0	T
2	m	21	r	1	1	36	36	1	F1C3.TIF	F1C4.TIF	F2C1.TIF	1	1	2	3	4	1	150	698	B	S	b	1	303783	304483	2183	2205	303315.69	303818.56	303819.03	304499.08	304499.49	304669.54	304669.95	304969.97	304970.37	305470.38	305470.83	305778.97	0	0	x	x	662	362	384	0	T
2	m	21	r	0	1	37	37	1	F2C3.TIF	F2C2.TIF	F1C3.TIF	2	2	1	3	2	3	150	921	A	X	a	1	306740	307690	2375	2378	306275.62	306778.55	306779.01	307704.50	307704.91	307874.93	307875.34	308175.39	308178.69	308678.72	308679.13	308960.91	0	0	x	x	662	362	384	0	T
2	m	21	r	1	1	38	38	1	F1C1.TIF	F1C4.TIF	F2C2.TIF	1	1	2	1	4	2	150	501	V	P	v	1	309900	310400	2181	2183	309455.55	309958.47	309958.94	310414.38	310414.81	310584.83	310585.33	310885.33	310888.72	311388.74	311389.18	313298.83	0	0	x	x	662	362	384	0	T
2	m	21	r	1	1	39	39	-1	F1C1.TIF	F1C4.TIF	F2C2.TIF	1	1	2	1	4	2	150	906	B	X	b	1	314274	315174	2434	2461	313795.45	314298.38	314298.84	315188.75	315189.16	315359.23	315359.62	315659.68	315660.09	316160.16	316160.60	316320.85	0	0	x	x	362	662	384	0	T
2	m	21	r	1	1	40	40	1	F1C2.TIF	F1C4.TIF	F2C1.TIF	1	1	2	2	4	1	150	811	L	G	k	0	317391	318191	2421	2409	316805.38	317308.41	317308.92	318204.63	318205.12	318375.17	318378.59	318678.63	318679.02	319179.09	319179.51	319698.67	0	0	x	x	662	362	384	0	O
2	m	21	r	0	1	41	41	1	F1C4.TIF	F1C3.TIF	F2C4.TIF	1	1	2	4	3	4	150	981	R	B	r	1	320640	321640	2352	2350	320195.29	320698.18	320698.66	321654.23	321654.64	321824.66	321825.09	322125.10	322128.38	322628.43	322628.84	323024.79	0	0	x	x	662	362	384	0	T
2	m	21	r	1	1	42	42	-1	F1C2.TIF	F1C4.TIF	F2C3.TIF	1	1	2	2	4	3	150	671	X	A	a	0	323955	324655	2143	2156	323515.21	324015.22	324018.53	324669.08	324669.48	324839.51	324839.91	325139.93	325140.33	325640.36	325640.78	326640.45	0	0	x	x	362	662	384	1	D
2	m	21	r	0	1	43	43	1	F2C3.TIF	F2C1.TIF	F1C3.TIF	2	2	1	3	1	3	150	781	L	V	l	1	327661	328461	2161	2178	327135.13	327637.99	327638.45	328474.84	328475.26	328648.41	328648.96	328949.02	328949.39	329449.45	329449.92	329872.72	0	0	x	x	662	362	384	0	T
2	m	21	r	1	1	44	44	-1	F1C1.TIF	F1C2.TIF	F2C4.TIF	1	1	2	1	2	4	150	781	V	B	v	1	330832	331632	2128	2137	330355.04	330855.07	330858.36	331648.51	331648.91	331818.91	331819.31	332119.35	332119.73	332619.74	332620.16	332928.41	0	0	x	x	362	662	384	0	T
2	m	21	r	1	1	45	45	1	F1C3.TIF	F1C1.TIF	F2C2.TIF	1	1	2	3	1	2	150	632	T	S	t	1	333871	334521	2260	2272	333414.98	333917.98	333918.45	334538.17	334538.68	334708.76	334709.17	335009.23	335009.62	335509.66	335510.09	337488.15	0	0	x	x	662	362	384	0	T
2	m	21	r	1	1	46	46	-1	F1C1.TIF	F1C3.TIF	F2C2.TIF	1	1	2	1	3	2	150	550	H	B	v	0	338426	338976	2077	2110	337984.87	338487.77	338488.24	338989.99	338990.43	339160.44	339160.85	339460.91	339461.29	339961.30	339961.74	342018.09	0	0	x	x	362	662	384	0	O
2	m	21	r	0	1	47	47	1	F1C1.TIF	F1C4.TIF	F2C1.TIF	1	1	2	1	4	1	150	689	L	S	l	1	342975	343675	2416	2432	342514.78	343017.66	343018.11	343688.49	343688.89	343858.91	343859.30	344159.32	344159.74	344659.75	344660.17	345007.98	0	0	x	x	662	362	384	0	T
2	m	21	r	1	1	48	48	-1	F1C1.TIF	F1C4.TIF	F2C3.TIF	1	1	2	1	4	3	150	811	P	S	p	1	345939	346739	2315	2321	345494.69	345994.70	345997.98	346753.40	346753.86	346923.89	346924.39	347224.43	347224.82	347727.53	347728.01	348224.11	0	0	x	x	362	662	384	0	T
2	m	21	r	1	1	49	49	1	F2C2.TIF	F2C4.TIF	F1C1.TIF	2	2	1	2	4	1	150	665	V	H	v	1	349171	349871	2250	2268	348714.63	349217.53	349218.00	349887.94	349888.37	350058.38	350058.88	350358.90	350359.29	350859.30	350859.71	351679.99	0	0	x	x	662	362	384	0	T
2	m	21	r	1	1	50	50	-1	F2C1.TIF	F2C2.TIF	F1C4.TIF	2	2	1	1	2	4	150	791	M	N	m	1	352644	353444	2254	2283	352174.53	352674.54	352677.82	353457.94	353458.35	353628.40	353628.81	353928.82	353929.21	354429.24	354429.67	354560.04	0	0	x	x	362	662	384	0	T
2	m	21	r	0	1	51	51	-1	F1C3.TIF	F1C2.TIF	F2C3.TIF	1	1	2	3	2	3	150	584	L	S	l	1	355507	356107	2175	2205	355064.47	355567.40	355567.85	356121.36	356121.80	356291.80	356292.20	356592.27	356592.65	357092.70	357093.12	357297.72	0	0	x	x	362	662	384	0	T
2	m	21	r	0	1	52	52	-1	F2C3.TIF	F2C4.TIF	F1C3.TIF	2	2	1	3	4	3	150	544	T	X	x	0	358228	358778	2066	2075	357784.39	358287.35	358287.82	358792.27	358792.69	358962.71	358963.15	359263.18	359263.58	359763.62	359764.07	359999.84	0	0	x	x	362	662	384	1	D
2	m	21	r	1	1	53	53	1	F2C2.TIF	F2C3.TIF	F1C4.TIF	2	2	1	2	3	4	150	832	J	A	a	0	360975	361825	2090	2081	360504.33	361007.27	361007.73	361839.25	361839.72	362009.92	362010.35	362310.41	362310.82	362810.84	362811.26	363071.79	0	0	x	x	662	362	384	1	D
2	m	21	r	0	1	54	54	1	F1C1.TIF	F1C4.TIF	F2C1.TIF	1	1	2	1	4	1	150	603	P	B	p	1	364011	364611	2221	2231	363564.26	364067.18	364067.65	364627.57	364628.00	364798.07	364798.47	365098.52	365098.91	365598.97	365599.40	366111.70	0	0	x	x	662	362	384	0	T
2	m	21	r	0	1	55	55	-1	F2C4.TIF	F2C2.TIF	F1C4.TIF	2	2	1	4	2	4	150	960	J	X	j	1	367091	368041	2270	2283	366624.19	367127.21	367127.73	368057.48	368057.91	368227.99	368228.40	368528.42	368528.80	369028.80	369029.20	369183.64	0	0	x	x	362	662	384	0	T
2	m	21	r	0	1	56	56	1	F2C3.TIF	F2C1.TIF	F1C3.TIF	2	2	1	3	1	3	150	763	D	M	d	1	370125	370875	2172	2161	369674.12	370176.99	370177.45	370889.33	370889.77	371059.82	371060.24	371360.27	371360.65	371860.71	371861.12	372687.34	0	0	x	x	662	362	384	0	T
2	m	21	r	1	1	57	57	1	F1C1.TIF	F1C2.TIF	F2C4.TIF	1	1	2	1	2	4	150	938	H	G	h	1	373629	374579	2265	2271	373174.03	373674.03	373677.50	374592.98	374593.41	374763.46	374763.92	375063.98	375067.33	375567.38	375567.79	375951.49	0	0	x	x	662	362	384	0	T
2	m	21	r	1	1	58	58	1	F2C3.TIF	F2C2.TIF	F1C1.TIF	2	2	1	3	2	1	150	540	T	H	t	1	376888	377438	2075	2077	376443.95	376943.96	376947.23	377451.73	377452.15	377622.19	377622.60	377922.62	377923.02	378423.08	378423.55	378543.44	0	0	x	x	662	362	384	0	T
2	m	21	r	1	1	59	59	1	F2C1.TIF	F2C2.TIF	F1C3.TIF	2	2	1	1	2	3	150	854	N	D	n	1	379506	380356	2227	2231	379033.90	379536.87	379537.40	380370.39	380370.82	380540.88	380541.32	380841.36	380841.76	381341.78	381342.20	381711.34	0	0	x	x	662	362	384	0	T
2	m	21	r	1	1	60	60	1	F2C4.TIF	F2C3.TIF	F1C1.TIF	2	2	1	4	3	1	150	666	R	S	r	1	382699	383399	2163	2187	382213.83	382716.70	382717.17	383413.38	383413.81	383583.84	383587.26	383887.31	383887.71	384387.77	384388.19	384783.20	0	0	x	x	662	362	384	0	T
2	m	21	r	0	1	61	61	-1	F1C2.TIF	F1C1.TIF	F2C2.TIF	1	1	2	2	1	2	150	997	L	K	j	0	386440	387440	2342	2347	385283.75	385786.80	385787.28	387453.98	387457.44	387627.52	387627.93	387927.96	387928.35	388428.38	388428.80	388943.06	0	0	x	x	362	662	384	0	O
2	m	21	r	0	1	62	62	-1	F2C2.TIF	F2C1.TIF	F1C2.TIF	2	2	1	2	1	2	150	924	X	D	d	0	389921	390871	2118	2156	389443.65	389946.54	389947.00	390886.94	390887.36	391057.43	391057.84	391357.89	391358.27	391858.31	391858.72	392176.86	0	0	x	x	362	662	384	1	D
2	m	21	r	1	1	63	63	1	F2C3.TIF	F2C4.TIF	F1C2.TIF	2	2	1	3	4	2	150	536	X	J	k	0	393115	393665	2211	2242	392673.58	393176.54	393177.06	393679.30	393679.75	393849.82	393850.23	394150.23	394150.63	394650.65	394651.06	395022.98	0	0	x	x	662	362	384	0	O
2	m	21	r	1	1	64	64	1	F2C1.TIF	F2C3.TIF	F1C4.TIF	2	2	1	1	3	4	150	903	R	P	r	1	395959	396859	2292	2281	395513.51	396016.40	396016.86	396873.27	396873.69	397046.59	397047.13	397347.15	397347.53	397847.60	397848.01	397983.14	0	0	x	x	662	362	384	0	T
2	m	21	r	1	1	65	65	-1	F1C3.TIF	F1C4.TIF	F2C2.TIF	1	1	2	3	4	2	150	778	K	L	m	0	398968	399768	2261	2266	398483.44	398986.29	398986.78	399781.87	399782.29	399952.34	399952.76	400252.80	400253.20	400753.23	400756.55	401136.59	0	0	x	x	362	662	384	0	O
2	m	21	r	1	1	66	66	1	F2C3.TIF	F2C2.TIF	F1C1.TIF	2	2	1	3	2	1	150	538	D	J	j	0	402079	402629	2093	2105	401623.36	402126.26	402126.74	402642.56	402643.00	402813.00	402813.40	403116.19	403116.63	403616.63	403617.04	404926.55	0	0	x	x	662	362	384	1	D
2	m	21	r	1	1	67	67	-1	F1C2.TIF	F1C1.TIF	F2C4.TIF	1	1	2	2	1	4	150	716	T	B	t	1	405904	406654	2121	2144	405423.27	405923.28	405926.59	406668.23	406668.66	406838.69	406839.10	407139.17	407139.55	407639.55	407639.95	407966.51	0	0	x	x	362	662	384	0	T
2	m	21	r	0	1	68	68	1	F2C4.TIF	F2C1.TIF	F1C4.TIF	2	2	1	4	1	4	150	972	N	T	t	0	408931	409931	2209	2194	408453.20	408956.08	408956.55	409946.77	409947.24	410117.31	410117.77	410417.83	410418.22	410918.23	410918.70	411086.50	0	0	x	x	662	362	384	1	D
2	m	21	r	0	1	69	69	1	F2C4.TIF	F2C2.TIF	F1C4.TIF	2	2	1	4	2	4	150	576	N	L	n	1	412018	412618	2162	2177	411573.13	412076.00	412076.45	412631.79	412632.20	412802.27	412802.75	413102.79	413103.18	413605.93	413606.41	414096.37	0	0	x	x	662	362	384	0	T
2	m	21	r	0	1	70	70	1	F1C4.TIF	F1C2.TIF	F2C4.TIF	1	1	2	4	2	4	150	996	D	P	d	1	415045	416045	2292	2281	414583.05	415085.99	415086.46	416058.58	416058.98	416229.01	416229.41	416529.47	416529.86	417029.88	417030.32	417056.39	0	0	x	x	662	362	384	0	T
2	m	21	r	0	1	71	71	1	F2C1.TIF	F2C3.TIF	F1C1.TIF	2	2	1	1	3	1	150	532	L	G	t	0	418011	418561	2167	2183	417542.99	418045.90	418046.37	418576.38	418576.79	418746.82	418747.23	419047.27	419047.67	419547.71	419548.16	420046.33	0	0	x	x	662	362	384	0	O
2	m	21	r	1	1	72	72	-1	F2C4.TIF	F2C1.TIF	F1C3.TIF	2	2	1	4	1	3	150	518	V	G	v	1	421002	421552	2050	2077	420532.91	421032.91	421036.26	421566.26	421566.66	421736.71	421737.11	422037.14	422037.52	422537.54	422538.00	422782.33	0	0	x	x	362	662	384	0	T
2	m	21	r	0	1	73	73	-1	F1C1.TIF	F1C2.TIF	F2C1.TIF	1	1	2	1	2	1	150	612	N	S	s	0	423761	424361	2148	2171	423272.85	423775.79	423776.27	424376.09	424376.49	424546.54	424546.97	424847.01	424847.41	425347.44	425347.84	425470.26	0	0	x	x	362	662	384	1	D
2	m	21	r	0	1	74	74	-1	F2C4.TIF	F2C1.TIF	F1C4.TIF	2	2	1	4	1	4	150	948	S	B	s	1	426403	427353	2204	2223	425962.78	426462.79	426466.11	427366.77	427367.20	427537.28	427537.70	427837.73	427838.17	428338.18	428338.68	428942.34	0	0	x	x	362	662	384	0	T
2	m	21	r	0	1	75	75	1	F2C2.TIF	F2C1.TIF	F1C2.TIF	2	2	1	2	1	2	150	647	X	S	x	1	429906	430556	2085	2116	429442.70	429945.61	429946.08	430570.30	430570.72	430740.72	430741.13	431041.20	431041.58	431541.60	431542.03	431757.95	0	0	x	x	662	362	384	0	T
2	m	21	r	0	1	76	76	-1	F1C4.TIF	F1C1.TIF	F2C4.TIF	1	1	2	4	1	4	150	663	H	M	v	0	432709	433359	2146	2156	432252.65	432755.52	432755.97	433375.94	433376.35	433546.38	433546.78	433846.85	433847.24	434347.26	434347.71	434702.42	0	0	x	x	362	662	384	0	O
2	m	21	r	0	1	77	77	-1	F2C3.TIF	F2C2.TIF	F1C3.TIF	2	2	1	3	2	3	150	985	A	R	s	0	435706	436706	2510	2538	435242.56	435745.58	435746.06	436719.89	436720.33	436890.42	436890.83	437190.88	437191.26	437691.33	437691.80	439230.06	0	0	x	x	362	662	384	0	O
2	m	21	r	1	1	78	78	-1	F2C2.TIF	F2C1.TIF	F1C3.TIF	2	2	1	2	1	3	150	518	A	G	a	1	440202	440752	1865	1888	439732.47	440235.37	440235.84	440765.79	440766.19	440936.33	440936.76	441236.79	441237.18	441737.23	441737.66	441789.82	0	0	x	x	362	662	384	0	T
2	m	21	r	0	1	79	79	-1	F2C1.TIF	F2C2.TIF	F1C1.TIF	2	2	1	1	2	1	150	974	B	J	b	1	442748	443748	2366	2391	442282.40	442785.33	442785.81	443762.35	443765.63	443935.65	443936.05	444236.09	444236.47	444736.48	444736.90	445261.98	0	0	x	x	362	662	384	0	T
2	m	21	r	1	1	80	80	1	F1C2.TIF	F1C4.TIF	F2C1.TIF	1	1	2	2	4	1	150	875	S	B	s	1	446233	447133	2545	2545	445762.32	446265.23	446265.69	447147.14	447147.55	447317.58	447317.99	447618.05	447618.43	448118.44	448118.85	449021.67	0	0	x	x	662	362	384	0	T
2	m	21	r	0	1	81	81	1	F1C1.TIF	F1C4.TIF	F2C1.TIF	1	1	2	1	4	1	150	795	A	L	a	1	450539	451339	2134	2138	449522.24	450025.12	450025.59	451355.46	451355.93	451525.93	451526.32	451826.36	451826.76	452326.83	452327.23	454895.49	0	0	x	x	662	362	384	0	T
2	m	21	r	0	1	82	82	1	F2C3.TIF	F2C1.TIF	F1C3.TIF	2	2	1	3	1	3	150	711	K	J	k	1	455899	456599	1771	1767	455452.09	455955.09	455955.58	456615.49	456615.89	456785.92	456786.35	457086.37	457086.75	457586.87	457587.30	457981.25	0	0	x	x	662	362	384	0	T
2	m	21	r	1	1	83	83	1	F1C2.TIF	F1C3.TIF	F2C4.TIF	1	1	2	2	3	4	150	969	N	H	n	1	458936	459886	2022	2040	458472.02	458974.59	458975.05	459899.99	459900.41	460070.48	460070.90	460370.96	460371.37	460871.42	460871.86	460941.52	0	0	x	x	662	362	384	0	T
2	m	21	r	1	1	84	84	1	F2C1.TIF	F2C4.TIF	F1C3.TIF	2	2	1	1	4	3	150	656	T	P	t	1	461906	462556	2050	2072	461431.94	461934.88	461935.34	462569.71	462570.13	462740.19	462740.66	463040.70	463041.09	463541.10	463541.52	463901.44	0	0	x	x	662	362	384	0	T
2	m	21	r	1	1	85	85	-1	F2C4.TIF	F2C3.TIF	F1C2.TIF	2	2	1	4	3	2	150	621	D	T	k	0	464888	465538	1989	1983	464401.88	464904.85	464905.33	465555.24	465555.66	465725.69	465726.09	466026.09	466026.49	466526.55	466526.95	467085.31	0	0	x	x	362	662	384	0	O
2	m	21	r	1	1	86	86	1	F1C4.TIF	F1C1.TIF	F2C2.TIF	1	1	2	4	1	2	150	706	V	G	v	1	468040	468740	1956	1995	467581.81	468084.79	468085.25	468755.20	468755.60	468925.67	468926.10	469226.16	469226.55	469726.60	469727.06	470029.38	0	0	x	x	662	362	384	0	T
2	m	21	r	0	1	87	87	1	F1C4.TIF	F1C3.TIF	F2C4.TIF	1	1	2	4	3	4	150	984	J	G	j	1	470974	471974	2295	2293	470521.74	471024.65	471025.11	471988.00	471988.40	472158.47	472158.88	472458.92	472459.30	472959.36	472959.76	473261.17	0	0	x	x	662	362	384	0	T
2	m	21	r	1	1	88	88	1	F1C1.TIF	F1C4.TIF	F2C3.TIF	1	1	2	1	4	3	150	780	L	S	l	1	474217	475017	2085	2109	473751.65	474254.57	474255.03	475030.75	475031.21	475201.23	475201.67	475504.59	475505.07	476005.14	476005.60	476415.05	0	0	x	x	662	362	384	0	T
2	m	21	r	0	1	89	89	-1	F1C1.TIF	F1C4.TIF	F2C1.TIF	1	1	2	1	4	1	150	801	T	G	t	1	477384	478184	2115	2149	476901.58	477404.57	477405.04	478198.40	478198.83	478368.84	478369.27	478669.29	478669.69	479169.70	479170.11	479324.93	0	0	x	x	362	662	384	0	T
2	m	21	r	0	1	90	90	-1	F1C1.TIF	F1C3.TIF	F2C1.TIF	1	1	2	1	3	1	150	640	K	H	j	0	480272	480922	2188	2197	479831.51	480334.41	480334.88	480936.26	480936.67	481106.75	481107.17	481407.19	481407.60	481907.66	481908.08	482444.83	0	0	x	x	362	662	384	0	O
2	m	21	r	0	1	91	91	-1	F2C3.TIF	F2C4.TIF	F1C3.TIF	2	2	1	3	4	3	150	836	R	A	a	0	483406	484256	2143	2156	482951.43	483454.49	483454.98	484269.85	484270.29	484440.32	484440.76	484740.78	484741.18	485241.19	485244.48	485868.92	0	0	x	x	362	662	384	1	D
2	m	21	r	1	1	92	92	1	F2C3.TIF	F2C1.TIF	F1C2.TIF	2	2	1	3	1	2	150	779	J	S	j	1	486824	487624	2078	2112	486361.35	486864.23	486864.70	487637.82	487638.26	487808.29	487808.75	488108.79	488109.17	488609.18	488609.60	488909.04	0	0	x	x	662	362	384	0	T
2	m	21	r	0	1	93	93	-1	F1C4.TIF	F1C3.TIF	F2C4.TIF	1	1	2	4	3	4	150	746	G	K	g	1	489849	490599	2252	2264	489401.28	489904.24	489904.72	490614.60	490615.02	490785.05	490785.51	491085.55	491085.97	491585.97	491586.42	492334.59	0	0	x	x	362	662	384	0	T
2	m	21	r	0	1	94	94	1	F2C1.TIF	F2C2.TIF	F1C1.TIF	2	2	1	1	2	1	150	774	P	H	p	1	493282	494082	2224	2225	492821.20	493324.12	493324.58	494096.16	494096.61	494266.64	494267.06	494567.10	494567.48	495067.53	495067.94	495580.65	0	0	x	x	662	362	384	0	T
2	m	21	r	1	1	95	95	1	F2C3.TIF	F2C2.TIF	F1C1.TIF	2	2	1	3	2	1	150	893	N	K	n	1	557308	558208	2094	2110	556849.69	557352.65	557353.14	558223.04	558223.46	558393.51	558393.96	558693.98	558694.39	559194.39	559194.83	559837.12	0	1	x	x	662	362	384	0	T
2	m	21	r	0	1	96	96	1	F2C1.TIF	F2C2.TIF	F1C1.TIF	2	2	1	1	2	1	150	652	K	V	k	1	560795	561445	2078	2101	560329.60	560829.62	560833.05	561458.46	561458.88	561628.93	561629.39	561929.40	561932.68	562432.72	562433.13	562782.86	0	1	x	x	662	362	384	0	T
2	m	21	r	1	2	1	97	1	F1C4.TIF	F1C3.TIF	F2C2.TIF	1	1	2	4	3	2	150	901	H	M	j	0	566400	567300	2149	2184	565959.48	566462.46	566462.95	567314.29	567314.74	567484.97	567485.40	567785.46	567785.90	568285.97	568286.41	568782.72	0	1	x	x	662	362	384	0	O
2	m	21	r	0	2	2	98	1	F1C3.TIF	F1C1.TIF	F2C3.TIF	1	1	2	3	1	3	150	757	S	J	s	1	569729	570479	2226	2257	569279.39	569782.28	569782.75	570492.77	570493.19	570663.24	570663.70	570963.75	570964.14	571464.18	571464.60	571516.99	0	1	x	x	662	362	384	0	T
2	m	21	r	0	2	3	99	1	F1C2.TIF	F1C3.TIF	F2C2.TIF	1	1	2	2	3	2	150	929	P	K	p	1	572491	573441	2271	2295	572009.33	572512.26	572512.74	573454.56	573455.00	573625.04	573625.46	573925.50	573925.91	574425.97	574426.39	574716.72	0	1	x	x	662	362	384	0	T
2	m	21	r	0	2	4	100	1	F2C4.TIF	F2C2.TIF	F1C4.TIF	2	2	1	4	2	4	150	739	G	S	p	0	575662	576412	2064	2079	575209.26	575712.21	575712.69	576426.33	576426.76	576596.77	576597.18	576897.24	576897.63	577397.69	577398.12	581036.66	0	1	x	x	662	362	384	0	O
2	m	21	r	1	2	5	101	-1	F2C3.TIF	F2C1.TIF	F1C2.TIF	2	2	1	3	1	2	150	837	B	L	b	1	582011	582861	2281	2282	581549.11	582052.02	582052.49	582874.75	582875.16	583045.17	583045.59	583345.62	583346.01	583846.04	583846.48	584396.74	0	1	x	x	362	662	384	0	T
2	m	21	r	1	2	6	102	1	F1C3.TIF	F1C1.TIF	F2C4.TIF	1	1	2	3	1	4	150	747	N	B	n	1	585329	586079	2011	2021	584889.02	585392.00	585392.48	586093.57	586094.00	586264.08	586264.52	586564.59	586564.99	587064.99	587065.40	587548.49	0	1	x	x	662	362	384	0	T
2	m	21	r	0	2	7	103	-1	F2C2.TIF	F2C1.TIF	F1C2.TIF	2	2	1	2	1	2	150	602	P	L	p	1	588582	589182	2250	2246	588098.95	588602.02	588602.51	589196.15	589196.62	589366.65	589367.11	589667.14	589667.53	590167.56	590168.00	590876.44	0	1	x	x	362	662	384	0	T
2	m	21	r	1	2	8	104	-1	F1C1.TIF	F1C3.TIF	F2C4.TIF	1	1	2	1	3	4	150	729	T	J	t	1	591876	592626	2413	2441	591428.87	591931.84	591932.31	592642.35	592642.80	592812.89	592813.32	593113.39	593113.79	593613.79	593614.22	593676.29	0	1	x	x	362	662	384	0	T
2	m	21	r	0	2	9	105	1	F2C3.TIF	F2C2.TIF	F1C3.TIF	2	2	1	3	2	3	150	862	K	M	l	0	594951	595801	2314	2329	594158.80	594661.69	594662.14	595814.89	595815.31	595985.36	595985.76	596285.82	596286.20	596786.24	596786.68	597084.09	0	1	x	x	662	362	384	0	O
2	m	21	r	1	2	10	106	-1	F1C4.TIF	F1C1.TIF	F2C2.TIF	1	1	2	4	1	2	150	540	J	R	j	1	598037	598587	2084	2109	597578.72	598081.65	598082.11	598602.15	598602.63	598772.65	598773.07	599073.14	599073.57	599573.62	599574.05	599724.07	0	1	x	x	362	662	384	0	T
2	m	21	r	1	2	11	107	1	F1C1.TIF	F1C4.TIF	F2C2.TIF	1	1	2	1	4	2	150	678	T	H	t	1	667931	668631	1995	1998	667087.08	667590.08	667590.56	668644.79	668645.21	668815.27	668815.69	669115.73	669116.12	669616.15	669616.64	670010.35	0	2	x	x	662	362	384	0	T
2	m	21	r	0	2	12	108	1	F1C3.TIF	F1C1.TIF	F2C3.TIF	1	1	2	3	1	3	150	829	T	X	t	1	670981	671831	2048	2065	670506.99	671009.98	671010.46	671845.45	671845.87	672015.90	672016.32	672316.38	672316.77	672816.78	672820.07	673002.21	0	2	x	x	662	362	384	0	T
2	m	21	r	0	2	13	109	1	F1C4.TIF	F1C3.TIF	F2C4.TIF	1	1	2	4	3	4	150	867	J	X	j	1	673961	674811	2085	2086	673496.93	673999.86	674000.31	674825.18	674825.59	674995.61	674996.03	675296.08	675296.52	675796.52	675796.96	676506.38	0	2	x	x	662	362	384	0	T
2	m	21	r	1	2	14	110	-1	F1C2.TIF	F1C3.TIF	F2C4.TIF	1	1	2	2	3	4	150	687	A	D	a	1	677515	678215	2246	2256	676996.84	677499.78	677500.26	678230.24	678230.66	678400.72	678401.15	678701.21	678701.62	679201.65	679202.11	680186.33	0	2	x	x	362	662	384	0	T
2	m	21	r	1	2	15	111	-1	F2C3.TIF	F2C4.TIF	F1C1.TIF	2	2	1	3	4	1	150	638	G	M	t	0	681155	681805	2153	2179	680686.76	681189.68	681190.14	681820.04	681820.46	681990.47	681990.88	682290.89	682291.27	682791.33	682791.78	683242.18	0	2	x	x	362	662	384	0	O
2	m	21	r	0	2	16	112	-1	F2C3.TIF	F2C1.TIF	F1C3.TIF	2	2	1	3	1	3	150	600	D	K	k	0	684195	684795	2401	2421	683726.68	684229.64	684230.11	684810.17	684810.58	684980.63	684981.03	685281.04	685281.43	685781.44	685781.85	686300.10	0	2	x	x	362	662	384	1	D
2	m	21	r	0	2	17	113	-1	F2C3.TIF	F2C1.TIF	F1C3.TIF	2	2	1	3	1	3	150	965	N	J	m	0	687248	688198	2338	2355	686786.61	687289.49	687289.96	688211.94	688212.42	688382.49	688382.92	688682.94	688683.32	689183.34	689183.75	690234.21	0	2	x	x	362	662	384	0	O
2	m	21	r	1	2	18	114	-1	F1C3.TIF	F1C2.TIF	F2C1.TIF	1	1	2	3	2	1	150	501	H	D	d	0	691164	691664	2200	2213	690726.53	691226.53	691229.82	691679.85	691680.27	691850.35	691850.76	692150.83	692151.21	692651.22	692651.66	693481.82	0	2	x	x	362	662	384	1	D
2	m	21	r	1	2	19	115	1	F2C3.TIF	F2C1.TIF	F1C4.TIF	2	2	1	3	1	4	150	935	R	V	r	1	694438	695388	2300	2327	693966.44	694469.40	694469.86	695402.55	695402.95	695573.00	695573.42	695873.44	695873.84	696373.87	696374.27	696379.82	0	2	x	x	662	362	384	0	T
2	m	21	r	0	2	20	116	1	F2C3.TIF	F2C2.TIF	F1C3.TIF	2	2	1	3	2	3	150	974	N	L	n	1	697323	698323	2563	2578	696876.37	697379.27	697379.72	698339.59	698340.00	698510.06	698510.47	698810.48	698810.86	699310.87	699311.29	700153.69	0	2	x	x	662	362	384	0	T
2	m	21	r	1	2	21	117	-1	F1C2.TIF	F1C4.TIF	F2C3.TIF	1	1	2	2	4	3	150	688	J	N	n	0	701753	702453	2080	2096	700656.28	701156.29	701159.66	702469.62	702470.05	702640.08	702640.47	702940.54	702940.93	703440.96	703441.37	703689.65	0	2	x	x	362	662	384	1	D
2	m	21	r	0	2	22	118	-1	F1C4.TIF	F1C3.TIF	F2C4.TIF	1	1	2	4	3	4	150	537	V	J	j	0	704629	705179	2310	2287	704186.20	704689.17	704689.69	705192.68	705193.10	705363.11	705363.53	705663.57	705663.97	706163.98	706164.45	706729.49	0	2	x	x	362	662	384	1	D
2	m	21	r	1	2	23	119	-1	F1C2.TIF	F1C1.TIF	F2C3.TIF	1	1	2	2	1	3	150	802	V	L	v	1	707667	708467	2195	2217	707216.13	707719.07	707719.54	708481.56	708481.99	708652.05	708652.48	708952.54	708952.93	709452.99	709453.42	709641.60	0	2	x	x	362	662	384	0	T
2	m	21	r	0	2	24	120	-1	F1C1.TIF	F1C3.TIF	F2C1.TIF	1	1	2	1	3	1	150	517	H	D	d	0	710612	711162	2171	2180	710126.06	710628.91	710629.38	711176.04	711179.31	711349.33	711349.73	711649.74	711650.15	712150.17	712150.58	712521.45	0	2	x	x	362	662	384	1	D
2	m	21	r	0	2	25	121	1	F1C1.TIF	F1C4.TIF	F2C1.TIF	1	1	2	1	4	1	150	756	S	T	s	1	713494	714244	2426	2435	713025.99	713526.01	713529.37	714259.41	714259.83	714429.91	714430.31	714730.38	714730.77	715230.83	715231.30	717899.22	0	2	x	x	662	362	384	0	T
2	m	21	r	0	2	26	122	1	F2C2.TIF	F2C3.TIF	F1C2.TIF	2	2	1	2	3	2	150	697	S	D	s	1	718858	719558	2047	2072	718395.87	718895.88	718899.22	719572.42	719572.83	719742.89	719743.34	720043.40	720043.82	720543.84	720544.29	720729.31	0	2	x	x	662	362	384	0	T
2	m	21	r	1	2	27	123	-1	F1C1.TIF	F1C4.TIF	F2C2.TIF	1	1	2	1	4	2	150	826	R	P	p	0	721663	722513	2255	2254	721215.80	721718.73	721719.19	722529.18	722529.62	722699.67	722700.09	723000.14	723000.52	723500.58	723501.03	723883.14	0	2	x	x	362	662	384	1	D
2	m	21	r	1	2	28	124	-1	F2C3.TIF	F2C2.TIF	F1C4.TIF	2	2	1	3	2	4	150	698	P	V	p	1	817376	818076	2066	2087	816923.54	817426.58	817427.04	818090.41	818090.82	818260.88	818261.29	818561.35	818561.73	819061.75	819062.16	820856.89	0	4	x	x	362	662	384	0	T
2	m	21	r	1	2	29	125	-1	F2C3.TIF	F2C1.TIF	F1C4.TIF	2	2	1	3	1	4	150	707	H	N	n	0	821829	822529	2169	2191	821363.43	821866.42	821866.99	822542.99	822543.41	822716.49	822716.96	823016.96	823017.34	823517.35	823517.78	824472.94	0	4	x	x	362	662	384	1	D
2	m	21	r	1	2	30	126	1	F2C1.TIF	F2C4.TIF	F1C3.TIF	2	2	1	1	4	3	150	595	X	T	v	0	825450	826050	2343	2353	824973.35	825476.31	825476.84	826066.59	826067.07	826237.12	826237.52	826537.57	826537.98	827038.01	827038.45	827432.88	0	4	x	x	662	362	384	0	O
2	m	21	r	1	2	31	127	-1	F2C2.TIF	F2C1.TIF	F1C4.TIF	2	2	1	2	1	4	150	948	K	R	k	1	828382	829332	2061	2078	827923.28	828426.19	828426.65	829346.53	829346.95	829517.13	829517.53	829817.60	829817.98	830318.05	830318.49	830746.48	0	4	x	x	362	662	384	0	T
2	m	21	r	1	2	32	128	1	F1C1.TIF	F1C3.TIF	F2C2.TIF	1	1	2	1	3	2	150	520	D	V	d	1	831713	832263	2275	2293	831243.20	831746.19	831746.66	832277.38	832277.79	832447.81	832448.25	832748.29	832748.67	833248.67	833249.11	833560.67	0	4	x	x	662	362	384	0	T
2	m	21	r	0	2	33	129	1	F2C2.TIF	F2C1.TIF	F1C2.TIF	2	2	1	2	1	2	150	590	J	S	j	1	834528	835128	2097	2110	834053.13	834556.19	834556.66	835142.01	835142.45	835312.53	835312.95	835613.02	835616.25	836116.29	836116.71	836648.56	0	4	x	x	662	362	384	0	T
2	m	21	r	1	2	34	130	1	F1C2.TIF	F1C4.TIF	F2C3.TIF	1	1	2	2	4	3	150	634	T	N	n	0	837608	838258	2014	2056	837143.05	837645.93	837646.39	838271.61	838272.03	838442.04	838442.47	838742.53	838742.92	839242.95	839246.38	839786.41	0	4	x	x	662	362	384	1	D
2	m	21	r	0	2	35	131	-1	F2C1.TIF	F2C2.TIF	F1C1.TIF	2	2	1	1	2	1	150	915	X	R	e	0	840742	841642	2334	2354	840272.98	840775.84	840776.30	841656.32	841656.74	841826.79	841827.20	842127.22	842127.63	842627.69	842628.16	842728.49	0	4	x	x	362	662	384	0	O
2	m	21	r	0	2	36	132	1	F2C3.TIF	F2C4.TIF	F1C3.TIF	2	2	1	3	4	3	150	784	H	B	v	0	843706	844506	2416	2417	843242.92	843742.93	843746.27	844520.00	844520.44	844690.52	844690.91	844990.92	844991.30	845491.34	845491.78	845626.27	0	4	x	x	662	362	384	0	O
2	m	21	r	1	2	37	133	1	F2C4.TIF	F2C1.TIF	F1C2.TIF	2	2	1	4	1	2	150	563	P	B	p	1	846560	847160	2164	2171	846112.85	846615.75	846616.21	847176.25	847176.70	847346.83	847347.27	847647.33	847647.70	848147.77	848148.20	848666.05	0	4	x	x	662	362	384	0	T
2	m	21	r	0	2	38	134	-1	F1C3.TIF	F1C2.TIF	F2C3.TIF	1	1	2	3	2	3	150	849	K	B	b	0	849625	850475	2290	2318	849152.77	849655.70	849656.16	850488.75	850489.17	850659.20	850659.60	850959.61	850960.02	851460.04	851460.48	852056.05	0	4	x	x	362	662	384	1	D
2	m	21	r	0	2	39	135	1	F1C1.TIF	F1C4.TIF	F2C1.TIF	1	1	2	1	4	1	150	857	R	V	r	1	853015	853865	2081	2072	852552.69	853052.70	853056.02	853879.33	853879.74	854049.77	854050.20	854350.21	854350.59	854850.65	854851.07	855128.00	0	4	x	x	662	362	384	0	T
2	m	21	r	0	2	40	136	-1	F2C2.TIF	F2C4.TIF	F1C2.TIF	2	2	1	2	4	2	150	674	B	V	b	1	856085	856785	2094	2104	855622.62	856125.53	856126.00	856799.19	856799.61	856969.67	856970.08	857270.13	857270.51	857770.51	857770.92	859320.11	0	4	x	x	362	662	384	0	T
2	m	21	r	0	2	41	137	1	F1C3.TIF	F1C2.TIF	F2C3.TIF	1	1	2	3	2	3	150	562	R	V	r	1	860271	860871	1924	1947	859812.52	860315.56	860316.07	860885.90	860886.31	861056.33	861056.74	861356.79	861357.16	861857.17	861857.59	862391.91	0	4	x	x	662	362	384	0	T
2	m	21	r	1	2	42	138	1	F2C4.TIF	F2C3.TIF	F1C1.TIF	2	2	1	4	3	1	150	744	A	V	a	1	863344	864094	2099	2093	862892.45	863395.47	863395.93	864108.37	864108.80	864278.81	864279.21	864579.22	864579.60	865079.66	865080.06	865591.92	0	4	x	x	662	362	384	0	T
2	m	21	r	1	2	43	139	-1	F2C3.TIF	F2C2.TIF	F1C4.TIF	2	2	1	3	2	4	150	530	R	X	v	0	866559	867109	1795	1807	866092.37	866592.39	866595.97	867125.77	867126.23	867296.26	867296.66	867596.67	867597.05	868097.10	868097.53	868695.65	0	4	x	x	362	662	384	0	O
2	m	21	r	0	2	44	140	-1	F2C4.TIF	F2C2.TIF	F1C4.TIF	2	2	1	4	2	4	150	740	B	K	p	0	869647	870397	2090	2123	869182.29	869685.23	869685.70	870411.14	870411.56	870581.57	870582.02	870882.06	870882.44	871385.17	871385.64	872599.64	0	4	x	x	362	662	384	0	O
2	m	21	r	0	2	45	141	1	F2C1.TIF	F2C4.TIF	F1C1.TIF	2	2	1	1	4	1	150	836	L	J	l	1	873582	874432	2104	2108	873112.20	873612.21	873615.65	874445.80	874446.22	874616.26	874616.68	874916.74	874917.13	875417.15	875417.60	876247.68	0	4	x	x	662	362	384	0	T
2	m	21	r	0	2	46	142	1	F2C1.TIF	F2C3.TIF	F1C1.TIF	2	2	1	1	3	1	150	933	M	N	m	1	877203	878153	2180	2186	876742.11	877242.14	877245.43	878167.35	878167.78	878337.84	878338.26	878638.33	878638.71	879138.73	879139.16	879671.50	0	4	x	x	662	362	384	0	T
2	m	21	r	1	2	47	143	1	F2C1.TIF	F2C4.TIF	F1C2.TIF	2	2	1	1	4	2	150	853	N	S	n	1	880692	881542	2019	2026	880182.04	880682.05	880685.39	881556.17	881556.59	881726.64	881727.04	882027.08	882027.50	882527.53	882527.95	882695.26	0	4	x	x	662	362	384	0	T
2	m	21	r	0	2	48	144	-1	F2C4.TIF	F2C2.TIF	F1C4.TIF	2	2	1	4	2	4	150	611	D	S	d	1	883647	884247	1767	1786	883181.96	883684.83	883685.28	884260.81	884261.23	884431.23	884431.66	884731.70	884732.09	885234.84	885235.34	885815.40	0	4	x	x	362	662	384	0	T
2	m	21	r	0	2	49	145	-1	F1C1.TIF	F1C2.TIF	F2C1.TIF	1	1	2	1	2	1	150	843	V	X	b	0	886774	887624	2101	2129	886301.88	886804.85	886805.31	887637.56	887637.98	887808.01	887808.41	888108.46	888108.83	888608.90	888609.38	888999.37	0	4	x	x	362	662	384	0	O
2	m	21	r	1	2	50	146	1	F2C4.TIF	F2C1.TIF	F1C3.TIF	2	2	1	4	1	3	150	784	X	N	m	0	889950	890750	1924	1953	889491.84	889994.79	889995.25	890765.18	890765.61	890935.63	890936.03	891236.05	891236.44	891736.46	891736.88	892007.21	0	4	x	x	662	362	384	0	O
2	m	21	r	1	2	51	147	1	F1C2.TIF	F1C4.TIF	F2C1.TIF	1	1	2	2	4	1	150	810	P	J	p	1	892964	893764	2245	2252	892501.74	893004.79	893005.25	893777.99	893778.39	893948.46	893948.87	894248.92	894249.29	894749.34	894749.75	894919.28	0	4	x	x	662	362	384	0	T
2	m	21	r	1	2	52	148	-1	F1C4.TIF	F1C3.TIF	F2C2.TIF	1	1	2	4	3	2	150	586	D	R	d	1	895888	896488	1819	1844	895411.68	895914.56	895915.01	896504.79	896505.26	896675.31	896675.73	896975.80	896976.18	897476.19	897476.59	897671.36	0	4	x	x	362	662	384	0	T
2	m	21	r	0	2	53	149	1	F2C1.TIF	F2C2.TIF	F1C1.TIF	2	2	1	1	2	1	150	969	X	K	m	0	898649	899599	2021	2026	898161.61	898664.50	898664.96	899614.96	899615.38	899785.48	899785.89	900085.95	900086.33	900586.41	900586.84	900744.99	0	4	x	x	662	362	384	0	O
2	m	21	r	1	2	54	150	-1	F2C2.TIF	F2C3.TIF	F1C1.TIF	2	2	1	2	3	1	150	697	S	L	s	1	901684	902384	2081	2116	901231.55	901734.42	901734.89	902398.37	902398.78	902568.88	902569.29	902869.36	902869.74	903369.75	903370.17	903526.92	0	4	x	x	362	662	384	0	T
2	m	21	r	1	2	55	151	1	F2C1.TIF	F2C3.TIF	F1C4.TIF	2	2	1	1	3	4	150	798	G	R	g	1	904501	905301	2081	2106	904021.48	904524.41	904524.87	905315.04	905315.48	905485.53	905485.94	905786.00	905786.38	906286.46	906286.89	906806.82	0	4	x	x	662	362	384	0	T
2	m	21	r	0	2	56	152	-1	F1C3.TIF	F1C2.TIF	F2C3.TIF	1	1	2	3	2	3	150	765	X	N	x	1	907782	908532	2027	2021	907301.40	907804.39	907804.84	908546.14	908546.55	908716.77	908717.17	909017.18	909017.57	909517.59	909518.00	910038.95	0	4	x	x	362	662	384	0	T
2	m	21	r	0	2	57	153	-1	F2C4.TIF	F2C1.TIF	F1C4.TIF	2	2	1	4	1	4	150	621	H	P	h	1	911000	911650	1991	2000	910521.32	911024.31	911024.80	911664.66	911665.08	911835.15	911835.57	912135.58	912135.97	912636.00	912636.42	912790.85	0	4	x	x	362	662	384	0	T
2	m	21	r	0	2	58	154	-1	F1C2.TIF	F1C1.TIF	F2C2.TIF	1	1	2	2	1	2	150	869	R	X	h	0	913739	914639	2069	2073	913291.26	913794.23	913794.72	914654.56	914654.98	914825.05	914825.46	915125.50	915125.93	915625.94	915626.39	916150.89	0	4	x	x	362	662	384	0	O
2	m	21	r	0	2	59	155	-1	F1C4.TIF	F1C2.TIF	F2C4.TIF	1	1	2	4	2	4	150	921	J	R	j	1	917115	918065	2245	2249	916651.18	917154.11	917154.56	918079.05	918079.46	918249.53	918249.95	918549.96	918550.37	919050.42	919050.86	919510.86	0	4	x	x	362	662	384	0	T
2	m	21	r	1	2	60	156	1	F2C2.TIF	F2C4.TIF	F1C3.TIF	2	2	1	2	4	3	150	757	G	J	g	1	920451	921201	2166	2173	920001.10	920504.10	920504.60	921214.68	921215.13	921385.19	921385.63	921685.68	921686.06	922186.08	922186.52	922550.75	0	4	x	x	662	362	384	0	T
2	m	21	r	1	2	61	157	-1	F2C4.TIF	F2C2.TIF	F1C3.TIF	2	2	1	4	2	3	150	826	B	S	b	1	924168	925018	2033	2025	923041.03	923541.03	923544.45	925034.41	925034.85	925204.93	925205.33	925505.34	925505.72	926005.76	926006.20	926838.49	0	4	x	x	362	662	384	0	T
2	m	21	r	0	2	62	158	-1	F2C2.TIF	F2C1.TIF	F1C2.TIF	2	2	1	2	1	2	150	796	R	N	r	1	927829	928629	2006	2032	927340.92	927843.87	927844.35	928644.21	928644.62	928814.65	928815.04	929115.08	929115.48	929615.50	929615.90	929944.27	0	4	x	x	362	662	384	0	T
2	m	21	r	0	2	63	159	1	F1C2.TIF	F1C3.TIF	F2C2.TIF	1	1	2	2	3	2	150	937	N	T	s	0	930878	931828	1999	2015	930430.85	930933.75	930934.21	931844.29	931844.71	932014.85	932015.25	932315.27	932315.65	932815.72	932816.16	933624.27	0	4	x	x	662	362	384	0	O
2	m	21	r	0	2	64	160	-1	F2C3.TIF	F2C2.TIF	F1C3.TIF	2	2	1	3	2	3	150	650	L	B	l	1	934577	935227	1939	1944	934120.76	934620.77	934624.07	935240.68	935244.13	935414.17	935414.58	935714.64	935715.01	936215.06	936215.48	937014.09	0	4	x	x	362	662	384	0	T
2	m	21	r	1	2	65	161	-1	F2C1.TIF	F2C3.TIF	F1C4.TIF	2	2	1	1	3	4	150	679	H	A	h	1	937947	938647	2180	2157	937500.69	938003.71	938004.18	938663.91	938664.33	938834.39	938834.79	939134.80	939135.20	939635.20	939635.61	940087.95	0	4	x	x	362	662	384	0	T
2	m	21	r	1	2	66	162	1	F2C1.TIF	F2C2.TIF	F1C4.TIF	2	2	1	1	2	4	150	703	T	V	t	1	941011	941711	2159	2177	940570.62	941073.58	941074.05	941725.12	941725.53	941895.61	941896.10	942196.14	942196.52	942696.53	942696.95	943144.01	0	4	x	x	662	362	384	0	T
2	m	21	r	0	2	67	163	1	F2C1.TIF	F2C3.TIF	F1C1.TIF	2	2	1	1	3	1	150	972	V	P	t	0	944091	945091	2209	2213	943640.55	944143.45	944143.93	945105.12	945105.58	945275.65	945276.13	945576.13	945576.52	946076.58	946076.98	946343.76	0	4	x	x	662	362	384	0	O
2	m	21	r	0	2	68	164	-1	F1C3.TIF	F1C4.TIF	F2C3.TIF	1	1	2	3	4	3	150	850	B	N	b	1	947282	948132	2124	2121	946840.47	947343.40	947343.85	948145.58	948146.02	948316.07	948316.49	948616.55	948616.94	949117.00	949117.45	949335.88	0	4	x	x	362	662	384	0	T
2	m	21	r	0	2	69	165	1	F2C2.TIF	F2C3.TIF	F1C2.TIF	2	2	1	2	3	2	150	572	V	M	m	0	950289	950889	1860	1883	949820.40	950323.30	950323.77	950903.72	950904.12	951074.23	951074.63	951374.69	951375.08	951875.10	951875.51	952037.84	0	4	x	x	662	362	384	1	D
2	m	21	r	1	2	70	166	-1	F2C1.TIF	F2C4.TIF	F1C2.TIF	2	2	1	1	4	2	150	613	R	P	r	1	952995	953645	1960	1990	952530.34	953033.31	953033.79	953659.27	953659.71	953829.79	953830.24	954130.24	954133.63	954633.67	954634.09	954903.54	0	4	x	x	362	662	384	0	T
2	m	21	r	0	2	71	167	-1	F2C1.TIF	F2C3.TIF	F1C1.TIF	2	2	1	1	3	1	150	603	N	M	m	0	955838	956438	1853	1869	955390.27	955893.30	955893.82	956453.64	956454.08	956624.15	956624.58	956924.66	956925.06	957425.13	957425.55	957655.62	0	4	x	x	362	662	384	1	D
2	m	21	r	0	2	72	168	-1	F1C4.TIF	F1C1.TIF	F2C4.TIF	1	1	2	4	1	4	150	549	G	S	g	1	958596	959146	1964	1980	958140.20	958643.09	958643.55	959159.58	959160.05	959330.08	959333.43	959633.48	959633.86	960133.92	960134.32	960407.66	0	4	x	x	362	662	384	0	T
2	m	21	r	0	2	73	169	-1	F1C1.TIF	F1C3.TIF	F2C1.TIF	1	1	2	1	3	1	150	625	D	M	d	1	961340	961990	1986	2005	960900.14	961400.14	961403.52	962004.51	962004.93	962174.99	962175.41	962475.48	962475.87	962975.88	962976.30	963397.78	0	4	x	x	362	662	384	0	T
2	m	21	r	1	2	74	170	-1	F1C1.TIF	F1C2.TIF	F2C3.TIF	1	1	2	1	2	3	150	829	K	N	k	1	964320	965170	1992	2023	963880.06	964383.04	964383.50	965184.36	965184.77	965354.98	965355.40	965655.42	965655.79	966155.84	966156.26	966597.63	0	4	x	x	362	662	384	0	T
2	m	21	r	1	2	75	171	1	F1C4.TIF	F1C3.TIF	F2C2.TIF	1	1	2	4	3	2	150	509	G	J	g	1	967572	968072	1973	1989	967089.99	967592.99	967593.47	968085.87	968086.31	968256.35	968256.76	968556.77	968557.18	969057.19	969057.60	969879.54	0	4	x	x	662	362	384	0	T
2	m	21	r	1	2	76	172	1	F1C2.TIF	F1C1.TIF	F2C3.TIF	1	1	2	2	1	3	150	836	D	M	d	1	970815	971665	2041	2045	970369.91	970872.82	970873.28	971678.62	971679.03	971849.09	971849.54	972149.55	972149.93	972652.77	972653.24	973383.25	0	4	x	x	662	362	384	0	T
2	m	21	r	0	2	77	173	1	F2C2.TIF	F2C4.TIF	F1C2.TIF	2	2	1	2	4	2	150	794	G	S	g	1	974362	975162	1900	1922	973879.83	974382.77	974383.25	975176.28	975176.70	975346.73	975347.17	975647.24	975647.63	976147.68	976148.12	976679.27	0	4	x	x	662	362	384	0	T
2	m	21	r	1	2	78	174	-1	F1C3.TIF	F1C2.TIF	F2C4.TIF	1	1	2	3	2	4	150	708	M	P	m	1	977647	978347	1989	1999	977179.76	977682.72	977683.30	978363.09	978363.50	978533.51	978533.93	978833.95	978834.37	979334.44	979334.86	979702.92	0	4	x	x	362	662	384	0	T
2	m	21	r	0	2	79	175	1	F1C4.TIF	F1C2.TIF	F2C4.TIF	1	1	2	4	2	4	150	749	N	G	n	1	980996	981746	2011	2009	980189.67	980692.62	980693.08	981759.71	981763.02	981933.09	981933.49	982233.54	982233.93	982733.99	982734.40	983032.94	0	4	x	x	662	362	384	0	T
2	m	21	r	0	2	80	176	1	F1C3.TIF	F1C4.TIF	F2C3.TIF	1	1	2	3	4	3	150	674	S	V	d	0	983993	984693	1905	1950	983529.60	984032.55	984033.06	984706.49	984706.95	984877.00	984877.42	985177.46	985177.86	985677.89	985678.32	985912.86	0	4	x	x	662	362	384	0	O
2	m	21	r	0	2	81	177	1	F1C4.TIF	F1C3.TIF	F2C4.TIF	1	1	2	4	3	4	150	612	J	V	j	1	986841	987441	1710	1719	986399.53	986902.47	986902.95	987455.17	987455.57	987625.61	987626.01	987926.05	987926.43	988426.45	988426.88	988759.06	0	4	x	x	662	362	384	0	T
2	m	21	r	1	2	82	178	1	F1C4.TIF	F1C1.TIF	F2C3.TIF	1	1	2	4	1	3	150	930	L	H	l	1	989716	990666	2006	1998	989249.47	989752.32	989752.78	990682.86	990683.29	990853.34	990853.73	991153.75	991154.14	991654.19	991654.63	991974.72	0	4	x	x	662	362	384	0	T
2	m	21	r	1	2	83	179	1	F1C3.TIF	F1C2.TIF	F2C1.TIF	1	1	2	3	2	1	150	870	G	X	g	1	992942	993842	1986	1994	992469.39	992972.31	992972.78	993855.77	993856.19	994026.28	994026.70	994326.77	994327.16	994827.21	994827.64	994982.80	0	4	x	x	662	362	384	0	T
2	m	21	r	1	2	84	180	-1	F2C4.TIF	F2C1.TIF	F1C3.TIF	2	2	1	4	1	3	150	577	V	L	m	0	995947	996547	1825	1843	995469.32	995972.23	995972.69	996562.61	996563.02	996733.06	996733.52	997033.53	997033.91	997533.92	997534.33	997766.78	0	4	x	x	362	662	384	0	O
2	m	21	r	1	2	85	181	1	F1C1.TIF	F1C3.TIF	F2C4.TIF	1	1	2	1	3	4	150	764	L	J	l	1	998738	999488	1940	1954	998249.25	998752.31	998752.83	999502.61	999503.02	999673.06	999673.47	999973.51	999973.88	1000473.92	1000474.35	1000662.51	0	4	x	x	662	362	384	0	T
2	m	21	r	0	2	86	182	-1	F2C4.TIF	F2C3.TIF	F1C4.TIF	2	2	1	4	3	4	150	615	R	S	t	0	1001618	1002268	1966	1985	1001149.19	1001652.07	1001652.55	1002282.50	1002282.90	1002453.05	1002453.50	1002753.53	1002753.93	1003253.95	1003254.36	1003846.71	0	4	x	x	362	662	384	0	O
2	m	21	r	1	2	87	183	1	F1C3.TIF	F1C1.TIF	F2C4.TIF	1	1	2	3	1	4	150	691	B	R	b	1	1004798	1005498	1787	1796	1004339.11	1004842.00	1004842.46	1005512.47	1005512.89	1005682.93	1005683.35	1005983.38	1005983.78	1006483.83	1006484.24	1007158.56	0	4	x	x	662	362	384	0	T
2	m	21	r	1	2	88	184	1	F2C4.TIF	F2C2.TIF	F1C1.TIF	2	2	1	4	2	1	150	703	K	N	k	1	1008121	1008821	1879	1890	1007659.03	1008159.05	1008162.37	1008834.56	1008834.98	1009004.99	1009005.45	1009305.46	1009305.85	1009805.90	1009806.37	1010086.47	0	4	x	x	662	362	384	0	T
2	m	21	r	0	2	89	185	1	F1C4.TIF	F1C2.TIF	F2C4.TIF	1	1	2	4	2	4	150	513	M	V	m	1	1011054	1011604	1648	1667	1010578.97	1011081.95	1011082.41	1011618.31	1011618.77	1011788.81	1011792.19	1012092.24	1012092.63	1012592.70	1012593.13	1012998.50	0	4	x	x	662	362	384	0	T
2	m	21	r	1	2	90	186	-1	F1C3.TIF	F1C4.TIF	F2C2.TIF	1	1	2	3	4	2	150	667	S	H	s	1	1013952	1014652	2284	2271	1013488.90	1013991.80	1013992.26	1014666.23	1014666.65	1014836.71	1014837.14	1015137.18	1015137.55	1015637.56	1015637.98	1015718.38	0	4	x	x	362	662	384	0	T
2	m	21	r	0	2	91	187	-1	F1C1.TIF	F1C3.TIF	F2C1.TIF	1	1	2	1	3	1	150	614	G	X	g	1	1016663	1017313	2217	2218	1016208.84	1016711.78	1016712.25	1017326.91	1017327.30	1017497.31	1017497.76	1017797.80	1017798.21	1018298.26	1018298.70	1018662.06	0	4	x	x	362	662	384	0	T
2	m	21	r	1	2	92	188	-1	F2C4.TIF	F2C2.TIF	F1C1.TIF	2	2	1	4	2	1	150	879	R	B	r	1	1019597	1020497	2180	2198	1019148.76	1019648.77	1019652.05	1020512.21	1020512.63	1020682.72	1020683.12	1020983.14	1020983.51	1021483.56	1021484.00	1021686.12	0	4	x	x	362	662	384	0	T
2	m	21	r	0	2	93	189	-1	F1C3.TIF	F1C4.TIF	F2C3.TIF	1	1	2	3	4	3	150	738	N	R	m	0	1022633	1023383	2276	2232	1022178.70	1022681.57	1022682.03	1023397.50	1023397.90	1023567.95	1023568.39	1023868.43	1023868.80	1024371.62	1024372.09	1024534.05	0	4	x	x	362	662	384	0	O
2	m	21	r	1	2	94	190	1	F2C2.TIF	F2C4.TIF	F1C1.TIF	2	2	1	2	4	1	150	943	L	R	l	1	1025476	1026426	2065	2092	1025028.63	1025531.61	1025532.13	1026442.18	1026442.60	1026612.65	1026613.07	1026913.10	1026913.48	1027413.50	1027413.94	1027557.85	0	4	x	x	662	362	384	0	T
2	m	21	r	1	2	95	191	-1	F1C1.TIF	F1C4.TIF	F2C2.TIF	1	1	2	1	4	2	150	998	P	D	p	1	1028512	1029512	2229	2148	1028048.55	1028551.40	1028551.87	1029525.78	1029526.22	1029696.23	1029696.68	1029996.70	1029997.08	1030497.15	1030497.60	1030693.93	0	4	x	x	362	662	384	0	T
2	m	21	r	1	2	96	192	1	F2C3.TIF	F2C1.TIF	F1C2.TIF	2	2	1	3	1	2	150	839	G	D	g	1	1031672	1032522	2190	2184	1031188.49	1031691.47	1031691.94	1032535.52	1032535.96	1032706.03	1032706.44	1033006.48	1033006.86	1033506.91	1033507.33	1033621.83	0	4	x	x	662	362	384	0	T
2	m	21	r	1	3	1	193	1	F1C3.TIF	F1C2.TIF	F2C4.TIF	1	1	2	3	2	4	150	792	J	A	j	1	1036659	1037459	2120	2163	1036178.37	1036681.36	1036681.82	1037473.47	1037473.96	1037644.03	1037644.44	1037944.48	1037944.85	1038444.87	1038445.28	1038725.96	0	4	x	x	662	362	384	0	T
2	m	21	r	0	3	2	194	-1	F1C1.TIF	F1C2.TIF	F2C1.TIF	1	1	2	1	2	1	150	742	A	G	g	0	1039682	1040432	2179	2205	1039218.30	1039718.31	1039721.76	1040445.88	1040446.30	1040616.35	1040616.76	1040916.78	1040917.20	1041417.23	1041417.67	1041671.47	0	4	x	x	362	662	384	1	D
2	m	21	r	1	3	3	195	1	F1C2.TIF	F1C4.TIF	F2C1.TIF	1	1	2	2	4	1	150	725	S	T	s	1	1042651	1043363	2049	2061	1042168.23	1042671.37	1042671.86	1043381.61	1043382.04	1043552.11	1043552.53	1043852.55	1043852.92	1044352.95	1044353.39	1044581.53	0	4	x	x	662	362	384	0	T
2	m	21	r	0	3	4	196	1	F2C4.TIF	F2C2.TIF	F1C4.TIF	2	2	1	4	2	4	150	613	S	M	m	0	1045536	1046186	2141	2141	1045068.15	1045568.16	1045571.47	1046201.59	1046202.00	1046372.04	1046372.48	1046672.49	1046672.87	1047172.90	1047173.36	1047477.64	0	4	x	x	662	362	384	1	D
2	m	21	r	0	3	5	197	-1	F1C4.TIF	F1C2.TIF	F2C4.TIF	1	1	2	4	2	4	150	886	T	P	p	0	1048435	1049335	2330	2322	1047968.08	1048470.97	1048471.43	1049351.50	1049351.92	1049522.09	1049522.52	1049822.53	1049822.94	1050322.96	1050323.40	1050791.47	0	4	x	x	362	662	384	1	D
2	m	21	r	1	3	6	198	-1	F1C4.TIF	F1C2.TIF	F2C3.TIF	1	1	2	4	2	3	150	757	L	D	l	1	1051725	1052475	2138	2175	1051278.01	1051778.03	1051781.36	1052491.36	1052491.78	1052661.89	1052662.31	1052962.33	1052962.72	1053462.80	1053463.23	1053893.39	0	4	x	x	362	662	384	0	T
2	m	21	r	0	3	7	199	-1	F1C1.TIF	F1C2.TIF	F2C1.TIF	1	1	2	1	2	1	150	808	A	K	a	1	1055549	1056349	2172	2191	1054377.93	1054880.86	1054881.33	1056362.94	1056363.37	1056533.51	1056533.91	1056833.96	1056834.33	1057334.34	1057334.77	1057765.25	0	4	x	x	362	662	384	0	T
2	m	21	r	0	3	8	200	1	F1C1.TIF	F1C4.TIF	F2C1.TIF	1	1	2	1	4	1	150	700	V	R	v	1	1058702	1059402	2079	2099	1058257.85	1058760.71	1058761.16	1059416.32	1059416.72	1059586.79	1059587.20	1059887.27	1059887.66	1060387.68	1060391.22	1060917.50	0	4	x	x	662	362	384	0	T
2	m	21	r	0	3	9	201	1	F1C1.TIF	F1C2.TIF	F2C1.TIF	1	1	2	1	2	1	150	626	R	D	r	1	1061871	1062521	2280	2312	1061407.77	1061910.68	1061911.15	1062535.14	1062535.58	1062705.66	1062706.07	1063006.09	1063006.47	1063506.53	1063506.97	1063717.20	0	4	x	x	662	362	384	0	T
2	m	21	r	1	3	10	202	1	F1C1.TIF	F1C3.TIF	F2C4.TIF	1	1	2	1	3	4	150	559	R	M	r	1	1064689	1065239	2172	2152	1064217.70	1064720.66	1064721.13	1065252.99	1065253.40	1065423.45	1065423.87	1065723.89	1065724.28	1066224.33	1066224.75	1066517.19	0	4	x	x	662	362	384	0	T
2	m	21	r	1	3	11	203	-1	F2C1.TIF	F2C2.TIF	F1C3.TIF	2	2	1	1	2	3	150	869	N	K	k	0	1067484	1068384	2127	2140	1067007.64	1067510.55	1067511.01	1068397.74	1068401.30	1068571.41	1068571.83	1068871.83	1068872.21	1069372.29	1069372.70	1069605.12	0	4	x	x	362	662	384	1	D
2	m	21	r	1	3	12	204	1	F1C3.TIF	F1C2.TIF	F2C1.TIF	1	1	2	3	2	1	150	738	V	S	v	1	1070558	1071308	2139	2160	1070087.56	1070587.57	1070591.01	1071322.50	1071322.95	1071493.02	1071493.50	1071793.55	1071793.96	1072293.99	1072294.42	1072421.04	0	4	x	x	662	362	384	0	T
2	m	21	r	0	3	13	205	-1	F2C3.TIF	F2C1.TIF	F1C3.TIF	2	2	1	3	1	3	150	631	M	K	m	1	1073379	1074029	2096	2106	1072907.50	1073407.50	1073410.95	1074043.06	1074043.47	1074213.53	1074213.94	1074513.99	1074514.37	1075014.38	1075014.81	1075940.82	0	4	x	x	362	662	384	0	T
2	m	21	r	1	3	14	206	-1	F2C3.TIF	F2C4.TIF	F1C1.TIF	2	2	1	3	4	1	150	954	T	S	t	1	1076931	1077881	2216	2215	1076447.42	1076950.33	1076950.79	1077894.86	1077895.28	1078065.36	1078065.77	1078365.81	1078366.19	1078866.26	1078866.68	1079044.83	0	4	x	x	362	662	384	0	T
2	m	21	r	0	3	15	207	-1	F1C1.TIF	F1C3.TIF	F2C1.TIF	1	1	2	1	3	1	150	655	B	L	b	1	1080022	1080672	2330	2336	1079537.35	1080040.30	1080040.78	1080685.57	1080685.97	1080856.04	1080856.50	1081156.60	1081157.00	1081657.04	1081657.49	1081892.79	0	4	x	x	362	662	384	0	T
2	m	21	r	1	3	16	208	-1	F1C2.TIF	F1C1.TIF	F2C4.TIF	1	1	2	2	1	4	150	801	S	R	s	1	1082865	1083665	2105	2123	1082377.28	1082880.23	1082880.75	1083680.65	1083681.12	1083851.29	1083851.73	1084151.77	1084152.19	1084652.29	1084652.70	1084836.81	0	4	x	x	362	662	384	0	T
2	m	21	r	0	3	17	209	-1	F1C2.TIF	F1C3.TIF	F2C2.TIF	1	1	2	2	3	2	150	941	H	B	b	0	1085783	1086733	2063	2070	1085327.21	1085830.09	1085830.57	1086747.02	1086750.43	1086920.44	1086920.85	1087220.93	1087221.31	1087721.32	1087721.74	1087796.22	0	4	x	x	362	662	384	1	D
2	m	21	r	1	3	18	210	1	F2C2.TIF	F2C4.TIF	F1C1.TIF	2	2	1	2	4	1	150	802	K	S	k	1	1088759	1089559	2179	2194	1088287.14	1088789.69	1088790.14	1089573.05	1089573.47	1089743.50	1089743.90	1090043.91	1090044.33	1090544.39	1090544.84	1090644.46	0	4	x	x	662	362	384	0	T
2	m	21	r	1	3	19	211	-1	F2C1.TIF	F2C4.TIF	F1C3.TIF	2	2	1	1	4	3	150	770	T	S	t	1	1091587	1092437	2242	2238	1091137.08	1091639.99	1091640.47	1092450.61	1092451.02	1092621.02	1092621.44	1092921.49	1092921.87	1093421.93	1093422.35	1093460.24	0	4	x	x	362	662	384	0	T
2	m	21	r	1	3	20	212	1	F1C1.TIF	F1C2.TIF	F2C3.TIF	1	1	2	1	2	3	150	921	D	K	t	0	1094399	1095349	2114	2101	1093947.00	1094447.01	1094450.33	1095363.47	1095363.89	1095533.96	1095534.37	1095834.40	1095834.78	1096334.80	1096335.22	1096550.22	0	4	x	x	662	362	384	0	O
2	m	21	r	1	3	21	213	-1	F1C4.TIF	F1C1.TIF	F2C2.TIF	1	1	2	4	1	2	150	666	K	A	k	1	1097499	1098199	1962	2000	1097046.93	1097549.85	1097550.32	1098213.20	1098213.62	1098383.67	1098384.09	1098684.09	1098684.50	1099184.52	1099184.92	1099284.45	0	4	x	x	362	662	384	0	T
2	m	21	r	0	3	22	214	1	F2C3.TIF	F2C2.TIF	F1C3.TIF	2	2	1	3	2	3	150	805	S	J	s	1	1100239	1101039	2057	2067	1099776.87	1100279.80	1100280.26	1101052.77	1101053.18	1101223.23	1101223.62	1101523.66	1101524.06	1102024.06	1102024.52	1102420.20	0	4	x	x	662	362	384	0	T
2	m	21	r	1	3	23	215	-1	F2C4.TIF	F2C2.TIF	F1C3.TIF	2	2	1	4	2	3	150	961	M	S	m	1	1103383	1104333	2154	2143	1102916.79	1103416.80	1103420.08	1104346.82	1104350.13	1104520.21	1104520.63	1104820.65	1104821.03	1105321.04	1105321.44	1105604.23	0	4	x	x	362	662	384	0	T
2	m	21	r	0	3	24	216	-1	F1C4.TIF	F1C1.TIF	F2C4.TIF	1	1	2	4	1	4	150	504	T	R	t	1	1106570	1107070	2017	2034	1106096.73	1106599.80	1106600.26	1107084.42	1107084.85	1107254.88	1107255.30	1107555.34	1107555.72	1108055.72	1108056.16	1108212.28	0	4	x	x	362	662	384	0	T
2	m	21	r	1	3	25	217	1	F2C2.TIF	F2C4.TIF	F1C1.TIF	2	2	1	2	4	1	150	945	L	K	l	1	1109185	1110135	2092	2101	1108696.66	1109199.55	1109200.03	1110150.22	1110150.66	1110320.68	1110321.10	1110621.11	1110621.51	1111121.52	1111121.97	1111524.06	0	4	x	x	662	362	384	0	T
2	m	21	r	1	3	26	218	1	F2C2.TIF	F2C3.TIF	F1C4.TIF	2	2	1	2	3	4	150	585	P	A	p	1	1112470	1113070	1930	1931	1112026.58	1112529.50	1112529.97	1113083.91	1113084.37	1113254.40	1113254.82	1113554.87	1113555.26	1114055.32	1114055.75	1114259.90	0	4	x	x	662	362	384	0	T
2	m	21	r	1	3	27	219	-1	F2C4.TIF	F2C3.TIF	F1C2.TIF	2	2	1	4	3	2	150	579	S	P	s	1	1115234	1115834	1954	1954	1114746.52	1115249.41	1115249.88	1115849.86	1115850.28	1116020.36	1116020.76	1116320.78	1116321.16	1116821.17	1116821.62	1116979.88	0	4	x	x	362	662	384	0	T
2	m	21	r	0	3	28	220	-1	F2C2.TIF	F2C4.TIF	F1C2.TIF	2	2	1	2	4	2	150	876	X	A	x	1	1117911	1118811	2083	2096	1117466.46	1117969.33	1117969.80	1118825.53	1118825.96	1118995.96	1118996.40	1119299.31	1119299.75	1119799.78	1119800.18	1120339.78	0	4	x	x	362	662	384	0	T
2	m	21	r	1	3	29	221	1	F1C3.TIF	F1C2.TIF	F2C1.TIF	1	1	2	3	2	1	150	582	S	G	s	1	1121308	1121908	1965	1955	1120826.37	1121329.31	1121329.78	1121922.45	1121922.85	1122093.00	1122093.40	1122393.41	1122393.81	1122893.87	1122894.28	1123203.90	0	4	x	x	662	362	384	0	T
2	m	21	r	1	3	30	222	1	F1C1.TIF	F1C3.TIF	F2C4.TIF	1	1	2	1	3	4	150	646	B	H	b	1	1124161	1124811	2068	2094	1123696.31	1124199.17	1124199.64	1124825.06	1124825.47	1124995.49	1124995.93	1125295.94	1125296.34	1125799.29	1125799.81	1126069.66	0	4	x	x	662	362	384	0	T
2	m	21	r	0	3	31	223	-1	F1C3.TIF	F1C1.TIF	F2C3.TIF	1	1	2	3	1	3	150	939	H	P	m	0	1127026	1127976	2171	2186	1126556.25	1127059.17	1127059.63	1127990.00	1127990.42	1128160.58	1128161.00	1128461.05	1128461.43	1128961.48	1128961.89	1129843.56	0	4	x	x	362	662	384	0	O
2	m	21	r	1	3	32	224	1	F2C2.TIF	F2C1.TIF	F1C4.TIF	2	2	1	2	1	4	150	605	D	P	d	1	1130804	1131404	2025	2044	1130336.15	1130839.09	1130839.56	1131419.65	1131420.12	1131590.19	1131590.62	1131890.69	1131891.08	1132391.09	1132391.52	1132579.51	0	4	x	x	662	362	384	0	T
2	m	21	r	1	3	33	225	-1	F1C3.TIF	F1C2.TIF	F2C4.TIF	1	1	2	3	2	4	150	931	X	T	x	1	1133539	1134489	2153	2154	1133066.10	1133569.03	1133569.49	1134503.10	1134503.55	1134673.59	1134674.02	1134974.09	1134974.49	1135474.55	1135474.96	1135763.58	0	4	x	x	362	662	384	0	T
2	m	21	r	0	3	34	226	1	F2C3.TIF	F2C1.TIF	F1C3.TIF	2	2	1	3	1	3	150	676	H	D	h	1	1136715	1137415	2158	2124	1136256.02	1136758.96	1136759.53	1137429.30	1137429.72	1137599.89	1137600.33	1137900.34	1137900.74	1138400.77	1138401.18	1138549.23	0	4	x	x	662	362	384	0	T
2	m	21	r	0	3	35	227	1	F1C3.TIF	F1C4.TIF	F2C3.TIF	1	1	2	3	4	3	150	995	S	A	s	1	1139490	1140490	2202	2217	1139045.95	1139548.82	1139549.29	1140503.67	1140504.09	1140674.12	1140674.53	1140974.59	1140974.98	1141475.02	1141475.51	1141635.49	0	4	x	x	662	362	384	0	T
2	m	21	r	0	3	36	228	-1	F2C1.TIF	F2C4.TIF	F1C1.TIF	2	2	1	1	4	1	150	646	T	G	t	1	1143081	1143731	2071	2077	1142125.88	1142628.86	1142629.33	1143745.63	1143749.12	1143919.17	1143919.59	1144219.66	1144220.05	1144720.05	1144720.47	1144771.22	0	4	x	x	362	662	384	0	T
2	m	21	r	0	3	37	229	-1	F1C4.TIF	F1C1.TIF	F2C4.TIF	1	1	2	4	1	4	150	812	A	R	a	1	1145728	1146528	2114	2136	1145255.80	1145758.79	1145759.26	1146542.13	1146542.57	1146712.63	1146713.05	1147013.12	1147013.51	1147513.56	1147513.97	1147619.04	0	4	x	x	362	662	384	0	T
2	m	21	r	0	3	38	230	1	F2C3.TIF	F2C4.TIF	F1C3.TIF	2	2	1	3	4	3	150	522	B	G	b	1	1148669	1149219	2057	2065	1148105.74	1148608.66	1148609.10	1149232.89	1149233.32	1149403.37	1149403.79	1149703.85	1149704.24	1150204.24	1150204.65	1150675.26	0	4	x	x	662	362	384	0	T
2	m	21	r	0	3	39	231	-1	F1C2.TIF	F1C1.TIF	F2C2.TIF	1	1	2	2	1	2	150	558	H	K	h	1	1151643	1152193	2002	2017	1151165.67	1151668.55	1151669.03	1152208.96	1152209.38	1152379.51	1152379.94	1152680.00	1152680.39	1153180.43	1153180.88	1153283.07	0	4	x	x	362	662	384	0	T
2	m	21	r	0	3	40	232	1	F1C1.TIF	F1C4.TIF	F2C1.TIF	1	1	2	1	4	1	150	667	S	R	s	1	1154264	1154964	2150	2151	1153775.61	1154278.61	1154279.14	1154979.01	1154979.45	1155149.50	1155149.92	1155449.94	1155450.35	1155950.39	1155950.83	1156050.95	0	4	x	x	662	362	384	0	T
2	m	21	r	1	3	41	233	-1	F2C2.TIF	F2C4.TIF	F1C1.TIF	2	2	1	2	4	1	150	746	X	V	m	0	1157016	1157766	2177	2188	1156545.54	1157048.49	1157048.99	1157780.29	1157780.69	1157950.73	1157951.17	1158251.20	1158251.58	1158751.62	1158752.06	1159188.84	0	4	x	x	362	662	384	0	O
2	m	21	r	1	3	42	234	-1	F1C2.TIF	F1C3.TIF	F2C4.TIF	1	1	2	2	3	4	150	761	K	M	k	1	1160149	1160899	2086	2092	1159685.47	1160188.41	1160188.88	1160912.98	1160913.42	1161083.49	1161083.98	1161384.01	1161384.39	1161884.44	1161884.88	1162275.11	0	4	x	x	362	662	384	0	T
2	m	21	r	0	3	43	235	-1	F2C3.TIF	F2C2.TIF	F1C3.TIF	2	2	1	3	2	3	150	783	D	K	d	1	1163238	1164038	1872	1895	1162775.39	1163278.31	1163278.79	1164051.64	1164052.08	1164222.12	1164222.52	1164522.57	1164522.95	1165022.98	1165023.41	1165988.69	0	4	x	x	362	662	384	0	T
2	m	21	r	0	3	44	236	1	F1C3.TIF	F1C2.TIF	F2C3.TIF	1	1	2	3	2	3	150	632	K	L	k	1	1167219	1167869	2051	2051	1166485.30	1166988.25	1166988.72	1167883.45	1167883.86	1168053.92	1168054.34	1168354.35	1168354.75	1168854.82	1168855.24	1169458.74	0	4	x	x	662	362	384	0	T
2	m	21	r	1	3	45	237	-1	F2C4.TIF	F2C3.TIF	F1C2.TIF	2	2	1	4	3	2	150	675	J	T	r	0	1170425	1171125	1970	1992	1169955.23	1170458.13	1170458.59	1171139.30	1171139.71	1171309.78	1171310.19	1171610.21	1171610.62	1172110.68	1172111.09	1172242.69	0	4	x	x	362	662	384	0	O
2	m	21	r	0	3	46	238	-1	F2C3.TIF	F2C4.TIF	F1C3.TIF	2	2	1	3	4	3	150	637	H	B	b	0	1173207	1173857	2011	2002	1172725.16	1173228.04	1173228.49	1173870.79	1173871.19	1174041.27	1174041.67	1174341.72	1174342.10	1174842.16	1174842.63	1175170.57	0	4	x	x	362	662	384	1	D
2	m	21	r	0	3	47	239	1	F1C2.TIF	F1C3.TIF	F2C2.TIF	1	1	2	2	3	2	150	921	N	K	k	0	1176127	1177077	2334	2334	1175655.09	1176155.11	1176158.44	1177090.67	1177091.09	1177261.12	1177261.53	1177561.56	1177561.94	1178061.96	1178062.41	1178690.47	0	4	x	x	662	362	384	1	D
2	m	21	r	0	3	48	240	-1	F1C4.TIF	F1C2.TIF	F2C4.TIF	1	1	2	4	2	4	150	999	X	L	x	1	1179650	1180650	2339	2349	1179185.02	1179687.89	1179688.38	1180664.26	1180664.70	1180834.74	1180835.14	1181137.92	1181138.37	1181638.39	1181638.78	1181890.50	0	4	x	x	362	662	384	0	T
2	m	21	r	1	3	49	241	-1	F1C3.TIF	F1C2.TIF	F2C1.TIF	1	1	2	3	2	1	150	534	G	D	d	0	1182841	1183391	2111	2123	1182374.93	1182877.84	1182878.30	1183408.07	1183408.55	1183578.60	1183579.03	1183879.03	1183879.44	1184379.49	1184379.92	1184674.51	0	4	x	x	362	662	384	1	D
2	m	21	r	0	3	50	242	1	F2C2.TIF	F2C1.TIF	F1C2.TIF	2	2	1	2	1	2	150	781	P	J	p	1	1185603	1186403	2256	2278	1185164.86	1185664.88	1185668.16	1186418.31	1186418.77	1186588.81	1186589.26	1186889.33	1186889.72	1187389.77	1187390.20	1187554.58	0	4	x	x	662	362	384	0	T
2	m	21	r	1	3	51	243	-1	F2C1.TIF	F2C3.TIF	F1C4.TIF	2	2	1	1	3	4	150	597	P	R	r	0	1188512	1189112	2213	2212	1188044.80	1188547.66	1188548.13	1189128.08	1189128.49	1189298.53	1189298.95	1189598.98	1189599.37	1190099.44	1190099.86	1190260.16	0	4	x	x	362	662	384	1	D
2	m	21	r	1	3	52	244	1	F2C1.TIF	F2C3.TIF	F1C2.TIF	2	2	1	1	3	2	150	502	B	S	b	1	1191219	1191719	2186	2185	1190744.74	1191247.67	1191248.15	1191733.45	1191733.88	1191903.91	1191904.37	1192204.40	1192204.79	1192707.59	1192708.06	1193108.17	0	4	x	x	662	362	384	0	T
2	m	21	r	1	3	53	245	-1	F1C4.TIF	F1C3.TIF	F2C1.TIF	1	1	2	4	3	1	150	583	L	A	l	1	1194090	1194690	2062	2063	1193604.67	1194107.74	1194108.23	1194704.16	1194704.59	1194874.66	1194878.10	1195178.12	1195178.52	1195678.59	1195679.00	1196162.22	0	4	x	x	362	662	384	0	T
2	m	21	r	1	3	54	246	1	F2C2.TIF	F2C4.TIF	F1C1.TIF	2	2	1	2	4	1	150	725	R	H	r	1	1197117	1197867	1981	1994	1196644.59	1197147.49	1197147.96	1197880.86	1197881.29	1198051.34	1198051.77	1198351.78	1198352.23	1198852.29	1198852.70	1199107.78	0	4	x	x	662	362	384	0	T
2	m	21	r	0	3	55	247	-1	F2C4.TIF	F2C3.TIF	F1C4.TIF	2	2	1	4	3	4	150	817	G	T	s	0	1200064	1200914	2269	2272	1199594.53	1200094.55	1200097.86	1200927.93	1200928.34	1201098.48	1201098.92	1201398.99	1201399.40	1201899.45	1201899.89	1202787.84	0	4	x	x	362	662	384	0	O
2	m	21	r	0	3	56	248	1	F1C2.TIF	F1C3.TIF	F2C2.TIF	1	1	2	2	3	2	150	554	X	T	x	1	1203734	1204284	2008	2058	1203284.45	1203784.45	1203787.84	1204298.60	1204299.01	1204469.09	1204469.53	1204769.53	1204769.93	1205269.99	1205270.41	1205507.84	0	4	x	x	662	362	384	0	T
2	m	21	r	0	3	57	249	1	F1C1.TIF	F1C2.TIF	F2C1.TIF	1	1	2	1	2	1	150	798	D	V	d	1	1206432	1207232	2238	2242	1205994.38	1206494.39	1206497.75	1207247.84	1207248.27	1207418.31	1207418.71	1207718.77	1207719.23	1208219.29	1208219.72	1210067.62	0	4	x	x	662	362	384	0	T
2	m	21	r	1	3	58	250	-1	F2C3.TIF	F2C1.TIF	F1C4.TIF	2	2	1	3	1	4	150	864	P	B	b	0	1211540	1212390	1891	1904	1210564.27	1211064.28	1211067.61	1212403.75	1212404.20	1212574.26	1212577.60	1212877.62	1212877.99	1213378.02	1213378.42	1213843.73	0	4	x	x	362	662	384	1	D
2	m	21	r	1	3	59	251	-1	F2C3.TIF	F2C4.TIF	F1C2.TIF	2	2	1	3	4	2	150	672	A	X	a	1	1214774	1215474	2277	2290	1214334.19	1214834.19	1214837.54	1215488.67	1215489.09	1215659.10	1215659.56	1215959.61	1215960.02	1216460.05	1216460.47	1216531.57	0	4	x	x	362	662	384	0	T
2	m	21	r	1	3	60	252	1	F2C4.TIF	F2C1.TIF	F1C3.TIF	2	2	1	4	1	3	150	882	X	N	m	0	1217494	1218394	2315	2333	1217024.13	1217527.23	1217527.75	1218408.37	1218408.83	1218579.00	1218579.43	1218879.43	1218879.82	1219379.89	1219380.31	1219667.47	0	4	x	x	662	362	384	0	O
2	m	21	r	0	3	61	253	1	F2C1.TIF	F2C4.TIF	F1C1.TIF	2	2	1	1	4	1	150	610	G	N	g	1	1220647	1221247	2104	2149	1220164.05	1220666.93	1220667.40	1221260.97	1221261.37	1221431.43	1221431.86	1221731.86	1221732.23	1222232.23	1222232.65	1222563.50	0	4	x	x	662	362	384	0	T
2	m	21	r	1	3	62	254	-1	F2C2.TIF	F2C1.TIF	F1C3.TIF	2	2	1	2	1	3	150	755	B	M	b	1	1223884	1224634	2207	2213	1223063.98	1223566.94	1223567.39	1224647.78	1224648.20	1224818.28	1224818.67	1225118.70	1225119.09	1225619.13	1225619.55	1226211.36	0	4	x	x	362	662	384	0	T
2	m	21	r	1	3	63	255	1	F2C2.TIF	F2C3.TIF	F1C1.TIF	2	2	1	2	3	1	150	621	P	X	p	1	1227176	1227826	2245	2261	1226703.89	1227206.88	1227207.35	1227840.48	1227840.89	1228010.91	1228011.35	1228311.36	1228311.75	1228811.75	1228812.15	1228867.23	0	4	x	x	662	362	384	0	T
2	m	21	r	0	3	64	256	-1	F2C4.TIF	F2C3.TIF	F1C4.TIF	2	2	1	4	3	4	150	910	T	K	t	1	1229820	1230720	2194	2169	1229353.83	1229856.81	1229857.31	1230737.24	1230737.66	1230907.69	1230908.11	1231208.15	1231208.54	1231708.54	1231708.99	1231827.16	0	4	x	x	362	662	384	0	T
2	m	21	r	1	3	65	257	1	F1C4.TIF	F1C3.TIF	F2C2.TIF	1	1	2	4	3	2	150	622	M	X	m	1	1233153	1233803	2306	2307	1232313.77	1232816.80	1232817.28	1233817.19	1233817.65	1233987.78	1233988.24	1234288.31	1234288.73	1234788.80	1234789.25	1235171.26	0	4	x	x	662	362	384	0	T
2	m	21	r	1	3	66	258	1	F1C2.TIF	F1C3.TIF	F2C1.TIF	1	1	2	2	3	1	150	807	G	M	g	1	1236141	1236941	1992	2017	1235663.70	1236166.60	1236167.06	1236957.10	1236957.50	1237127.64	1237128.05	1237428.10	1237428.53	1237928.55	1237928.96	1239956.97	0	4	x	x	662	362	384	0	T
2	m	21	r	0	3	67	259	-1	F2C2.TIF	F2C1.TIF	F1C2.TIF	2	2	1	2	1	2	150	878	A	D	d	0	1240900	1241800	2214	2200	1240453.58	1240953.58	1240956.87	1241817.04	1241817.47	1241987.54	1241987.95	1242287.98	1242288.38	1242788.42	1242788.84	1243236.85	0	4	x	x	362	662	384	1	D
2	m	21	r	0	3	68	260	1	F2C1.TIF	F2C2.TIF	F1C1.TIF	2	2	1	1	2	1	150	719	H	V	h	1	1244201	1244951	2185	2177	1243733.50	1244233.50	1244236.79	1244966.87	1244967.29	1245137.35	1245137.79	1245437.82	1245438.25	1245938.29	1245938.73	1246146.89	0	4	x	x	662	362	384	0	T
2	m	21	r	0	3	69	261	-1	F2C2.TIF	F2C1.TIF	F1C2.TIF	2	2	1	2	1	2	150	830	T	P	p	0	1247146	1247996	2124	2117	1246643.43	1247146.39	1247146.86	1248009.77	1248010.18	1248180.22	1248180.61	1248480.63	1248481.01	1248981.06	1248981.48	1249139.06	0	4	x	x	362	662	384	1	D
2	m	21	r	1	3	70	262	-1	F1C4.TIF	F1C3.TIF	F2C1.TIF	1	1	2	4	3	1	150	554	R	B	r	1	1250073	1250623	2053	2078	1249633.36	1250136.43	1250136.94	1250637.64	1250638.07	1250808.15	1250808.56	1251108.58	1251108.96	1251608.97	1251609.38	1251762.86	0	4	x	x	362	662	384	0	T
2	m	21	r	0	3	71	263	-1	F2C3.TIF	F2C2.TIF	F1C3.TIF	2	2	1	3	2	3	150	707	T	X	t	1	1252748	1253448	1692	1710	1252253.30	1252753.31	1252756.59	1253462.29	1253462.73	1253632.82	1253633.23	1253933.26	1253936.62	1254436.69	1254437.15	1256676.53	0	4	x	x	362	662	384	0	T
2	m	21	r	0	3	72	264	-1	F1C2.TIF	F1C3.TIF	F2C2.TIF	1	1	2	2	3	2	150	538	M	N	m	1	1257646	1258196	2317	2329	1257183.19	1257683.19	1257686.60	1258209.99	1258210.39	1258380.48	1258380.89	1258680.90	1258681.29	1259181.33	1259181.75	1259298.52	0	4	x	x	362	662	384	0	T
2	m	21	r	1	3	73	265	-1	F1C3.TIF	F1C4.TIF	F2C1.TIF	1	1	2	3	4	1	150	595	D	L	d	1	1260234	1260834	2220	2234	1259783.12	1260286.13	1260286.68	1260847.77	1260848.18	1261018.26	1261018.70	1261318.71	1261319.09	1261819.15	1261819.57	1261906.56	0	4	x	x	362	662	384	0	T
2	m	21	r	0	3	74	266	1	F1C1.TIF	F1C4.TIF	F2C1.TIF	1	1	2	1	4	1	150	971	L	B	b	0	1262854	1263854	2302	2302	1262393.07	1262895.99	1262896.53	1263868.51	1263868.93	1264039.01	1264039.43	1264339.47	1264339.85	1264839.87	1264840.31	1264898.29	0	4	x	x	662	362	384	1	D
2	m	21	r	0	3	75	267	1	F2C2.TIF	F2C4.TIF	F1C2.TIF	2	2	1	2	4	2	150	572	K	J	k	1	1265855	1266455	1896	1917	1265392.99	1265893.00	1265896.30	1266469.17	1266469.61	1266639.64	1266640.04	1266940.07	1266940.47	1267440.51	1267440.92	1267522.46	0	4	x	x	662	362	384	0	T
2	m	21	r	1	3	76	268	1	F1C1.TIF	F1C3.TIF	F2C4.TIF	1	1	2	1	3	4	150	824	X	K	m	0	1268462	1269312	2227	2219	1268012.93	1268515.88	1268516.35	1269326.35	1269326.81	1269496.93	1269497.36	1269797.39	1269797.78	1270297.80	1270298.24	1270370.37	0	4	x	x	662	362	384	0	O
2	m	21	r	1	3	77	269	1	F2C1.TIF	F2C2.TIF	F1C4.TIF	2	2	1	1	2	4	150	765	S	L	s	1	1271327	1272077	1929	1944	1270862.87	1271365.74	1271366.20	1272090.67	1272091.10	1272261.12	1272261.52	1272561.58	1272561.97	1273062.01	1273062.44	1273202.47	0	4	x	x	662	362	384	0	T
2	m	21	r	0	3	78	270	-1	F1C2.TIF	F1C4.TIF	F2C2.TIF	1	1	2	2	4	2	150	554	L	B	b	0	1274181	1274731	2006	2013	1273702.80	1274205.70	1274206.16	1274746.03	1274746.46	1274916.56	1274916.97	1275217.02	1275217.42	1275717.46	1275717.87	1275970.21	0	4	x	x	362	662	384	1	D
2	m	21	r	1	3	79	271	-1	F1C1.TIF	F1C4.TIF	F2C2.TIF	1	1	2	1	4	2	150	830	S	J	s	1	1277451	1278301	2136	2154	1276452.74	1276952.74	1276956.12	1278316.10	1278316.54	1278486.58	1278487.05	1278787.07	1278787.45	1279287.49	1279287.94	1279522.26	0	4	x	x	362	662	384	0	T
2	m	21	r	0	3	80	272	1	F2C4.TIF	F2C2.TIF	F1C4.TIF	2	2	1	4	2	4	150	573	S	M	s	1	1280821	1281421	2091	2080	1280022.65	1280522.66	1280526.04	1281436.23	1281436.65	1281606.84	1281607.27	1281907.28	1281907.67	1282407.72	1282408.12	1283955.97	0	4	x	x	662	362	384	0	T
2	m	21	r	0	3	81	273	1	F2C2.TIF	F2C4.TIF	F1C2.TIF	2	2	1	2	4	2	150	704	R	N	r	1	1284927	1285627	1953	1946	1284462.55	1284965.46	1284965.92	1285640.62	1285641.05	1285811.09	1285811.52	1286111.58	1286112.00	1286612.06	1286612.48	1286898.00	0	4	x	x	662	362	384	0	T
2	m	21	r	0	3	82	274	1	F1C4.TIF	F1C3.TIF	F2C4.TIF	1	1	2	4	3	4	150	818	M	H	m	1	1288062	1288912	2017	2020	1287382.48	1287885.37	1287885.82	1288926.62	1288927.04	1289097.25	1289097.67	1289397.74	1289398.11	1289898.16	1289898.56	1289955.69	0	4	x	x	662	362	384	0	T
2	m	21	r	1	3	83	275	1	F2C2.TIF	F2C3.TIF	F1C4.TIF	2	2	1	2	3	4	150	518	R	T	r	1	1290893	1291443	2173	2191	1290442.41	1290942.41	1290945.72	1291457.28	1291457.71	1291627.77	1291628.18	1291928.22	1291928.62	1292428.67	1292429.07	1292785.65	0	4	x	x	662	362	384	0	T
2	m	21	r	0	3	84	276	-1	F2C3.TIF	F2C2.TIF	F1C3.TIF	2	2	1	3	2	3	150	755	T	N	t	1	1293750	1294500	2245	2263	1293272.34	1293775.26	1293775.73	1294515.82	1294516.29	1294686.33	1294686.79	1294986.83	1294987.21	1295487.21	1295487.65	1295555.55	0	4	x	x	362	662	384	0	T
2	m	21	r	1	3	85	277	1	F2C1.TIF	F2C2.TIF	F1C4.TIF	2	2	1	1	2	4	150	639	M	G	m	1	1296535	1297185	2068	2053	1296052.28	1296555.22	1296555.69	1297198.62	1297199.04	1297369.11	1297369.51	1297669.52	1297669.92	1298169.93	1298170.35	1299489.64	0	4	x	x	662	362	384	0	T
2	m	21	r	0	3	86	278	-1	F2C2.TIF	F2C1.TIF	F1C2.TIF	2	2	1	2	1	2	150	945	D	X	d	1	1300955	1301905	1965	1975	1299992.19	1300495.06	1300495.52	1301919.36	1301919.81	1302089.86	1302090.28	1302390.30	1302390.67	1302890.69	1302891.13	1303217.44	0	4	x	x	362	662	384	0	T
2	m	21	r	1	3	87	279	1	F2C2.TIF	F2C4.TIF	F1C3.TIF	2	2	1	2	4	3	150	647	S	A	s	1	1304176	1304826	1807	1830	1303712.11	1304215.12	1304215.59	1304840.15	1304840.55	1305010.58	1305011.00	1305311.02	1305311.43	1305811.48	1305811.90	1306289.69	0	4	x	x	662	362	384	0	T
2	m	21	r	0	3	88	280	1	F2C3.TIF	F2C1.TIF	F1C3.TIF	2	2	1	3	1	3	150	532	J	H	j	1	1307252	1307802	2068	2067	1306782.03	1307284.94	1307285.40	1307815.99	1307816.40	1307986.43	1307986.85	1308286.87	1308287.32	1308787.40	1308787.82	1309235.25	0	4	x	x	662	362	384	0	T
2	m	21	r	1	3	89	281	-1	F1C4.TIF	F1C2.TIF	F2C1.TIF	1	1	2	4	2	1	150	723	M	P	p	0	1310190	1310940	1981	2002	1309721.96	1310224.90	1310225.38	1310955.30	1310955.74	1311125.80	1311126.21	1311426.23	1311426.64	1311926.67	1311927.12	1312529.42	0	4	x	x	362	662	384	1	D
2	m	21	r	0	3	90	282	1	F2C2.TIF	F2C4.TIF	F1C2.TIF	2	2	1	2	4	2	150	753	V	B	b	0	1313500	1314250	2005	2015	1313021.88	1313524.79	1313525.27	1314265.25	1314265.67	1314435.74	1314436.16	1314736.17	1314736.58	1315236.63	1315237.05	1315537.27	0	4	x	x	662	362	384	1	D
2	m	21	r	1	3	91	283	1	F1C3.TIF	F1C2.TIF	F2C1.TIF	1	1	2	3	2	1	150	898	V	R	v	1	1316469	1317369	2123	2148	1316021.80	1316524.73	1316525.18	1317385.06	1317385.48	1317555.52	1317555.92	1317855.99	1317856.36	1318356.39	1318356.80	1318385.15	0	4	x	x	662	362	384	0	T
2	m	21	r	0	3	92	284	1	F1C1.TIF	F1C3.TIF	F2C1.TIF	1	1	2	1	3	1	150	911	X	A	x	1	1319345	1320245	1948	1982	1318871.75	1319374.72	1319375.18	1320258.97	1320259.41	1320429.49	1320429.90	1320729.95	1320730.33	1321230.39	1321230.81	1321395.01	0	4	x	x	662	362	384	0	T
2	m	21	r	1	3	93	285	-1	F2C4.TIF	F2C2.TIF	F1C3.TIF	2	2	1	4	2	3	150	850	S	X	s	1	1322929	1323779	2133	2150	1321891.68	1322394.64	1322395.11	1323795.16	1323795.60	1323965.64	1323966.05	1324266.08	1324266.48	1324766.52	1324766.95	1325216.88	0	4	x	x	362	662	384	0	T
2	m	21	r	0	3	94	286	1	F1C1.TIF	F1C2.TIF	F2C1.TIF	1	1	2	1	2	1	150	595	T	H	t	1	1326464	1327064	2096	2094	1325711.59	1326214.52	1326214.98	1327078.18	1327078.60	1327248.67	1327249.10	1327549.16	1327549.55	1328049.61	1328050.02	1328224.91	0	4	x	x	662	362	384	0	T
2	m	21	r	1	3	95	287	-1	F1C4.TIF	F1C1.TIF	F2C2.TIF	1	1	2	4	1	2	150	991	X	J	j	0	1329698	1330698	2126	2153	1328711.51	1329214.42	1329214.89	1330714.79	1330715.29	1330885.35	1330885.77	1331185.85	1331186.27	1331686.28	1331686.74	1332016.90	0	4	x	x	362	662	384	1	D
2	m	21	r	1	3	96	288	1	F1C4.TIF	F1C3.TIF	F2C1.TIF	1	1	2	4	3	1	150	848	X	N	x	1	1332978	1333828	2038	2007	1332511.43	1333011.44	1333014.71	1333844.62	1333845.09	1334015.15	1334015.57	1334315.62	1334316.00	1334816.05	1334816.47	1335281.03	0	4	x	x	662	362	384	0	T
2	m	21	r	0	4	1	289	-1	F1C1.TIF	F1C3.TIF	F2C1.TIF	1	1	2	1	3	1	150	512	L	H	l	1	1338505	1339055	1884	1886	1337691.31	1338194.23	1338194.71	1339069.20	1339069.61	1339239.69	1339240.10	1339540.15	1339540.53	1340040.56	1340041.00	1341360.69	0	4	x	x	362	662	384	0	T
2	m	21	r	0	4	2	290	1	F2C3.TIF	F2C4.TIF	F1C3.TIF	2	2	1	3	4	3	150	634	V	R	r	0	1342319	1342969	2291	2294	1341861.21	1342361.22	1342364.60	1342984.53	1342985.00	1343155.09	1343155.55	1343455.61	1343456.05	1343956.09	1343956.53	1344000.69	0	4	x	x	662	362	384	1	D
2	m	21	r	1	4	3	291	1	F2C4.TIF	F2C3.TIF	F1C2.TIF	2	2	1	4	3	2	150	619	B	D	b	1	1344932	1345582	2124	2110	1344491.15	1344994.13	1344994.59	1345595.86	1345596.28	1345766.29	1345766.77	1346066.77	1346067.15	1346567.18	1346567.60	1346960.75	0	4	x	x	662	362	384	0	T
2	m	21	r	1	4	4	292	-1	F1C2.TIF	F1C1.TIF	F2C3.TIF	1	1	2	2	1	3	150	677	D	S	d	1	1347930	1348630	2080	2084	1347451.07	1347951.09	1347954.51	1348644.64	1348645.07	1348815.10	1348815.50	1349115.51	1349115.89	1349615.90	1349616.35	1349664.43	0	4	x	x	362	662	384	0	T
2	m	21	r	1	4	5	293	-1	F2C2.TIF	F2C1.TIF	F1C4.TIF	2	2	1	2	1	4	150	580	J	R	j	1	1350605	1351205	1998	2004	1350161.01	1350664.08	1350664.57	1351219.20	1351219.61	1351389.67	1351390.12	1351690.17	1351690.58	1352190.60	1352191.02	1352416.27	0	4	x	x	362	662	384	0	T
2	m	21	r	0	4	6	294	1	F1C1.TIF	F1C4.TIF	F2C1.TIF	1	1	2	1	4	1	150	536	S	V	s	1	1353361	1353911	1794	1792	1352900.96	1353403.86	1353404.33	1353925.06	1353925.47	1354095.52	1354095.94	1354396.01	1354396.40	1354896.44	1354896.85	1356016.16	0	4	x	x	662	362	384	0	T
2	m	21	r	0	4	7	295	1	F2C1.TIF	F2C2.TIF	F1C1.TIF	2	2	1	1	2	1	150	721	V	N	v	1	1357333	1358083	2155	2157	1356510.86	1357013.85	1357014.33	1358096.62	1358097.03	1358267.05	1358267.46	1358567.49	1358567.88	1359067.93	1359068.36	1359136.18	0	4	x	x	662	362	384	0	T
2	m	21	r	1	4	8	296	1	F1C2.TIF	F1C3.TIF	F2C1.TIF	1	1	2	2	3	1	150	698	D	V	d	1	1360599	1361299	2222	2225	1359620.79	1360123.74	1360124.25	1361314.36	1361314.79	1361484.84	1361485.25	1361785.30	1361785.69	1362285.69	1362286.12	1363504.07	0	4	x	x	662	362	384	0	T
2	m	21	r	1	4	9	297	1	F2C4.TIF	F2C3.TIF	F1C1.TIF	2	2	1	4	3	1	150	836	V	G	v	1	1365766	1366616	2181	2196	1364000.70	1364503.63	1364504.11	1366630.19	1366630.66	1366800.72	1366804.00	1367104.01	1367104.42	1367604.45	1367604.85	1367840.25	0	4	x	x	662	362	384	0	T
2	m	21	r	0	4	10	298	-1	F1C2.TIF	F1C4.TIF	F2C2.TIF	1	1	2	2	4	2	150	705	M	D	d	0	1368896	1369596	2141	2141	1368340.59	1368840.60	1368843.87	1369609.68	1369610.13	1369780.13	1369780.53	1370080.57	1370083.91	1370583.91	1370584.30	1370847.99	0	4	x	x	362	662	384	1	D
2	m	21	r	0	4	11	299	1	F1C2.TIF	F1C3.TIF	F2C2.TIF	1	1	2	2	3	2	150	640	S	K	s	1	1371801	1372451	2142	2171	1371330.52	1371830.54	1371833.81	1372465.61	1372466.07	1372636.08	1372636.49	1372936.49	1372936.88	1373436.89	1373437.30	1373633.78	0	4	x	x	662	362	384	0	T
2	m	21	r	0	4	12	300	-1	F1C1.TIF	F1C4.TIF	F2C1.TIF	1	1	2	1	4	1	150	561	P	G	g	0	1439590	1440140	2054	2082	1439118.94	1439618.94	1439622.39	1440153.84	1440154.31	1440324.39	1440324.82	1440624.88	1440625.27	1441125.30	1441125.76	1441856.28	0	5	x	x	362	662	384	1	D
2	m	21	r	0	4	13	301	1	F2C2.TIF	F2C4.TIF	F1C2.TIF	2	2	1	2	4	2	150	640	D	J	s	0	1442820	1443470	1833	1865	1442348.86	1442851.81	1442852.29	1443483.74	1443484.19	1443654.37	1443654.77	1443954.77	1443955.17	1444455.21	1444455.63	1444912.20	0	5	x	x	662	362	384	0	O
2	m	21	r	1	4	14	302	-1	F2C3.TIF	F2C4.TIF	F1C2.TIF	2	2	1	3	4	2	150	557	N	D	m	0	1445865	1446415	2316	2335	1445398.79	1445901.73	1445902.25	1446432.08	1446432.51	1446602.53	1446602.93	1446902.99	1446903.39	1447403.40	1447403.81	1447711.95	0	5	x	x	362	662	384	0	O
2	m	21	r	0	4	15	303	1	F2C1.TIF	F2C3.TIF	F1C1.TIF	2	2	1	1	3	1	150	986	M	X	m	1	1448670	1449670	2238	2260	1448198.72	1448698.73	1448702.05	1449684.27	1449684.72	1449854.76	1449855.17	1450155.24	1450155.63	1450655.65	1450656.09	1451408.12	0	5	x	x	662	362	384	0	T
2	m	21	r	0	4	16	304	-1	F2C1.TIF	F2C2.TIF	F1C1.TIF	2	2	1	1	2	1	150	595	T	P	t	1	1452380	1452980	2208	2215	1451898.63	1452401.58	1452402.03	1452993.79	1452994.23	1453164.30	1453164.72	1453464.77	1453465.15	1453965.18	1453965.60	1454096.08	0	5	x	x	362	662	384	0	T
2	m	21	r	1	4	17	305	-1	F1C1.TIF	F1C4.TIF	F2C3.TIF	1	1	2	1	4	3	150	994	S	P	s	1	1455054	1456054	2351	2349	1454588.58	1455091.55	1455092.00	1456068.73	1456072.22	1456242.36	1456242.78	1456542.80	1456543.21	1457043.22	1457043.69	1457183.96	0	5	x	x	362	662	384	0	T
2	m	21	r	0	4	18	306	1	F2C2.TIF	F2C4.TIF	F1C2.TIF	2	2	1	2	4	2	150	915	D	N	d	1	1458142	1459042	2245	2255	1457698.50	1458201.44	1458201.90	1459056.38	1459056.79	1459226.85	1459227.31	1459527.35	1459527.74	1460027.79	1460028.22	1460655.88	0	5	x	x	662	362	384	0	T
2	m	21	r	1	4	19	307	1	F1C3.TIF	F1C1.TIF	F2C4.TIF	1	1	2	3	1	4	150	531	X	A	x	1	1461615	1462165	2347	2357	1461148.42	1461651.28	1461651.75	1462181.72	1462182.14	1462352.22	1462352.63	1462652.65	1462653.10	1463153.10	1463153.51	1463841.72	0	5	x	x	662	362	384	0	T
2	m	21	r	0	4	20	308	1	F2C1.TIF	F2C2.TIF	F1C1.TIF	2	2	1	1	2	1	150	944	G	J	g	1	1465142	1466092	2236	2230	1464338.35	1464841.32	1464841.79	1466105.79	1466106.22	1466276.30	1466276.71	1466576.76	1466577.17	1467077.19	1467077.63	1467375.76	0	5	x	x	662	362	384	0	T
2	m	21	r	1	4	21	309	1	F1C3.TIF	F1C4.TIF	F2C2.TIF	1	1	2	3	4	2	150	821	H	K	h	1	1468326	1469176	2314	2325	1467868.26	1468371.26	1468371.72	1469191.79	1469192.25	1469362.34	1469362.74	1469662.77	1469663.16	1470163.20	1470163.63	1470751.48	0	5	x	x	662	362	384	0	T
2	m	21	r	0	4	22	310	1	F1C3.TIF	F1C4.TIF	F2C3.TIF	1	1	2	3	4	3	150	746	D	V	d	1	1471698	1472448	2147	2149	1471238.19	1471741.08	1471741.54	1472462.40	1472462.82	1472632.84	1472633.25	1472933.26	1472933.64	1473433.70	1473434.13	1473521.39	0	5	x	x	662	362	384	0	T
2	m	21	r	1	4	23	311	-1	F1C1.TIF	F1C2.TIF	F2C4.TIF	1	1	2	1	2	4	150	786	R	G	g	0	1474480	1475280	2457	2485	1474018.11	1474520.99	1474521.45	1475293.98	1475294.41	1475464.47	1475464.89	1475764.92	1475765.32	1476265.40	1476265.81	1476383.47	0	5	x	x	362	662	384	1	D
2	m	21	r	0	4	24	312	-1	F1C3.TIF	F1C4.TIF	F2C3.TIF	1	1	2	3	4	3	150	636	K	D	d	0	1477329	1477979	2213	2218	1476878.05	1477378.05	1477381.34	1477992.77	1477993.18	1478163.23	1478163.68	1478463.69	1478464.10	1478964.14	1478964.57	1479087.57	0	5	x	x	362	662	384	1	D
2	m	21	r	0	4	25	313	1	F1C4.TIF	F1C3.TIF	F2C4.TIF	1	1	2	4	3	4	150	777	N	A	n	1	1480053	1480853	2218	2234	1479577.98	1480081.00	1480081.52	1480867.37	1480867.81	1481037.86	1481041.20	1481341.23	1481341.67	1481841.72	1481842.18	1482143.32	0	5	x	x	662	362	384	0	T
2	m	21	r	1	4	26	314	1	F1C4.TIF	F1C3.TIF	F2C1.TIF	1	1	2	4	3	1	150	757	H	L	h	1	1483096	1483846	2148	2167	1482657.91	1483157.92	1483161.26	1483861.25	1483861.69	1484031.76	1484032.17	1484332.17	1484332.56	1484832.59	1484833.00	1485071.26	0	5	x	x	662	362	384	0	T
2	m	21	r	0	4	27	315	1	F1C2.TIF	F1C1.TIF	F2C2.TIF	1	1	2	2	1	2	150	768	X	L	x	1	1486031	1486831	2136	2155	1485567.85	1486070.77	1486071.24	1486844.93	1486845.37	1487015.41	1487015.85	1487315.87	1487316.26	1487816.27	1487816.68	1488143.18	0	5	x	x	662	362	384	0	T
2	m	21	r	1	4	28	316	1	F1C4.TIF	F1C1.TIF	F2C3.TIF	1	1	2	4	1	3	150	709	T	N	t	1	1489075	1489775	2027	2051	1488627.76	1489127.78	1489131.09	1489791.01	1489791.43	1489961.45	1489961.87	1490261.88	1490262.27	1490762.30	1490762.71	1490961.03	0	5	x	x	662	362	384	0	T
2	m	21	r	0	4	29	317	1	F2C2.TIF	F2C1.TIF	F1C2.TIF	2	2	1	2	1	2	150	534	X	H	x	1	1491890	1492440	2170	2167	1491447.71	1491950.60	1491951.05	1492454.45	1492454.86	1492624.86	1492625.29	1492925.30	1492925.68	1493425.69	1493426.10	1493742.99	0	5	x	x	662	362	384	0	T
2	m	21	r	1	4	30	318	1	F1C4.TIF	F1C1.TIF	F2C3.TIF	1	1	2	4	1	3	150	516	B	V	b	1	1494706	1495256	2009	2034	1494237.64	1494740.59	1494741.04	1495270.95	1495271.37	1495441.45	1495441.85	1495741.86	1495742.26	1496242.30	1496242.72	1496320.90	0	5	x	x	662	362	384	0	T
2	m	21	r	1	4	31	319	-1	F2C2.TIF	F2C3.TIF	F1C4.TIF	2	2	1	2	3	4	150	537	H	R	r	0	1497271	1497821	2096	2092	1496827.58	1497330.54	1497331.01	1497834.98	1497835.42	1498005.46	1498005.87	1498305.92	1498306.30	1498806.31	1498806.71	1498974.94	0	5	x	x	362	662	384	1	D
2	m	21	r	0	4	32	320	-1	F1C3.TIF	F1C1.TIF	F2C3.TIF	1	1	2	3	1	3	150	784	A	K	a	1	1499938	1500738	2149	2157	1499467.52	1499970.47	1499971.01	1500752.17	1500752.59	1500922.76	1500923.21	1501223.25	1501223.64	1501723.67	1501724.08	1502030.84	0	5	x	x	362	662	384	0	T
2	m	21	r	0	4	33	321	-1	F2C4.TIF	F2C1.TIF	F1C4.TIF	2	2	1	4	1	4	150	899	X	R	x	1	1502988	1503888	2213	2251	1502517.45	1503020.36	1503020.83	1503901.68	1503902.08	1504072.13	1504072.53	1504372.57	1504372.95	1504872.99	1504873.39	1505040.72	0	5	x	x	362	662	384	0	T
2	m	21	r	0	4	34	322	-1	F2C3.TIF	F2C4.TIF	F1C3.TIF	2	2	1	3	4	3	150	795	H	T	h	1	1506024	1506824	2186	2178	1505537.38	1506040.31	1506040.80	1506840.72	1506841.14	1507011.29	1507011.70	1507311.72	1507312.11	1507812.12	1507812.56	1508014.72	0	5	x	x	362	662	384	0	T
2	m	21	r	1	4	35	323	1	F1C2.TIF	F1C1.TIF	F2C4.TIF	1	1	2	2	1	4	150	681	R	P	r	1	1508971	1509671	1974	1994	1508507.31	1509010.23	1509010.70	1509685.26	1509685.67	1509855.73	1509856.15	1510156.21	1510156.62	1510656.64	1510657.09	1510942.57	0	5	x	x	662	362	384	0	T
2	m	21	r	0	4	36	324	-1	F1C1.TIF	F1C2.TIF	F2C1.TIF	1	1	2	1	2	1	150	693	K	T	k	1	1511887	1512587	1920	1943	1511437.24	1511940.24	1511940.70	1512600.99	1512601.42	1512771.44	1512771.85	1513071.87	1513072.26	1513572.26	1513572.68	1513870.60	0	5	x	x	362	662	384	0	T
2	m	21	r	0	4	37	325	1	F1C2.TIF	F1C1.TIF	F2C2.TIF	1	1	2	2	1	2	150	532	R	N	r	1	1514833	1515383	1742	1761	1514367.17	1514870.07	1514870.53	1515396.51	1515396.97	1515567.00	1515570.29	1515870.36	1515870.80	1516370.86	1516371.25	1516480.54	0	5	x	x	662	362	384	0	T
2	m	21	r	1	4	38	326	-1	F2C1.TIF	F2C2.TIF	F1C4.TIF	2	2	1	1	2	4	150	919	T	H	t	1	1517433	1518383	2298	2303	1516967.10	1517469.98	1517470.46	1518397.25	1518400.74	1518570.82	1518571.23	1518871.27	1518871.66	1519371.70	1519372.11	1519550.42	0	5	x	x	362	662	384	0	T
2	m	21	r	0	4	39	327	-1	F2C2.TIF	F2C4.TIF	F1C2.TIF	2	2	1	2	4	2	150	657	N	R	h	0	1520510	1521160	2175	2185	1520047.04	1520550.01	1520550.53	1521174.16	1521174.61	1521344.61	1521345.03	1521645.04	1521645.44	1522145.50	1522145.92	1522590.39	0	5	x	x	362	662	384	0	O
2	m	21	r	1	4	40	328	1	F1C3.TIF	F1C2.TIF	F2C4.TIF	1	1	2	3	2	4	150	930	D	P	d	1	1523550	1524500	2113	2120	1523076.96	1523579.86	1523580.32	1524514.00	1524514.44	1524684.49	1524684.91	1524984.97	1524985.36	1525485.39	1525485.83	1526590.35	0	5	x	x	662	362	384	0	T
2	m	21	r	1	4	41	329	-1	F1C2.TIF	F1C4.TIF	F2C3.TIF	1	1	2	2	4	3	150	502	K	X	k	1	1527564	1528064	1973	1957	1527086.88	1527589.81	1527590.31	1528080.30	1528080.72	1528250.77	1528251.18	1528551.20	1528551.60	1529051.66	1529052.09	1529454.28	0	5	x	x	362	662	384	0	T
2	m	21	r	1	4	42	330	1	F2C3.TIF	F2C1.TIF	F1C2.TIF	2	2	1	3	1	2	150	834	B	K	b	1	1530375	1531225	2244	2249	1529936.80	1530436.80	1530440.22	1531240.24	1531240.67	1531410.70	1531411.11	1531711.13	1531711.53	1532211.54	1532211.99	1532542.17	0	5	x	x	662	362	384	0	T
2	m	21	r	0	4	43	331	-1	F2C1.TIF	F2C3.TIF	F1C1.TIF	2	2	1	1	3	1	150	959	D	X	d	1	1533498	1534448	2164	2173	1533026.73	1533529.65	1533530.12	1534462.13	1534462.55	1534632.58	1534632.99	1534933.03	1534933.41	1535433.43	1535433.86	1535742.06	0	5	x	x	362	662	384	0	T
2	m	21	r	1	4	44	332	-1	F2C1.TIF	F2C3.TIF	F1C2.TIF	2	2	1	1	3	2	150	889	R	B	r	1	1536701	1537601	2115	2142	1536236.66	1536736.66	1536740.02	1537614.77	1537615.19	1537785.26	1537785.66	1538085.67	1538086.07	1538586.07	1538586.48	1539040.00	0	5	x	x	362	662	384	0	T
2	m	21	r	1	4	45	333	-1	F2C2.TIF	F2C4.TIF	F1C3.TIF	2	2	1	2	4	3	150	934	H	P	p	0	1540021	1540971	2150	2179	1539556.58	1540059.51	1540059.99	1540985.37	1540985.79	1541155.80	1541156.23	1541456.30	1541456.69	1541959.52	1541959.99	1542541.88	0	5	x	x	362	662	384	1	D
2	m	21	r	1	4	46	334	-1	F1C2.TIF	F1C4.TIF	F2C3.TIF	1	1	2	2	4	3	150	776	N	H	m	0	1543499	1544299	2116	2118	1543036.50	1543539.41	1543539.87	1544313.27	1544313.69	1544483.78	1544484.21	1544784.28	1544784.68	1545284.69	1545285.14	1545389.86	0	5	x	x	362	662	384	0	O
2	m	21	r	1	4	47	335	-1	F2C2.TIF	F2C3.TIF	F1C1.TIF	2	2	1	2	3	1	150	678	R	T	r	1	1546321	1547021	2156	2153	1545876.42	1546379.36	1546379.87	1547035.09	1547035.50	1547205.54	1547205.98	1547505.98	1547506.36	1548006.40	1548009.73	1548253.83	0	5	x	x	362	662	384	0	T
2	m	21	r	0	4	48	336	1	F2C4.TIF	F2C1.TIF	F1C4.TIF	2	2	1	4	1	4	150	914	H	N	h	1	1549194	1550094	2227	2241	1548746.37	1549249.28	1549249.74	1550109.70	1550110.13	1550280.20	1550280.60	1550580.65	1550581.03	1551081.05	1551081.46	1551439.67	0	5	x	x	662	362	384	0	T
2	m	21	r	0	4	49	337	-1	F1C3.TIF	F1C2.TIF	F2C3.TIF	1	1	2	3	2	3	150	735	V	M	v	1	1552672	1553422	2278	2283	1551936.29	1552439.31	1552439.78	1553436.47	1553440.05	1553610.07	1553610.49	1553910.50	1553910.88	1554410.89	1554411.29	1554445.85	0	5	x	x	362	662	384	0	T
2	m	21	r	1	4	50	338	-1	F1C2.TIF	F1C3.TIF	F2C4.TIF	1	1	2	2	3	4	150	784	T	S	t	1	1555377	1556177	2045	2054	1554936.22	1555439.16	1555439.61	1556191.27	1556191.71	1556361.75	1556362.16	1556662.17	1556662.55	1557162.58	1557162.99	1557519.50	0	5	x	x	362	662	384	0	T
2	m	21	r	0	4	51	339	-1	F2C3.TIF	F2C1.TIF	F1C3.TIF	2	2	1	3	1	3	150	814	D	N	d	1	1558478	1559278	2092	2112	1558006.15	1558509.10	1558509.57	1559292.09	1559292.51	1559462.58	1559463.01	1559763.05	1559763.49	1560263.53	1560263.96	1560493.60	0	5	x	x	362	662	384	0	T
2	m	21	r	0	4	52	340	1	F2C4.TIF	F2C3.TIF	F1C4.TIF	2	2	1	4	3	4	150	750	P	A	t	0	1561440	1562190	2330	2361	1560986.08	1561486.08	1561489.52	1562203.67	1562204.10	1562374.15	1562374.55	1562674.59	1562674.98	1563175.02	1563175.48	1563821.44	0	5	x	x	662	362	384	0	O
2	m	21	r	0	4	53	341	-1	F2C3.TIF	F2C1.TIF	F1C3.TIF	2	2	1	3	1	3	150	615	K	N	k	1	1565072	1565722	2236	2232	1564316.00	1564818.90	1564819.36	1565739.37	1565739.81	1565909.86	1565910.26	1566210.32	1566210.70	1566710.75	1566711.19	1568285.49	0	5	x	x	362	662	384	0	T
2	m	21	r	1	4	54	342	-1	F2C1.TIF	F2C4.TIF	F1C2.TIF	2	2	1	1	4	2	150	981	N	H	m	0	1569718	1570718	2051	2060	1568785.90	1569288.82	1569289.28	1570732.24	1570732.69	1570902.89	1570903.33	1571203.38	1571203.79	1571703.80	1571704.21	1571919.14	0	5	x	x	362	662	384	0	O
2	m	21	r	0	4	55	343	1	F2C3.TIF	F2C4.TIF	F1C3.TIF	2	2	1	3	4	3	150	1000	H	J	h	1	1572887	1573887	2205	2192	1572415.81	1572918.70	1572919.17	1573900.81	1573901.26	1574071.29	1574071.70	1574371.74	1574372.12	1574872.19	1574872.62	1574925.36	0	5	x	x	662	362	384	0	T
2	m	21	r	1	4	56	344	1	F2C4.TIF	F2C1.TIF	F1C2.TIF	2	2	1	4	1	2	150	832	V	P	v	1	1575889	1576739	2362	2346	1575425.75	1575928.68	1575929.13	1576753.53	1576753.94	1576923.99	1576924.40	1577224.43	1577224.80	1577724.82	1577725.23	1578079.10	0	5	x	x	662	362	384	0	T
2	m	21	r	1	4	57	345	-1	F1C3.TIF	F1C1.TIF	F2C4.TIF	1	1	2	3	1	4	150	641	J	S	j	1	1579032	1579682	2229	2240	1578575.67	1579078.63	1579079.10	1579699.01	1579699.43	1579869.46	1579869.86	1580169.92	1580170.34	1580670.35	1580670.80	1581118.90	0	5	x	x	362	662	384	0	T
2	m	21	r	1	4	58	346	-1	F2C2.TIF	F2C1.TIF	F1C4.TIF	2	2	1	2	1	4	150	762	K	B	t	0	1582077	1582827	1972	2013	1581605.60	1582108.57	1582109.04	1582841.19	1582841.60	1583011.65	1583012.07	1583312.10	1583312.48	1583812.52	1583812.97	1584300.83	0	5	x	x	362	662	384	0	O
2	m	21	r	0	4	59	347	1	F1C3.TIF	F1C2.TIF	F2C3.TIF	1	1	2	3	2	3	150	526	S	A	s	1	1585260	1585810	2049	2065	1584795.52	1585298.39	1585298.86	1585823.80	1585824.24	1585994.27	1585994.70	1586294.75	1586295.16	1586795.17	1586795.62	1587148.72	0	5	x	x	662	362	384	0	T
2	m	21	r	0	4	60	348	-1	F2C4.TIF	F2C2.TIF	F1C4.TIF	2	2	1	4	2	4	150	780	H	X	h	1	1588110	1588910	2237	2214	1587645.46	1588148.31	1588148.76	1588924.60	1588925.06	1589095.13	1589095.55	1589398.31	1589398.75	1589898.81	1589899.23	1590078.82	0	5	x	x	362	662	384	0	T
2	m	21	r	1	4	61	349	1	F2C1.TIF	F2C2.TIF	F1C3.TIF	2	2	1	1	2	3	150	709	M	X	m	1	1591029	1591729	2220	2253	1590565.39	1591068.33	1591068.79	1591743.39	1591743.81	1591913.83	1591914.25	1592214.29	1592214.72	1592714.79	1592715.24	1593068.65	0	5	x	x	662	362	384	0	T
2	m	21	r	0	4	62	350	-1	F2C1.TIF	F2C4.TIF	F1C1.TIF	2	2	1	1	4	1	150	864	N	M	h	0	1594040	1594890	2229	2241	1593555.31	1594058.19	1594058.65	1594903.98	1594904.42	1595074.46	1595074.92	1595374.95	1595375.33	1595878.25	1595878.78	1596172.81	0	5	x	x	362	662	384	0	O
2	m	21	r	0	4	63	351	1	F2C2.TIF	F2C1.TIF	F1C2.TIF	2	2	1	2	1	2	150	685	V	A	v	1	1597472	1598172	2037	2017	1596665.25	1597168.16	1597168.63	1598188.61	1598189.04	1598359.11	1598359.52	1598659.59	1598659.99	1599160.02	1599160.47	1599308.51	0	5	x	x	662	362	384	0	T
2	m	21	r	1	4	64	352	-1	F1C2.TIF	F1C1.TIF	F2C4.TIF	1	1	2	2	1	4	150	872	G	X	g	1	1600858	1601758	2099	2111	1599795.18	1600295.18	1600298.70	1601772.59	1601773.03	1601943.07	1601943.49	1602243.52	1602243.90	1602743.91	1602744.37	1602798.44	0	5	x	x	362	662	384	0	T
2	m	21	r	0	4	65	353	-1	F1C2.TIF	F1C1.TIF	F2C2.TIF	1	1	2	2	1	2	150	559	M	J	m	1	1604062	1604612	2001	2013	1603285.10	1603788.04	1603788.51	1604628.47	1604628.89	1604799.05	1604799.47	1605099.48	1605099.92	1605599.94	1605600.39	1605740.41	0	5	x	x	362	662	384	0	T
2	m	21	r	1	4	66	354	1	F2C3.TIF	F2C2.TIF	F1C4.TIF	2	2	1	3	2	4	150	727	G	X	g	1	1606717	1607467	2146	2155	1606245.03	1606747.99	1606748.49	1607480.96	1607481.38	1607651.40	1607651.85	1607951.89	1607952.30	1608452.34	1608452.78	1608524.64	0	5	x	x	662	362	384	0	T
2	m	21	r	0	4	67	355	-1	F2C3.TIF	F2C4.TIF	F1C3.TIF	2	2	1	3	4	3	150	728	V	D	v	1	1609492	1610242	2184	2191	1609014.95	1609514.98	1609518.33	1610258.38	1610258.84	1610428.90	1610429.31	1610729.34	1610729.73	1611229.80	1611230.23	1611678.35	0	5	x	x	362	662	384	0	T
2	m	21	r	1	4	68	356	-1	F1C3.TIF	F1C1.TIF	F2C4.TIF	1	1	2	3	1	4	150	796	K	J	k	1	1612662	1613462	1804	1842	1612174.88	1612677.79	1612678.25	1613478.21	1613478.64	1613648.70	1613649.10	1613949.18	1613949.57	1614449.59	1614449.99	1614572.26	0	5	x	x	362	662	384	0	T
2	m	21	r	1	4	69	357	-1	F2C3.TIF	F2C4.TIF	F1C1.TIF	2	2	1	3	4	1	150	504	V	A	v	1	1615878	1616378	2333	2343	1615064.82	1615567.81	1615568.35	1616392.27	1616392.71	1616562.79	1616563.20	1616863.21	1616863.59	1617363.62	1617364.07	1617548.19	0	5	x	x	362	662	384	0	T
2	m	21	r	1	4	70	358	1	F1C2.TIF	F1C1.TIF	F2C3.TIF	1	1	2	2	1	3	150	677	D	N	m	0	1618503	1619203	1997	2008	1618044.75	1618547.89	1618548.41	1619218.08	1619218.51	1619388.52	1619388.91	1619688.99	1619689.40	1620189.47	1620189.89	1620508.06	0	5	x	x	662	362	384	0	O
2	m	21	r	0	4	71	359	-1	F1C2.TIF	F1C1.TIF	F2C2.TIF	1	1	2	2	1	2	150	812	M	A	m	1	1621480	1622280	2063	2089	1620994.68	1621494.69	1621497.97	1622293.82	1622294.29	1622464.31	1622464.73	1622767.54	1622767.98	1623268.00	1623268.41	1623437.97	0	5	x	x	362	662	384	0	T
2	m	21	r	1	4	72	360	1	F2C3.TIF	F2C2.TIF	F1C4.TIF	2	2	1	3	2	4	150	513	L	R	k	0	1624371	1624921	2157	2186	1623924.61	1624424.62	1624427.94	1624937.95	1624938.36	1625108.36	1625108.76	1625408.79	1625409.18	1625909.22	1625909.64	1626347.89	0	5	x	x	662	362	384	0	O
2	m	21	r	0	4	73	361	-1	F1C2.TIF	F1C3.TIF	F2C2.TIF	1	1	2	2	3	2	150	918	X	D	x	1	1627318	1628218	1947	1984	1626844.55	1627347.48	1627347.95	1628232.31	1628232.71	1628402.77	1628403.16	1628703.17	1628703.56	1629203.63	1629204.06	1630092.08	0	5	x	x	362	662	384	0	T
2	m	21	r	0	4	74	362	1	F1C4.TIF	F1C3.TIF	F2C4.TIF	1	1	2	4	3	4	150	607	N	X	n	1	1631054	1631654	2009	2031	1630584.46	1631087.33	1631087.79	1631667.93	1631668.34	1631838.37	1631838.78	1632138.81	1632139.19	1632639.20	1632639.64	1633004.03	0	5	x	x	662	362	384	0	T
2	m	21	r	0	4	75	363	-1	F2C1.TIF	F2C2.TIF	F1C1.TIF	2	2	1	1	2	1	150	821	P	M	m	0	1633970	1634820	2137	2124	1633504.39	1634007.32	1634007.84	1634833.77	1634834.24	1635004.29	1635007.68	1635307.73	1635308.13	1635808.17	1635808.59	1636189.69	0	5	x	x	362	662	384	1	D
2	m	21	r	0	4	76	364	-1	F1C3.TIF	F1C1.TIF	F2C3.TIF	1	1	2	3	1	3	150	612	K	D	k	1	1637136	1637736	2345	2357	1636684.32	1637187.24	1637187.70	1637750.45	1637750.86	1637920.94	1637921.35	1638221.39	1638221.82	1638721.87	1638722.28	1638811.86	0	5	x	x	362	662	384	0	T
2	m	21	r	1	4	77	365	1	F2C1.TIF	F2C4.TIF	F1C3.TIF	2	2	1	1	4	3	150	706	R	N	t	0	1639745	1640445	2070	2089	1639294.25	1639797.14	1639797.62	1640459.31	1640459.78	1640629.80	1640630.22	1640930.27	1640930.66	1641430.68	1641431.09	1642379.73	0	5	x	x	662	362	384	0	O
2	m	21	r	1	4	78	366	1	F1C3.TIF	F1C1.TIF	F2C4.TIF	1	1	2	3	1	4	150	709	N	S	n	1	1644243	1644943	2170	2143	1642874.17	1643377.05	1643377.52	1644957.59	1644958.03	1645128.09	1645128.50	1645428.54	1645428.93	1645929.01	1645929.49	1646283.75	0	5	x	x	662	362	384	0	T
2	m	21	r	1	4	79	367	1	F2C1.TIF	F2C2.TIF	F1C4.TIF	2	2	1	1	2	4	150	783	N	R	n	1	1647247	1648047	2190	2197	1646774.07	1647277.03	1647277.50	1648060.59	1648060.99	1648231.02	1648231.43	1648531.44	1648531.82	1649031.87	1649032.26	1649371.69	0	5	x	x	662	362	384	0	T
2	m	21	r	1	4	80	368	1	F1C4.TIF	F1C1.TIF	F2C3.TIF	1	1	2	4	1	3	150	934	V	S	v	1	1650823	1651773	1978	2002	1649864.01	1650366.92	1650367.39	1651787.50	1651787.91	1651958.12	1651958.54	1652258.61	1652258.98	1652759.04	1652759.46	1652939.42	0	5	x	x	662	362	384	0	T
2	m	21	r	1	4	81	369	1	F2C1.TIF	F2C4.TIF	F1C2.TIF	2	2	1	1	4	2	150	920	M	R	m	1	1653971	1654921	1861	1869	1653433.93	1653936.84	1653937.31	1654937.33	1654937.75	1655107.81	1655108.23	1655408.25	1655408.63	1655908.71	1655909.15	1656363.60	0	5	x	x	662	362	384	0	T
2	m	21	r	1	4	82	370	-1	F1C3.TIF	F1C1.TIF	F2C2.TIF	1	1	2	3	1	2	150	831	M	N	m	1	1657340	1658190	2347	2338	1656863.84	1657366.79	1657367.25	1658203.79	1658207.11	1658377.19	1658377.59	1658677.63	1658678.01	1659178.05	1659178.48	1660667.25	0	5	x	x	362	662	384	0	T
2	m	21	r	1	4	83	371	-1	F2C4.TIF	F2C2.TIF	F1C3.TIF	2	2	1	4	2	3	150	857	D	R	d	1	1662268	1663118	2269	2296	1661163.75	1661666.60	1661667.06	1663132.54	1663132.99	1663303.06	1663303.48	1663603.53	1663606.91	1664106.99	1664107.43	1664541.11	0	5	x	x	362	662	384	0	T
2	m	21	r	0	4	84	372	1	F1C2.TIF	F1C3.TIF	F2C2.TIF	1	1	2	2	3	2	150	794	N	M	n	1	1665967	1666767	1940	1958	1665033.65	1665536.64	1665537.10	1666781.13	1666781.55	1666951.63	1666952.04	1667252.10	1667252.50	1667752.52	1667752.97	1667886.91	0	5	x	x	662	362	384	0	T
2	m	21	r	0	4	85	373	1	F1C2.TIF	F1C3.TIF	F2C2.TIF	1	1	2	2	3	2	150	701	J	S	j	1	1668828	1669528	2244	2244	1668383.58	1668886.50	1668886.97	1669541.80	1669542.20	1669712.28	1669712.68	1670012.74	1670013.12	1670513.13	1670513.64	1670813.14	0	5	x	x	662	362	384	0	T
2	m	21	r	1	4	86	374	-1	F2C4.TIF	F2C2.TIF	F1C3.TIF	2	2	1	4	2	3	150	806	B	D	b	1	1671747	1672547	2279	2275	1671303.51	1671806.40	1671806.87	1672560.59	1672561.03	1672731.08	1672731.48	1673031.50	1673031.87	1673531.89	1673532.29	1674366.82	0	5	x	x	362	662	384	0	T
2	m	21	r	0	4	87	375	-1	F2C3.TIF	F2C2.TIF	F1C3.TIF	2	2	1	3	2	3	150	612	N	K	b	0	1675320	1675920	1900	1926	1674853.44	1675356.37	1675356.84	1675936.75	1675937.17	1676107.31	1676107.72	1676407.77	1676408.15	1676908.18	1676908.60	1678076.74	0	5	x	x	362	662	384	0	O
2	m	21	r	0	4	88	376	1	F1C2.TIF	F1C3.TIF	F2C2.TIF	1	1	2	2	3	2	150	654	D	P	d	1	1679033	1679683	2150	2159	1678573.35	1679076.23	1679076.70	1679696.95	1679697.37	1679867.38	1679867.84	1680167.85	1680168.24	1680668.25	1680668.73	1681036.62	0	5	x	x	662	362	384	0	T
2	m	21	r	0	4	89	377	-1	F1C4.TIF	F1C1.TIF	F2C4.TIF	1	1	2	4	1	4	150	966	K	P	p	0	1682000	1682950	2336	2339	1681533.27	1682036.22	1682036.69	1682966.61	1682967.05	1683137.07	1683137.48	1683437.56	1683437.97	1683938.01	1683938.44	1684268.66	0	5	x	x	362	662	384	1	D
2	m	21	r	0	4	90	378	1	F1C4.TIF	F1C3.TIF	F2C4.TIF	1	1	2	4	3	4	150	718	D	K	d	1	1685214	1685964	2036	2038	1684753.19	1685256.24	1685256.73	1685978.71	1685979.12	1686149.20	1686149.62	1686449.64	1686450.02	1686950.09	1686950.51	1686988.55	0	5	x	x	662	362	384	0	T
2	m	21	r	1	4	91	379	-1	F1C4.TIF	F1C3.TIF	F2C2.TIF	1	1	2	4	3	2	150	836	A	H	h	0	1687945	1688795	2148	2163	1687473.14	1687976.08	1687976.54	1688809.16	1688809.59	1688979.61	1688980.05	1689280.07	1689280.52	1689780.56	1689781.00	1690188.52	0	5	x	x	362	662	384	1	D
2	m	21	r	1	4	92	380	-1	F1C3.TIF	F1C4.TIF	F2C2.TIF	1	1	2	3	4	2	150	698	R	L	r	1	1691126	1691826	2119	2130	1690683.06	1691183.06	1691186.34	1691840.14	1691840.58	1692010.58	1692011.00	1692311.04	1692311.42	1692811.45	1692811.89	1692940.43	0	5	x	x	362	662	384	0	T
2	m	21	r	1	4	93	381	1	F2C4.TIF	F2C1.TIF	F1C3.TIF	2	2	1	4	1	3	150	737	T	G	g	0	1693897	1694647	2039	2062	1693433.00	1693935.94	1693936.41	1694660.73	1694661.16	1694831.20	1694831.60	1695131.65	1695132.04	1695632.11	1695632.53	1695726.18	0	5	x	x	662	362	384	1	D
2	m	21	r	1	4	94	382	1	F1C4.TIF	F1C3.TIF	F2C1.TIF	1	1	2	4	3	1	150	574	K	P	p	0	1696698	1697298	1933	1948	1696212.93	1696712.94	1696716.36	1697312.47	1697312.88	1697482.92	1697486.36	1697786.42	1697786.84	1698286.90	1698287.33	1698508.33	0	5	x	x	662	362	384	1	D
2	m	21	r	1	4	95	383	1	F2C3.TIF	F2C2.TIF	F1C4.TIF	2	2	1	3	2	4	150	935	G	A	g	1	1699468	1700418	1997	1985	1699002.87	1699505.93	1699506.43	1700432.35	1700432.80	1700602.85	1700606.24	1700906.29	1700906.65	1701406.66	1701407.08	1701420.39	0	5	x	x	662	362	384	0	T
2	m	21	r	0	4	96	384	1	F2C1.TIF	F2C3.TIF	F1C1.TIF	2	2	1	1	3	1	150	674	X	R	k	0	1702513	1703213	1830	1835	1701902.80	1702405.71	1702406.17	1703227.10	1703227.51	1703397.55	1703397.97	1703697.99	1703698.36	1704198.41	1704198.82	1704540.16	0	5	x	x	662	362	384	0	O
2	m	21	r	0	4	1	384	1	F2C1.TIF	F2C3.TIF	F1C1.TIF	2	2	1	1	3	1	150	674	X	R	k	0	1702513	1703213	1830	1835	1701902.80	1702405.71	1702406.17	1703227.10	1703227.51	1703397.55	1703397.97	1703697.99	1703698.36	1704198.41	1704198.82	1704540.16	0	5	Das rundere VasenProfil war leichter zu erkennen als der Topf.	1	662	362	384	0	O
3	f	28	l	1	0	1	0	1	F2C4.TIF	F2C3.TIF	F1C1.TIF	2	2	1	4	3	1	150	934	V	G	k	0	165000	165950	1012	1032	164544.20	165047.17	165047.66	165963.33	165963.77	166133.84	166134.25	166437.14	166437.62	166937.63	166938.08	170501.52	0	0	x	x	662	362	384	0	O
3	f	28	l	0	1	1	1	1	F2C4.TIF	F2C2.TIF	F1C4.TIF	2	2	1	4	2	4	150	788	N	L	l	0	176491	177291	1050	1050	176043.98	176546.90	176547.40	177307.31	177307.77	177477.78	177478.20	177778.28	177778.67	178278.67	178279.08	179717.15	0	0	x	x	662	362	384	1	D
3	f	28	l	1	1	2	2	1	F2C2.TIF	F2C4.TIF	F1C1.TIF	2	2	1	2	4	1	150	698	V	H	v	1	180696	181396	1089	1095	180213.89	180716.76	180717.23	181409.07	181409.50	181579.53	181579.93	181879.95	181880.33	182380.35	182380.78	183573.47	0	0	x	x	662	362	384	0	T
3	f	28	l	1	1	3	3	-1	F2C4.TIF	F2C3.TIF	F1C2.TIF	2	2	1	4	3	2	150	646	M	A	m	1	184661	185311	1163	1135	184073.83	184576.69	184577.16	185327.08	185327.51	185497.53	185498.00	185798.03	185798.43	186298.50	186298.93	190229.01	0	0	x	x	362	662	384	0	T
3	f	28	l	0	1	4	4	-1	F2C3.TIF	F2C1.TIF	F1C3.TIF	2	2	1	3	1	3	150	948	K	S	s	0	191206	192156	1030	1036	190733.68	191236.51	191236.97	192169.32	192169.73	192339.73	192340.13	192640.18	192640.58	193140.63	193141.06	194756.98	0	0	x	x	362	662	384	1	D
3	f	28	l	0	1	5	5	-1	F1C1.TIF	F1C2.TIF	F2C1.TIF	1	1	2	1	2	1	150	971	N	S	k	0	195729	196729	1013	1015	195263.60	195766.48	195766.98	196742.99	196743.41	196913.44	196916.74	197216.74	197217.12	197717.14	197717.56	199316.88	0	0	x	x	362	662	384	0	O
3	f	28	l	0	1	6	6	-1	F1C4.TIF	F1C1.TIF	F2C4.TIF	1	1	2	4	1	4	150	943	N	R	k	0	200282	201232	1078	1086	199813.51	200316.46	200316.97	201246.85	201247.27	201417.36	201417.80	201717.82	201718.22	202218.24	202218.69	203413.08	0	0	x	x	362	662	384	0	O
3	f	28	l	0	1	7	7	-1	F1C3.TIF	F1C2.TIF	F2C3.TIF	1	1	2	3	2	3	150	856	L	S	l	1	204359	205209	1038	1065	203913.44	204416.39	204416.89	205222.35	205222.79	205392.83	205393.25	205693.28	205696.52	206196.54	206196.96	207300.99	0	0	x	x	362	662	384	0	T
3	f	28	l	0	1	8	8	1	F2C1.TIF	F2C2.TIF	F1C1.TIF	2	2	1	1	2	1	150	665	K	V	v	0	208264	208964	1006	1019	207793.36	208293.37	208296.62	208976.99	208977.40	209147.40	209147.81	209447.87	209448.25	209948.32	209948.74	212036.62	0	0	x	x	662	362	384	1	D
3	f	28	l	0	1	9	9	1	F1C2.TIF	F1C3.TIF	F2C2.TIF	1	1	2	2	3	2	150	508	J	T	j	1	213003	213503	945	957	212533.27	213036.19	213036.71	213516.63	213517.05	213687.07	213687.49	213987.53	213987.93	214487.99	214488.44	215446.52	0	0	x	x	662	362	384	0	T
3	f	28	l	0	1	10	10	-1	F2C3.TIF	F2C2.TIF	F1C3.TIF	2	2	1	3	2	3	150	741	P	H	h	0	216416	217166	995	1007	215933.20	216436.05	216436.51	217179.49	217179.90	217349.98	217350.40	217650.45	217650.83	218150.85	218151.27	219252.63	0	0	x	x	362	662	384	1	D
3	f	28	l	1	1	11	11	-1	F2C2.TIF	F2C1.TIF	F1C4.TIF	2	2	1	2	1	4	150	512	T	D	t	1	304967	305517	1017	1033	304491.50	304991.51	304995.04	305530.53	305530.96	305700.98	305701.44	306001.45	306004.84	306504.86	306505.31	308226.82	0	1	x	x	362	662	384	0	T
3	f	28	l	1	1	12	12	-1	F2C4.TIF	F2C3.TIF	F1C1.TIF	2	2	1	4	3	1	150	639	G	N	g	1	309175	309825	1004	1006	308721.42	309224.35	309224.86	309838.37	309838.83	310008.85	310009.29	310309.30	310309.70	310809.71	310810.14	317844.61	0	1	x	x	362	662	384	0	T
3	f	28	l	0	1	13	13	1	F2C4.TIF	F2C1.TIF	F1C4.TIF	2	2	1	4	1	4	150	905	G	L	s	0	318833	319733	1173	1173	318361.24	318864.14	318864.61	319746.60	319747.00	319917.02	319917.43	320217.47	320217.85	320717.86	320718.27	324068.48	0	1	x	x	662	362	384	0	O
3	f	28	l	0	1	14	14	1	F1C4.TIF	F1C3.TIF	F2C4.TIF	1	1	2	4	3	4	150	916	R	B	r	1	325339	326239	1032	1025	324581.11	325081.12	325084.44	326254.61	326255.09	326425.15	326425.57	326725.58	326726.03	327226.06	327226.51	329250.51	0	1	x	x	662	362	384	0	T
3	f	28	l	1	1	15	15	-1	F2C1.TIF	F2C2.TIF	F1C4.TIF	2	2	1	1	2	4	150	778	M	N	m	1	330213	331013	983	994	329751.03	330253.98	330254.48	331026.77	331027.19	331197.23	331197.67	331497.74	331498.18	331998.20	331998.65	333956.33	0	1	x	x	362	662	384	0	T
3	f	28	l	1	1	16	16	1	F1C1.TIF	F1C4.TIF	F2C2.TIF	1	1	2	1	4	2	150	688	V	P	v	1	334943	335643	1067	1084	334460.93	334963.90	334964.37	335656.27	335656.69	335826.78	335827.23	336127.28	336127.69	336627.76	336628.28	339028.44	0	1	x	x	662	362	384	0	T
3	f	28	l	0	1	17	17	-1	F2C1.TIF	F2C2.TIF	F1C1.TIF	2	2	1	1	2	1	150	936	D	V	b	0	339995	340945	1001	1012	339530.83	340033.81	340034.28	340959.04	340959.47	341129.51	341129.92	341429.96	341430.40	341930.43	341930.87	344548.12	0	1	x	x	362	662	384	0	O
3	f	28	l	1	1	18	18	-1	F2C4.TIF	F2C3.TIF	F1C2.TIF	2	2	1	4	3	2	150	913	D	T	d	1	345518	346418	930	930	345050.72	345550.73	345554.07	346434.09	346434.53	346604.58	346604.99	346905.02	346905.42	347405.44	347405.86	351093.98	0	1	x	x	362	662	384	0	T
3	f	28	l	1	1	19	19	1	F2C1.TIF	F2C2.TIF	F1C3.TIF	2	2	1	1	2	3	150	526	N	D	d	0	352085	352635	1067	1062	351600.60	352103.51	352104.03	352648.13	352648.54	352818.62	352819.03	353119.07	353119.45	353619.49	353619.93	355573.79	0	1	x	x	662	362	384	1	D
3	f	28	l	0	1	20	20	1	F1C4.TIF	F1C3.TIF	F2C4.TIF	1	1	2	4	3	4	150	747	J	G	j	1	356531	357281	951	954	356070.51	356570.51	356573.79	357294.74	357295.20	357465.22	357465.67	357765.72	357766.12	358266.21	358266.64	359603.64	0	1	x	x	662	362	384	0	T
3	f	28	l	0	1	21	21	1	F1C4.TIF	F1C2.TIF	F2C4.TIF	1	1	2	4	2	4	150	956	D	P	d	1	360564	361514	1045	1047	360100.43	360603.44	360603.90	361527.51	361527.97	361698.00	361698.47	361998.52	361998.92	362498.98	362499.46	363715.72	0	1	x	x	662	362	384	0	T
3	f	28	l	0	1	22	22	1	F1C1.TIF	F1C4.TIF	F2C1.TIF	1	1	2	1	4	1	150	990	A	L	a	1	364697	365697	1022	1028	364210.36	364713.29	364713.76	365710.11	365710.54	365883.38	365883.87	366183.90	366184.30	366684.37	366684.80	367875.63	0	1	x	x	662	362	384	0	T
3	f	28	l	1	1	23	23	1	F2C1.TIF	F2C3.TIF	F1C2.TIF	2	2	1	1	3	2	150	729	J	R	p	0	368837	369587	1021	1019	368370.28	368870.29	368873.65	369603.44	369603.95	369774.02	369774.42	370074.47	370074.87	370574.92	370575.33	373363.57	0	1	x	x	662	362	384	0	O
3	f	28	l	0	1	24	24	1	F2C3.TIF	F2C1.TIF	F1C3.TIF	2	2	1	3	1	3	150	517	K	J	k	1	374379	374929	883	887	373910.17	374413.16	374413.62	374943.47	374943.88	375113.95	375114.36	375414.40	375414.78	375914.79	375915.23	377059.73	0	1	x	x	662	362	384	0	T
3	f	28	l	1	1	25	25	-1	F2C1.TIF	F2C3.TIF	F1C4.TIF	2	2	1	1	3	4	150	692	T	D	t	1	378022	378722	892	902	377550.10	378053.04	378053.56	378735.09	378735.54	378905.59	378906.05	379206.08	379206.48	379706.54	379706.99	381315.30	0	1	x	x	362	662	384	0	T
3	f	28	l	1	1	26	26	-1	F2C4.TIF	F2C3.TIF	F1C2.TIF	2	2	1	4	3	2	150	515	L	N	l	1	382278	382828	952	958	381810.03	382310.03	382313.42	382843.34	382843.81	383013.85	383014.32	383314.35	383314.77	383814.83	383815.28	384995.43	0	1	x	x	362	662	384	0	T
3	f	28	l	0	1	27	27	1	F2C4.TIF	F2C1.TIF	F1C4.TIF	2	2	1	4	1	4	150	791	N	T	n	1	386229	387029	959	967	385489.96	385989.96	385993.23	387043.35	387043.78	387213.85	387214.25	387514.27	387514.65	388014.66	388015.09	389203.07	0	1	x	x	662	362	384	0	T
3	f	28	l	0	1	28	28	-1	F2C3.TIF	F2C2.TIF	F1C3.TIF	2	2	1	3	2	3	150	811	A	R	a	1	390457	391257	981	991	389699.88	390199.88	390203.24	391273.08	391273.58	391443.60	391444.05	391744.09	391744.50	392244.56	392245.02	393379.40	0	1	x	x	362	662	384	0	T
3	f	28	l	1	1	29	29	1	F2C1.TIF	F2C3.TIF	F1C4.TIF	2	2	1	1	3	4	150	847	R	P	r	1	394483	395333	1026	1022	393899.80	394402.72	394403.20	395346.85	395347.33	395517.36	395517.80	395817.84	395818.25	396318.30	396318.75	397075.16	0	1	x	x	662	362	384	0	T
3	f	28	l	1	1	30	30	-1	F1C2.TIF	F1C4.TIF	F2C1.TIF	1	1	2	2	4	1	150	624	D	T	d	1	398027	398677	1020	1044	397569.73	398069.74	398072.99	398692.97	398693.42	398863.55	398863.97	399163.99	399164.45	399664.52	399664.99	400612.98	0	1	x	x	362	662	384	0	T
3	f	28	l	0	1	31	31	-1	F2C3.TIF	F2C4.TIF	F1C3.TIF	2	2	1	3	4	3	150	680	T	X	x	0	401576	402276	1054	1060	401109.65	401612.57	401613.04	402289.37	402289.79	402462.87	402463.37	402763.44	402763.83	403263.88	403264.31	406452.89	0	1	x	x	362	662	384	1	D
3	f	28	l	0	1	32	32	-1	F2C3.TIF	F2C4.TIF	F1C3.TIF	2	2	1	3	4	3	150	883	R	A	r	1	407420	408320	1112	1118	406949.55	407452.50	407452.98	408333.86	408334.27	408504.31	408504.76	408804.79	408805.16	409305.17	409305.59	410466.94	0	1	x	x	362	662	384	0	T
3	f	28	l	1	1	33	33	1	F1C4.TIF	F1C1.TIF	F2C2.TIF	1	1	2	4	1	2	150	832	V	G	v	1	411425	412275	952	960	410969.47	411472.37	411472.85	412288.51	412288.94	412458.95	412459.37	412759.43	412762.69	413262.72	413263.12	414498.96	0	1	x	x	662	362	384	0	T
3	f	28	l	1	1	34	34	-1	F2C4.TIF	F2C1.TIF	F1C3.TIF	2	2	1	4	1	3	150	992	V	G	v	1	415465	416465	1131	1133	414999.39	415502.32	415502.81	416478.26	416478.71	416648.75	416649.18	416949.24	416952.58	417452.60	417453.10	419172.79	0	1	x	x	362	662	384	0	T
3	f	28	l	0	1	35	35	1	F2C2.TIF	F2C1.TIF	F1C2.TIF	2	2	1	2	1	2	150	803	X	S	k	0	420543	421343	1052	1058	419679.31	420182.17	420182.64	421356.83	421357.26	421527.33	421527.74	421827.81	421828.20	422328.21	422328.66	424178.72	0	1	x	x	662	362	384	0	O
3	f	28	l	0	1	36	36	-1	F1C2.TIF	F1C1.TIF	F2C2.TIF	1	1	2	2	1	2	150	528	H	T	g	0	425162	425712	917	922	424689.21	425192.23	425192.77	425725.39	425725.81	425895.83	425896.26	426196.29	426196.69	426696.72	426697.13	427874.69	0	1	x	x	362	662	384	0	O
3	f	28	l	1	1	37	37	-1	F2C4.TIF	F2C3.TIF	F1C2.TIF	2	2	1	4	3	2	150	819	N	S	n	1	428845	429695	1012	1024	428369.14	428872.13	428872.61	429708.05	429708.48	429878.51	429878.98	430179.04	430182.41	430682.42	430682.87	431652.45	0	1	x	x	362	662	384	0	T
3	f	28	l	1	1	38	38	-1	F2C3.TIF	F2C1.TIF	F1C2.TIF	2	2	1	3	1	2	150	761	D	G	d	1	432632	433382	1000	1006	432169.07	432671.98	432672.47	433395.83	433396.24	433566.32	433566.72	433866.75	433867.13	434367.15	434367.57	435586.35	0	1	x	x	362	662	384	0	T
3	f	28	l	1	1	39	39	-1	F1C1.TIF	F1C3.TIF	F2C2.TIF	1	1	2	1	3	2	150	669	H	B	g	0	436571	437271	967	974	436109.00	436612.03	436612.54	437284.75	437285.17	437455.24	437455.68	437755.72	437756.12	438256.21	438256.66	439812.30	0	1	x	x	362	662	384	0	O
3	f	28	l	1	1	40	40	-1	F1C3.TIF	F1C4.TIF	F2C2.TIF	1	1	2	3	4	2	150	512	K	L	k	1	440771	441321	1011	1009	440308.91	440811.82	440812.35	441334.25	441334.69	441504.75	441505.22	441805.28	441805.69	442305.69	442306.16	443074.25	0	1	x	x	362	662	384	0	T
3	f	28	l	0	1	41	41	1	F1C1.TIF	F1C2.TIF	F2C1.TIF	1	1	2	1	2	1	150	841	G	D	g	1	444031	444881	998	1006	443558.85	444058.86	444062.20	444895.01	444895.46	445065.50	445065.94	445365.96	445366.36	445866.42	445866.88	446674.28	0	1	x	x	662	362	384	0	T
3	f	28	l	1	1	42	42	-1	F2C4.TIF	F2C3.TIF	F1C1.TIF	2	2	1	4	3	1	150	748	X	P	x	1	447628	448378	943	961	447168.79	447671.72	447672.22	448392.19	448392.65	448562.65	448563.08	448863.09	448863.52	449363.52	449363.98	450898.30	0	1	x	x	362	662	384	0	T
3	f	28	l	0	1	43	43	-1	F2C4.TIF	F2C1.TIF	F1C4.TIF	2	2	1	4	1	4	150	526	J	H	j	1	451877	452427	830	840	451398.71	451901.66	451902.16	452442.02	452442.47	452612.51	452612.93	452912.99	452913.38	453413.41	453413.86	455346.33	0	1	x	x	362	662	384	0	T
3	f	28	l	0	1	44	44	1	F1C1.TIF	F1C4.TIF	F2C1.TIF	1	1	2	1	4	1	150	535	L	S	l	1	456334	456884	811	819	455848.62	456351.53	456352.10	456897.05	456897.47	457067.51	457067.98	457368.03	457368.43	457868.44	457871.75	458833.98	0	1	x	x	662	362	384	0	T
3	f	28	l	1	1	45	45	-1	F1C1.TIF	F1C2.TIF	F2C3.TIF	1	1	2	1	2	3	150	890	B	L	s	0	459809	460709	945	947	459328.56	459828.57	459831.87	460722.90	460723.37	460893.39	460893.84	461193.88	461194.30	461694.39	461694.82	462866.11	0	1	x	x	362	662	384	0	O
3	f	28	l	1	1	46	46	1	F1C1.TIF	F1C4.TIF	F2C3.TIF	1	1	2	1	4	3	150	673	L	S	l	1	463826	464526	981	994	463358.49	463861.52	463862.02	464541.87	464542.30	464712.36	464712.80	465012.85	465013.24	465513.29	465513.74	467377.88	0	1	x	x	662	362	384	0	T
3	f	28	l	1	1	47	47	1	F1C3.TIF	F1C4.TIF	F2C2.TIF	1	1	2	3	4	2	150	605	R	K	r	1	468329	468929	973	976	467878.41	468381.30	468381.83	468942.12	468942.54	469112.57	469113.01	469413.07	469413.49	469913.58	469914.02	470931.75	0	1	x	x	662	362	384	0	T
3	f	28	l	1	1	48	48	-1	F1C2.TIF	F1C1.TIF	F2C3.TIF	1	1	2	2	1	3	150	611	T	N	t	1	471918	472518	941	960	471428.32	471931.26	471931.81	472531.97	472532.39	472702.40	472702.81	473002.82	473003.20	473503.20	473503.67	474273.64	0	1	x	x	362	662	384	0	T
3	f	28	l	0	1	49	49	-1	F1C2.TIF	F1C1.TIF	F2C2.TIF	1	1	2	2	1	2	150	697	L	K	l	1	475201	475901	966	970	474758.26	475261.22	475261.75	475914.71	475915.13	476085.17	476085.57	476385.59	476385.98	476885.98	476886.38	477777.62	0	1	x	x	362	662	384	0	T
3	f	28	l	0	1	50	50	1	F2C1.TIF	F2C3.TIF	F1C1.TIF	2	2	1	1	3	1	150	755	L	G	l	1	479188	479938	1016	1013	478268.19	478771.13	478771.60	479951.62	479952.04	480122.14	480122.57	480422.63	480423.02	480923.03	480923.46	481617.70	0	1	x	x	662	362	384	0	T
3	f	28	l	1	1	51	51	1	F1C2.TIF	F1C3.TIF	F2C4.TIF	1	1	2	2	3	4	150	605	N	H	n	1	482569	483169	872	879	482128.13	482631.01	482631.47	483182.04	483182.46	483352.51	483352.93	483653.00	483653.42	484153.48	484153.94	485251.35	0	1	x	x	662	362	384	0	T
3	f	28	l	0	1	52	52	-1	F2C4.TIF	F2C1.TIF	F1C4.TIF	2	2	1	4	1	4	150	503	S	B	s	1	486226	486726	955	969	485748.05	486248.06	486251.52	486741.33	486741.78	486911.80	486912.22	487212.27	487212.69	487712.73	487713.15	488273.31	0	1	x	x	362	662	384	0	T
3	f	28	l	0	1	53	53	1	F1C2.TIF	F1C3.TIF	F2C2.TIF	1	1	2	2	3	2	150	920	L	P	l	1	489239	490189	1043	1048	488768.02	489271.00	489271.48	490202.69	490203.13	490373.19	490373.68	490673.72	490674.12	491174.13	491174.55	491665.47	0	1	x	x	662	362	384	0	T
3	f	28	l	1	1	54	54	1	F2C3.TIF	F2C1.TIF	F1C2.TIF	2	2	1	3	1	2	150	658	J	S	j	1	492611	493261	1030	1025	492157.95	492660.88	492661.39	493274.18	493274.60	493444.67	493445.09	493745.14	493745.53	494245.61	494246.06	494737.42	0	1	x	x	662	362	384	0	T
3	f	28	l	0	1	55	55	1	F1C1.TIF	F1C4.TIF	F2C1.TIF	1	1	2	1	4	1	150	529	X	L	x	1	496021	496571	1015	1019	495227.88	495730.80	495731.26	496585.03	496585.49	496755.57	496756.02	497056.06	497056.44	497556.48	497556.91	498257.40	0	1	x	x	662	362	384	0	T
3	f	28	l	0	1	56	56	-1	F1C1.TIF	F1C4.TIF	F2C1.TIF	1	1	2	1	4	1	150	981	T	G	g	0	500811	501811	1001	1002	498747.83	499250.74	499251.21	501824.83	501825.37	501995.42	501995.84	502295.90	502296.32	502796.37	502796.80	504113.11	0	1	x	x	362	662	384	1	D
3	f	28	l	1	1	57	57	-1	F2C2.TIF	F2C1.TIF	F1C3.TIF	2	2	1	2	1	3	150	627	A	G	a	1	505530	506180	922	929	504637.70	505140.58	505141.05	506193.38	506193.81	506363.84	506364.27	506664.29	506664.69	507164.78	507165.21	508065.07	0	1	x	x	362	662	384	0	T
3	f	28	l	0	1	58	58	1	F1C1.TIF	F1C4.TIF	F2C1.TIF	1	1	2	1	4	1	150	804	P	B	p	1	509032	509832	768	768	508567.63	509070.62	509071.11	509846.03	509846.45	510016.50	510016.91	510316.97	510317.37	510817.40	510820.70	511665.02	0	1	x	x	662	362	384	0	T
3	f	28	l	1	1	59	59	1	F1C1.TIF	F1C2.TIF	F2C4.TIF	1	1	2	1	2	4	150	675	H	G	h	1	513032	513732	989	983	512157.56	512660.57	512661.05	513745.76	513746.20	513916.23	513916.69	514216.73	514217.11	514717.16	514717.64	515457.18	0	1	x	x	662	362	384	0	T
3	f	28	l	1	1	60	60	1	F1C2.TIF	F1C4.TIF	F2C1.TIF	1	1	2	2	4	1	150	740	S	B	s	1	516433	517183	958	946	515957.51	516460.44	516460.92	517196.37	517196.79	517366.89	517367.34	517667.35	517670.74	518170.79	518171.21	519010.75	0	1	x	x	662	362	384	0	T
3	f	28	l	0	1	61	61	1	F2C3.TIF	F2C2.TIF	F1C3.TIF	2	2	1	3	2	3	150	668	A	X	a	1	519988	520688	945	950	519507.42	520010.43	520010.92	520701.26	520701.67	520871.71	520872.13	521172.16	521172.54	521672.61	521673.03	522272.79	0	1	x	x	662	362	384	0	T
3	f	28	l	1	1	62	62	1	F2C3.TIF	F2C4.TIF	F1C2.TIF	2	2	1	3	4	2	150	905	X	J	k	0	523244	524144	983	989	522767.36	523270.27	523270.77	524160.84	524161.30	524331.34	524331.78	524631.79	524632.19	525132.22	525132.70	526192.78	0	1	x	x	662	362	384	0	O
3	f	28	l	1	1	63	63	1	F1C1.TIF	F1C4.TIF	F2C2.TIF	1	1	2	1	4	2	150	717	J	A	j	1	527455	528205	847	848	526707.29	527210.14	527210.62	528220.63	528221.06	528391.07	528391.48	528691.54	528691.94	529191.97	529192.40	530210.60	0	1	x	x	662	362	384	0	T
3	f	28	l	1	1	64	64	1	F2C1.TIF	F2C4.TIF	F1C3.TIF	2	2	1	1	4	3	150	507	T	P	t	1	531472	531972	990	996	530707.22	531210.10	531210.56	531985.38	531985.80	532155.81	532156.22	532456.23	532456.63	532956.70	532957.12	533776.70	0	1	x	x	662	362	384	0	T
3	f	28	l	1	1	65	65	1	F2C3.TIF	F2C2.TIF	F1C1.TIF	2	2	1	3	2	1	150	603	D	J	d	1	534713	535313	941	947	534267.15	534770.05	534770.55	535326.11	535326.55	535496.64	535497.08	535800.01	535800.46	536300.53	536300.96	538080.60	0	1	x	x	662	362	384	0	T
3	f	28	l	0	1	66	66	-1	F1C1.TIF	F1C3.TIF	F2C1.TIF	1	1	2	1	3	1	150	809	V	B	v	1	539432	540232	974	971	538587.06	539087.06	539090.37	540245.68	540246.11	540416.18	540416.63	540716.64	540717.03	541217.03	541220.42	541842.42	0	1	x	x	362	662	384	0	T
3	f	28	l	0	1	67	67	1	F2C3.TIF	F2C1.TIF	F1C3.TIF	2	2	1	3	1	3	150	894	D	M	d	1	542791	543691	917	930	542336.99	542839.89	542840.42	543704.49	543704.97	543874.98	543875.44	544175.48	544175.88	544675.93	544676.42	545602.32	0	1	x	x	662	362	384	0	T
3	f	28	l	1	1	68	68	-1	F1C2.TIF	F1C1.TIF	F2C4.TIF	1	1	2	2	1	4	150	545	T	B	t	1	546569	547119	908	910	546096.92	546599.78	546600.28	547132.15	547132.62	547302.70	547303.14	547603.19	547603.59	548103.63	548104.07	549634.39	0	1	x	x	362	662	384	0	T
3	f	28	l	1	1	69	69	1	F1C2.TIF	F1C4.TIF	F2C1.TIF	1	1	2	2	4	1	150	848	L	G	l	1	550590	551440	940	942	550126.85	550629.77	550630.28	551453.93	551454.40	551624.50	551624.92	551924.95	551925.33	552425.39	552425.81	553666.34	0	1	x	x	662	362	384	0	T
3	f	28	l	1	1	70	70	-1	F1C1.TIF	F1C4.TIF	F2C2.TIF	1	1	2	1	4	2	150	950	B	X	s	0	555401	556351	902	913	554176.77	554679.68	554680.18	556364.65	556365.11	556535.26	556535.71	556835.71	556836.14	557336.20	557336.64	558450.00	0	1	x	x	362	662	384	0	O
3	f	28	l	1	1	71	71	1	F1C2.TIF	F1C3.TIF	F2C1.TIF	1	1	2	2	3	1	150	994	B	L	b	1	559711	560711	938	933	558946.70	559449.56	559450.08	560724.12	560724.58	560894.65	560895.11	561195.11	561195.51	561695.58	561696.03	563874.01	0	1	x	x	662	362	384	0	T
3	f	28	l	0	1	72	72	1	F1C3.TIF	F1C4.TIF	F2C3.TIF	1	1	2	3	4	3	150	565	J	G	j	1	564825	565425	811	813	564376.58	564879.58	564880.06	565439.94	565440.37	565610.38	565610.82	565910.87	565911.27	566411.33	566411.80	567219.86	0	1	x	x	662	362	384	0	T
3	f	28	l	0	1	73	73	-1	F2C1.TIF	F2C2.TIF	F1C1.TIF	2	2	1	1	2	1	150	930	B	J	b	1	568937	569887	926	924	567706.52	568209.48	568209.98	569900.90	569901.35	570071.37	570071.78	570371.81	570372.19	570872.21	570872.63	572226.08	0	1	x	x	362	662	384	0	T
3	f	28	l	0	1	74	74	-1	F1C4.TIF	F1C1.TIF	F2C4.TIF	1	1	2	4	1	4	150	877	H	M	h	1	573203	574103	879	891	572736.43	573239.47	573239.96	574116.12	574116.56	574289.70	574290.20	574590.21	574590.62	575090.69	575091.12	575746.07	0	1	x	x	362	662	384	0	T
3	f	28	l	1	1	75	75	1	F2C2.TIF	F2C3.TIF	F1C4.TIF	2	2	1	2	3	4	150	794	J	A	j	1	577117	577917	868	865	576246.36	576746.36	576749.75	577930.94	577931.40	578101.48	578101.92	578401.96	578402.34	578902.37	578902.78	579553.74	0	1	x	x	662	362	384	0	T
3	f	28	l	0	1	76	76	-1	F2C3.TIF	F2C4.TIF	F1C3.TIF	2	2	1	3	4	3	150	735	M	N	m	1	580792	581542	902	902	580056.29	580556.30	580559.72	581555.42	581555.88	581725.94	581726.36	582029.12	582029.61	582529.64	582530.10	585665.84	0	1	x	x	362	662	384	0	T
3	f	28	l	0	1	77	77	1	F2C3.TIF	F2C1.TIF	F1C3.TIF	2	2	1	3	1	3	150	862	L	V	l	1	586639	587489	892	891	586166.16	586666.17	586669.60	587502.21	587502.63	587672.70	587673.11	587973.16	587973.57	588473.61	588474.04	589009.35	0	1	x	x	662	362	384	0	T
3	f	28	l	1	1	78	78	1	F1C3.TIF	F1C1.TIF	F2C2.TIF	1	1	2	3	1	2	150	797	T	S	t	1	589980	590780	923	926	589516.11	590016.12	590019.50	590793.90	590794.32	590964.39	590964.84	591264.85	591265.25	591765.31	591765.73	592369.26	0	1	x	x	662	362	384	0	T
3	f	28	l	0	1	79	79	-1	F1C1.TIF	F1C3.TIF	F2C1.TIF	1	1	2	1	3	1	150	971	R	K	r	1	593309	594309	1051	1050	592856.05	593358.98	593359.45	594322.43	594322.87	594492.94	594493.40	594793.45	594793.84	595293.88	595294.31	595939.37	0	1	x	x	362	662	384	0	T
3	f	28	l	0	1	80	80	1	F1C2.TIF	F1C4.TIF	F2C2.TIF	1	1	2	2	4	2	150	882	T	V	t	1	596900	597800	944	949	596435.98	596938.91	596939.42	597813.38	597813.86	597983.96	597984.38	598284.44	598284.86	598784.88	598785.34	599313.59	0	1	x	x	662	362	384	0	T
3	f	28	l	1	1	81	81	-1	F1C2.TIF	F1C1.TIF	F2C4.TIF	1	1	2	2	1	4	150	639	S	R	s	1	600290	600940	894	902	599805.92	600308.85	600309.33	600953.90	600954.34	601124.40	601124.87	601424.90	601425.34	601925.38	601925.80	602339.23	0	1	x	x	362	662	384	0	T
3	f	28	l	1	1	82	82	1	F2C3.TIF	F2C2.TIF	F1C1.TIF	2	2	1	3	2	1	150	925	N	K	k	0	603600	604550	1025	1034	602835.86	603338.82	603339.29	604563.88	604564.33	604734.35	604734.79	605034.81	605035.26	605535.27	605535.72	606113.22	0	1	x	x	662	362	384	1	D
3	f	28	l	1	1	83	83	1	F2C4.TIF	F2C3.TIF	F1C1.TIF	2	2	1	4	3	1	150	540	R	S	r	1	607539	608089	1000	997	606605.79	607108.75	607109.26	608102.64	608103.07	608273.07	608273.54	608573.55	608573.93	609073.95	609074.36	609633.29	0	1	x	x	662	362	384	0	T
3	f	28	l	0	1	84	84	-1	F1C4.TIF	F1C3.TIF	F2C4.TIF	1	1	2	4	3	4	150	784	G	K	g	1	610593	611393	1038	1061	610125.72	610628.61	610629.08	611409.03	611409.45	611579.49	611579.89	611879.96	611880.34	612380.37	612380.78	613185.20	0	1	x	x	362	662	384	0	T
3	f	28	l	1	1	85	85	1	F2C3.TIF	F2C2.TIF	F1C1.TIF	2	2	1	3	2	1	150	857	T	H	t	1	614175	615025	1029	1036	613685.67	614188.55	614189.05	615039.17	615039.60	615209.79	615210.20	615510.27	615510.70	616010.79	616011.22	616513.14	0	1	x	x	662	362	384	0	T
3	f	28	l	0	1	86	86	-1	F1C3.TIF	F1C2.TIF	F2C3.TIF	1	1	2	3	2	3	150	902	T	L	t	1	617472	618372	1067	1068	617005.60	617508.50	617508.96	618385.71	618389.18	618559.19	618559.59	618859.65	618860.03	619360.08	619360.53	619778.84	0	1	x	x	362	662	384	0	T
3	f	28	l	0	1	87	87	1	F2C1.TIF	F2C2.TIF	F1C1.TIF	2	2	1	1	2	1	150	799	P	H	p	1	620724	621524	1043	1041	620275.53	620778.43	620778.91	621538.92	621539.35	621709.38	621709.80	622009.83	622010.24	622510.29	622510.77	623648.68	0	1	x	x	662	362	384	0	T
3	f	28	l	1	1	88	88	-1	F1C2.TIF	F1C4.TIF	F2C3.TIF	1	1	2	2	4	3	150	999	X	A	x	1	624676	625676	939	936	624145.47	624648.35	624648.82	625689.09	625689.53	625859.55	625859.99	626160.00	626160.41	626660.45	626660.95	627265.14	0	1	x	x	362	662	384	0	T
3	f	28	l	1	1	89	89	-1	F1C1.TIF	F1C2.TIF	F2C3.TIF	1	1	2	1	2	3	150	688	B	A	b	1	628227	628927	976	982	627765.40	628268.24	628268.72	628940.83	628941.26	629111.26	629111.69	629411.73	629412.14	629912.19	629912.64	631584.73	0	1	x	x	362	662	384	0	T
3	f	28	l	1	1	90	90	-1	F1C1.TIF	F1C4.TIF	F2C3.TIF	1	1	2	1	4	3	150	690	P	S	p	1	632559	633259	966	964	632095.31	632595.32	632598.57	633272.59	633272.99	633443.03	633443.45	633743.49	633743.87	634243.93	634244.35	634848.73	0	1	x	x	362	662	384	0	T
3	f	28	l	0	1	91	91	-1	F1C1.TIF	F1C3.TIF	F2C1.TIF	1	1	2	1	3	1	150	508	K	H	k	1	635821	636321	980	981	635355.25	635855.27	635858.65	636334.29	636334.76	636504.76	636505.20	636805.23	636808.56	637308.61	637309.02	637808.58	0	1	x	x	362	662	384	0	T
3	f	28	l	0	1	92	92	-1	F2C2.TIF	F2C1.TIF	F1C2.TIF	2	2	1	2	1	2	150	738	X	D	x	1	638766	639516	1036	1051	638295.19	638798.13	638798.64	639529.21	639529.63	639699.81	639700.25	640000.31	640000.74	640500.76	640501.18	640992.63	0	1	x	x	362	662	384	0	T
3	f	28	l	1	1	93	93	-1	F1C1.TIF	F1C2.TIF	F2C4.TIF	1	1	2	1	2	4	150	877	V	B	v	1	641980	642880	935	933	641505.16	642008.10	642008.56	642893.76	642894.18	643064.23	643064.70	643364.78	643365.18	643868.01	643868.52	644498.48	0	1	x	x	362	662	384	0	T
3	f	28	l	0	1	94	94	1	F2C2.TIF	F2C4.TIF	F1C2.TIF	2	2	1	2	4	2	150	991	X	V	v	0	645460	646460	912	918	644995.08	645498.05	645498.55	646473.53	646473.99	646644.06	646644.50	646944.55	646944.94	647444.96	647448.32	648112.64	0	1	x	x	662	362	384	1	D
3	f	28	l	1	1	95	95	1	F1C3.TIF	F1C4.TIF	F2C1.TIF	1	1	2	3	4	1	150	577	B	S	b	1	649073	649673	926	926	648605.00	649105.02	649108.31	649688.48	649688.91	649859.00	649859.43	650159.47	650159.86	650659.92	650660.40	651568.14	0	1	x	x	662	362	384	0	T
3	f	28	l	0	1	96	96	-1	F2C4.TIF	F2C2.TIF	F1C4.TIF	2	2	1	4	2	4	150	886	J	X	l	0	652553	653453	1072	1096	652084.95	652587.87	652588.38	653468.30	653468.71	653638.91	653639.33	653939.34	653939.72	654439.77	654440.21	655152.29	0	1	x	x	362	662	384	0	O
3	f	28	l	1	2	1	97	1	F2C1.TIF	F2C4.TIF	F1C3.TIF	2	2	1	1	4	3	150	820	X	T	x	1	695415	696265	890	892	694964.15	695467.15	695467.64	696278.99	696279.42	696449.45	696449.89	696749.94	696750.35	697250.42	697250.86	698737.54	0	1	x	x	662	362	384	0	T
3	f	28	l	0	2	2	98	-1	F1C3.TIF	F1C2.TIF	F2C3.TIF	1	1	2	3	2	3	150	992	X	N	x	1	699707	700707	853	865	699244.07	699744.07	699747.41	700720.41	700720.87	700890.89	700891.33	701191.35	701191.74	701691.76	701692.21	702303.41	0	1	x	x	362	662	384	0	T
3	f	28	l	1	2	3	99	-1	F2C4.TIF	F2C2.TIF	F1C1.TIF	2	2	1	4	2	1	150	887	R	B	r	1	703268	704168	875	877	702804.00	703306.95	703307.46	704181.14	704181.58	704351.61	704352.03	704652.06	704652.44	705152.50	705152.93	706191.39	0	1	x	x	362	662	384	0	T
3	f	28	l	0	2	4	100	-1	F2C1.TIF	F2C3.TIF	F1C1.TIF	2	2	1	1	3	1	150	533	N	M	n	1	707155	707705	806	812	706683.93	707186.86	707187.36	707718.91	707719.37	707889.40	707889.85	708189.87	708190.27	708690.29	708690.71	711297.12	0	1	x	x	362	662	384	0	T
3	f	28	l	1	2	5	101	-1	F1C1.TIF	F1C4.TIF	F2C2.TIF	1	1	2	1	4	2	150	920	P	D	d	0	712251	713201	863	866	711803.83	712306.73	712307.26	713217.15	713217.58	713387.64	713388.06	713688.10	713688.50	714188.52	714188.93	715871.34	0	1	x	x	362	662	384	1	D
3	f	28	l	0	2	6	102	-1	F2C2.TIF	F2C1.TIF	F1C2.TIF	2	2	1	2	1	2	150	991	R	N	b	0	716841	717841	816	824	716373.74	716876.65	716877.17	717857.10	717857.56	718027.62	718028.05	718328.10	718328.53	718828.56	718829.04	720479.14	0	1	x	x	362	662	384	0	O
3	f	28	l	0	2	7	103	-1	F2C4.TIF	F2C1.TIF	F1C4.TIF	2	2	1	4	1	4	150	935	H	P	k	0	721451	722401	814	820	720983.67	721486.51	721487.00	722417.00	722417.47	722587.61	722588.05	722888.10	722888.54	723388.55	723389.00	725358.99	0	1	x	x	362	662	384	0	O
3	f	28	l	0	2	8	104	1	F1C4.TIF	F1C2.TIF	F2C4.TIF	1	1	2	4	2	4	150	810	N	G	m	0	726334	727134	942	955	725863.57	726366.52	726367.02	727147.60	727148.02	727318.06	727318.50	727618.53	727618.94	728118.97	728119.39	729278.89	0	1	x	x	662	362	384	0	O
3	f	28	l	0	2	9	105	1	F1C4.TIF	F1C3.TIF	F2C4.TIF	1	1	2	4	3	4	150	855	J	X	j	1	730253	731103	862	874	729773.49	730276.47	730276.95	731117.23	731117.67	731287.68	731288.14	731588.17	731588.57	732088.58	732089.01	732816.80	0	1	x	x	662	362	384	0	T
3	f	28	l	0	2	10	106	-1	F2C2.TIF	F2C4.TIF	F1C2.TIF	2	2	1	2	4	2	150	885	B	V	b	1	733770	734670	898	899	733313.43	733816.36	733816.84	734686.62	734687.09	734857.14	734857.56	735157.57	735157.97	735658.02	735658.45	736431.15	0	1	x	x	362	662	384	0	T
3	f	28	l	1	2	11	107	1	F2C1.TIF	F2C2.TIF	F1C4.TIF	2	2	1	1	2	4	150	500	T	V	t	1	737536	738036	873	878	736923.37	737426.29	737426.83	738049.44	738049.87	738219.94	738220.39	738520.40	738520.83	739020.87	739021.33	739696.78	0	1	x	x	662	362	384	0	T
3	f	28	l	0	2	12	108	-1	F2C4.TIF	F2C3.TIF	F1C4.TIF	2	2	1	4	3	4	150	674	R	S	r	1	740657	741357	909	911	740193.31	740693.31	740696.67	741370.16	741370.59	741540.67	741541.09	741841.13	741841.52	742341.54	742341.96	743438.65	0	1	x	x	362	662	384	0	T
3	f	28	l	1	2	13	109	-1	F1C2.TIF	F1C1.TIF	F2C3.TIF	1	1	2	2	1	3	150	705	V	L	v	1	744380	745080	836	840	743933.24	744433.25	744436.61	745096.52	745096.99	745267.04	745267.47	745567.50	745567.93	746067.95	746068.38	746910.76	0	1	x	x	362	662	384	0	T
3	f	28	l	1	2	14	110	1	F1C4.TIF	F1C3.TIF	F2C2.TIF	1	1	2	4	3	2	150	576	G	J	g	1	747880	748480	873	881	747403.16	747906.01	747906.51	748496.49	748496.96	748666.98	748667.39	748967.45	748967.87	749467.88	749468.32	750608.56	0	1	x	x	662	362	384	0	T
3	f	28	l	0	2	15	111	-1	F1C3.TIF	F1C4.TIF	F2C3.TIF	1	1	2	3	4	3	150	595	N	R	m	0	751678	752278	907	909	751113.11	751615.97	751616.44	752291.55	752291.97	752462.01	752462.42	752762.46	752762.85	753262.89	753266.20	754270.56	0	1	x	x	362	662	384	0	O
3	f	28	l	1	2	16	112	1	F1C1.TIF	F1C4.TIF	F2C2.TIF	1	1	2	1	4	2	150	814	T	H	t	1	755231	756031	902	901	754763.03	755265.92	755266.38	756046.37	756046.79	756216.88	756217.29	756517.36	756517.75	757017.79	757018.27	757662.61	0	1	x	x	662	362	384	0	T
3	f	28	l	0	2	17	113	1	F1C4.TIF	F1C2.TIF	F2C4.TIF	1	1	2	4	2	4	150	868	M	V	m	1	758628	759528	952	951	758162.98	758662.98	758666.38	759541.99	759542.46	759712.48	759712.92	760015.88	760016.36	760516.37	760516.81	761072.41	0	1	x	x	662	362	384	0	T
3	f	28	l	0	2	18	114	-1	F2C3.TIF	F2C2.TIF	F1C3.TIF	2	2	1	3	2	3	150	719	L	B	l	1	762345	763095	984	979	761562.90	762062.90	762066.18	763108.60	763109.02	763279.09	763279.50	763579.55	763579.97	764079.97	764080.39	764447.84	0	1	x	x	362	662	384	0	T
3	f	28	l	1	2	19	115	-1	F2C3.TIF	F2C4.TIF	F1C1.TIF	2	2	1	3	4	1	150	964	G	M	g	1	765687	766637	919	927	764942.85	765445.70	765446.19	766650.35	766650.81	766820.82	766821.26	767121.32	767121.76	767621.81	767622.28	769390.48	0	1	x	x	362	662	384	0	T
3	f	28	l	1	2	20	116	1	F1C2.TIF	F1C1.TIF	F2C3.TIF	1	1	2	2	1	3	150	633	D	M	d	1	770423	771073	862	871	769892.76	770395.64	770396.14	771087.16	771087.58	771257.78	771258.22	771558.25	771558.65	772058.66	772059.09	773185.93	0	1	x	x	662	362	384	0	T
3	f	28	l	0	2	21	117	1	F2C4.TIF	F2C2.TIF	F1C4.TIF	2	2	1	4	2	4	150	960	G	S	g	1	774162	775112	914	916	773682.68	774185.57	774186.03	775126.07	775126.49	775296.60	775297.02	775597.03	775597.41	776097.46	776097.86	777055.88	0	1	x	x	662	362	384	0	T
3	f	28	l	1	2	22	118	1	F2C4.TIF	F2C2.TIF	F1C1.TIF	2	2	1	4	2	1	150	718	K	N	k	1	778028	778778	869	875	777552.61	778055.61	778056.11	778791.32	778791.76	778961.81	778962.24	779262.25	779262.63	779765.44	779765.91	780287.94	0	1	x	x	662	362	384	0	T
3	f	28	l	1	2	23	119	-1	F1C2.TIF	F1C3.TIF	F2C4.TIF	1	1	2	2	3	4	150	946	A	D	a	1	781271	782221	975	967	780782.56	781285.55	781286.09	782235.94	782236.38	782406.45	782406.87	782706.94	782707.33	783207.35	783207.79	783919.96	0	1	x	x	362	662	384	0	T
3	f	28	l	0	2	24	120	1	F2C1.TIF	F2C2.TIF	F1C1.TIF	2	2	1	1	2	1	150	804	X	K	x	1	784873	785673	939	943	784412.49	784915.46	784915.97	785686.92	785687.35	785857.41	785857.86	786157.89	786158.28	786658.35	786658.76	787391.94	0	1	x	x	662	362	384	0	T
3	f	28	l	0	2	25	121	1	F2C2.TIF	F2C3.TIF	F1C2.TIF	2	2	1	2	3	2	150	611	S	D	s	1	788358	788958	869	887	787892.42	788395.31	788395.84	788971.66	788972.12	789142.14	789142.59	789445.36	789445.84	789945.86	789946.29	790815.71	0	1	x	x	662	362	384	0	T
3	f	28	l	0	2	26	122	1	F2C2.TIF	F2C1.TIF	F1C2.TIF	2	2	1	2	1	2	150	562	J	S	j	1	791746	792346	912	914	791302.35	791802.35	791805.71	792359.21	792359.65	792529.65	792530.06	792830.10	792830.50	793330.55	793330.97	794545.55	0	1	x	x	662	362	384	0	T
3	f	28	l	0	2	27	123	1	F1C3.TIF	F1C1.TIF	F2C3.TIF	1	1	2	3	1	3	150	690	S	J	s	1	795492	796192	935	947	795042.29	795542.29	795545.57	796205.98	796206.43	796376.46	796376.86	796676.92	796677.32	797177.33	797177.75	797711.66	0	1	x	x	662	362	384	0	T
3	f	28	l	1	2	28	124	-1	F1C2.TIF	F1C4.TIF	F2C3.TIF	1	1	2	2	4	3	150	680	J	N	j	1	798680	799380	866	878	798202.24	798705.25	798705.74	799395.58	799396.03	799566.08	799566.50	799866.55	799866.97	800367.03	800367.52	801151.92	0	1	x	x	362	662	384	0	T
3	f	28	l	0	2	29	125	1	F1C2.TIF	F1C3.TIF	F2C2.TIF	1	1	2	2	3	2	150	878	N	T	n	1	802115	803015	938	940	801652.17	802155.10	802155.59	803028.61	803029.02	803199.05	803199.49	803499.50	803499.89	803999.96	804000.36	804639.46	0	1	x	x	662	362	384	0	T
3	f	28	l	0	2	30	126	1	F2C3.TIF	F2C2.TIF	F1C3.TIF	2	2	1	3	2	3	150	850	K	M	k	1	805601	806451	998	1015	805132.10	805635.06	805635.54	806465.48	806465.90	806635.93	806636.34	806936.36	806936.75	807436.82	807437.27	808751.40	0	1	x	x	662	362	384	0	T
3	f	28	l	0	2	31	127	-1	F1C4.TIF	F1C2.TIF	F2C4.TIF	1	1	2	4	2	4	150	561	J	R	j	1	809736	810286	925	935	809252.02	809754.92	809755.39	810300.06	810300.47	810470.51	810470.93	810770.93	810771.34	811271.36	811271.79	812095.33	0	1	x	x	362	662	384	0	T
3	f	28	l	0	2	32	128	-1	F1C2.TIF	F1C1.TIF	F2C2.TIF	1	1	2	2	1	2	150	519	R	X	r	1	813066	813616	915	931	812601.97	813104.88	813105.39	813629.62	813630.05	813800.08	813800.51	814100.56	814100.96	814600.98	814601.46	815151.38	0	1	x	x	362	662	384	0	T
3	f	28	l	1	2	33	129	1	F2C1.TIF	F2C3.TIF	F1C4.TIF	2	2	1	1	3	4	150	533	G	R	r	0	816648	817198	1024	1016	815641.91	816144.81	816145.28	817211.52	817211.94	817385.01	817385.48	817685.54	817685.94	818185.99	818186.44	819487.21	0	1	x	x	662	362	384	1	D
3	f	28	l	0	2	34	130	-1	F2C4.TIF	F2C2.TIF	F1C4.TIF	2	2	1	4	2	4	150	842	B	K	b	1	820449	821299	1051	1055	819981.84	820484.76	820485.30	821314.96	821315.43	821485.45	821485.85	821785.90	821786.29	822286.35	822286.75	822959.15	0	1	x	x	362	662	384	0	T
3	f	28	l	0	2	35	131	-1	F2C1.TIF	F2C2.TIF	F1C1.TIF	2	2	1	1	2	1	150	610	X	R	x	1	823887	824487	1037	1043	823441.75	823944.67	823945.16	824500.81	824501.26	824671.29	824671.75	824974.73	824975.20	825475.26	825475.68	827039.32	0	1	x	x	362	662	384	0	T
3	f	28	l	0	2	36	132	1	F2C2.TIF	F2C4.TIF	F1C2.TIF	2	2	1	2	4	2	150	911	G	S	g	1	828003	828903	1027	1031	827531.69	828031.70	828035.10	828916.53	828916.98	829087.03	829087.47	829387.50	829387.92	829887.93	829888.38	831199.30	0	1	x	x	662	362	384	0	T
3	f	28	l	1	2	37	133	1	F2C2.TIF	F2C4.TIF	F1C3.TIF	2	2	1	2	4	3	150	508	G	J	j	0	832172	832672	883	890	831701.61	832204.61	832205.07	832685.03	832685.43	832855.48	832855.89	833155.95	833156.34	833656.36	833656.79	834767.05	0	1	x	x	662	362	384	1	D
3	f	28	l	0	2	38	134	-1	F1C1.TIF	F1C2.TIF	F2C1.TIF	1	1	2	1	2	1	150	877	V	X	m	0	835706	836606	983	981	835261.55	835761.55	835764.92	836619.84	836620.29	836790.37	836790.79	837090.83	837091.25	837591.28	837591.72	839134.76	0	1	x	x	362	662	384	0	O
3	f	28	l	0	2	39	135	-1	F1C4.TIF	F1C1.TIF	F2C4.TIF	1	1	2	4	1	4	150	697	G	S	g	1	840128	840828	886	890	839641.48	840144.58	840145.06	840841.55	840844.90	841014.93	841015.37	841315.42	841315.82	841815.87	841816.34	842544.77	0	1	x	x	362	662	384	0	T
3	f	28	l	0	2	40	136	-1	F1C4.TIF	F1C3.TIF	F2C4.TIF	1	1	2	4	3	4	150	705	V	J	v	1	843502	844202	964	976	843031.40	843534.37	843534.84	844215.37	844215.79	844385.81	844386.23	844686.24	844686.70	845186.75	845187.20	846174.78	0	1	x	x	362	662	384	0	T
3	f	28	l	0	2	41	137	1	F1C2.TIF	F1C3.TIF	F2C2.TIF	1	1	2	2	3	2	150	658	P	K	p	1	847143	847793	880	890	846671.34	847171.34	847174.71	847806.22	847806.70	847976.86	847977.27	848277.28	848277.72	848777.79	848778.20	849950.83	0	1	x	x	662	362	384	0	T
3	f	28	l	1	2	42	138	-1	F2C1.TIF	F2C4.TIF	F1C2.TIF	2	2	1	1	4	2	150	756	R	P	r	1	850921	851671	1006	1003	850451.27	850954.20	850954.68	851684.75	851685.17	851855.23	851855.65	852155.65	852156.04	852656.10	852656.56	853214.58	0	1	x	x	362	662	384	0	T
3	f	28	l	1	2	43	139	-1	F1C1.TIF	F1C4.TIF	F2C2.TIF	1	1	2	1	4	2	150	796	R	P	p	0	854192	854992	1018	1022	853711.21	854214.20	854214.69	855005.52	855005.95	855175.96	855176.41	855476.42	855476.81	855976.87	855977.30	856926.54	0	1	x	x	362	662	384	1	D
3	f	28	l	1	2	44	140	1	F1C1.TIF	F1C3.TIF	F2C4.TIF	1	1	2	1	3	4	150	537	L	J	j	0	857910	858460	974	989	857421.13	857924.04	857924.56	858474.45	858474.85	858644.87	858645.29	858945.29	858945.68	859445.74	859446.22	860158.65	0	1	x	x	662	362	384	1	D
3	f	28	l	1	2	45	141	1	F2C4.TIF	F2C1.TIF	F1C3.TIF	2	2	1	4	1	3	150	739	X	N	k	0	861128	861878	922	932	860651.07	861153.95	861154.46	861894.47	861894.91	862064.98	862065.42	862365.48	862365.90	862865.92	862866.37	863790.50	0	1	x	x	662	362	384	0	O
3	f	28	l	0	2	46	142	-1	F1C3.TIF	F1C4.TIF	F2C3.TIF	1	1	2	3	4	3	150	958	B	N	b	1	864926	865876	955	955	864291.01	864793.97	864794.47	865889.69	865890.11	866060.18	866060.62	866360.65	866361.03	866863.91	866864.38	867584.22	0	1	x	x	362	662	384	0	T
3	f	28	l	1	2	47	143	1	F2C1.TIF	F2C4.TIF	F1C2.TIF	2	2	1	1	4	2	150	508	N	S	n	1	868537	869037	867	875	868090.94	868590.94	868594.25	869050.52	869050.95	869223.94	869224.44	869524.47	869524.88	870024.95	870025.39	870798.37	0	1	x	x	662	362	384	0	T
3	f	28	l	0	2	48	144	-1	F2C3.TIF	F2C1.TIF	F1C3.TIF	2	2	1	3	1	3	150	799	N	J	n	1	871792	872592	956	963	871310.88	871813.78	871814.29	872605.34	872605.78	872775.97	872776.40	873076.46	873076.85	873576.86	873577.28	874334.32	0	1	x	x	362	662	384	0	T
3	f	28	l	1	2	49	145	1	F2C3.TIF	F2C1.TIF	F1C4.TIF	2	2	1	3	1	4	150	555	R	V	r	1	875309	875859	868	872	874820.81	875323.76	875324.28	875874.17	875874.58	876044.72	876045.18	876345.20	876345.61	876845.66	876846.13	877374.23	0	1	x	x	662	362	384	0	T
3	f	28	l	0	2	50	146	-1	F1C3.TIF	F1C2.TIF	F2C3.TIF	1	1	2	3	2	3	150	910	K	B	k	1	878333	879233	999	1000	877870.77	878373.70	878374.20	879246.80	879247.22	879417.27	879417.68	879717.73	879718.14	880218.20	880218.62	880798.10	0	1	x	x	362	662	384	0	T
3	f	28	l	1	2	51	147	-1	F2C4.TIF	F2C1.TIF	F1C3.TIF	2	2	1	4	1	3	150	870	V	L	v	1	881741	882641	987	991	881300.70	881803.60	881804.06	882654.43	882654.84	882824.86	882825.27	883125.34	883125.72	883625.78	883626.20	884430.15	0	1	x	x	362	662	384	0	T
3	f	28	l	0	2	52	148	1	F2C3.TIF	F2C4.TIF	F1C3.TIF	2	2	1	3	4	3	150	832	H	B	j	0	885380	886230	920	916	884920.63	885423.51	885424.00	886243.98	886244.44	886414.45	886414.88	886714.92	886715.34	887215.41	887215.89	888014.06	0	1	x	x	662	362	384	0	O
3	f	28	l	0	2	53	149	-1	F1C1.TIF	F1C3.TIF	F2C1.TIF	1	1	2	1	3	1	150	938	D	M	d	1	888969	889919	998	1002	888510.56	889010.57	889013.99	889934.05	889934.52	890104.69	890105.14	890405.20	890405.60	890905.66	890906.08	891725.90	0	1	x	x	362	662	384	0	T
3	f	28	l	1	2	54	150	1	F2C2.TIF	F2C4.TIF	F1C1.TIF	2	2	1	2	4	1	150	674	L	R	l	1	892690	893390	917	920	892220.50	892723.42	892723.92	893403.83	893404.28	893574.41	893574.87	893874.91	893875.31	894375.33	894375.82	894878.06	0	1	x	x	662	362	384	0	T
3	f	28	l	1	2	55	151	1	F1C3.TIF	F1C1.TIF	F2C4.TIF	1	1	2	3	1	4	150	530	N	B	m	0	895837	896387	900	915	895370.44	895873.33	895873.81	896400.39	896403.66	896573.69	896574.10	896874.13	896874.51	897374.52	897374.99	898045.94	0	1	x	x	662	362	384	0	O
3	f	28	l	0	2	56	152	1	F1C3.TIF	F1C1.TIF	F2C3.TIF	1	1	2	3	1	3	150	771	T	X	t	1	899004	899804	967	977	898530.38	899033.34	899033.83	899817.13	899817.55	899987.55	899988.04	900288.10	900288.49	900788.57	900789.02	901373.75	0	1	x	x	662	362	384	0	T
3	f	28	l	1	2	57	153	-1	F2C1.TIF	F2C3.TIF	F1C4.TIF	2	2	1	1	3	4	150	788	H	A	h	1	902331	903131	1020	1020	901860.32	902360.32	902363.62	903144.84	903145.26	903315.32	903315.79	903615.84	903616.27	904116.28	904116.73	904589.87	0	1	x	x	362	662	384	0	T
3	f	28	l	0	2	58	154	1	F1C1.TIF	F1C4.TIF	F2C1.TIF	1	1	2	1	4	1	150	996	R	V	r	1	905555	906555	1025	1022	905090.26	905593.16	905593.63	906568.57	906568.99	906739.04	906739.44	907039.47	907039.86	907539.86	907540.30	908077.81	0	1	x	x	662	362	384	0	T
3	f	28	l	1	2	59	155	1	F1C1.TIF	F1C3.TIF	F2C2.TIF	1	1	2	1	3	2	150	787	D	V	d	1	909163	909963	991	985	908570.20	909073.18	909073.65	909976.19	909976.65	910146.70	910147.12	910447.17	910447.62	910947.69	910948.13	911933.37	0	1	x	x	662	362	384	0	T
3	f	28	l	0	2	60	156	1	F2C1.TIF	F2C4.TIF	F1C1.TIF	2	2	1	1	4	1	150	794	L	J	l	1	912895	913695	912	918	912430.13	912933.08	912933.57	913709.01	913709.45	913879.47	913879.94	914179.94	914183.28	914683.32	914683.76	915229.58	0	1	x	x	662	362	384	0	T
3	f	28	l	0	2	61	157	1	F2C1.TIF	F2C3.TIF	F1C1.TIF	2	2	1	1	3	1	150	649	M	N	m	1	916204	916854	1004	1009	915740.06	916243.01	916243.49	916867.76	916868.19	917038.20	917038.64	917338.69	917339.10	917839.14	917839.61	918269.69	0	1	x	x	662	362	384	0	T
3	f	28	l	1	2	62	158	1	F2C4.TIF	F2C3.TIF	F1C1.TIF	2	2	1	4	3	1	150	667	A	V	a	1	919211	919911	975	985	918760.01	919260.02	919263.31	919924.73	919925.14	920095.18	920095.61	920395.66	920396.06	920896.09	920896.53	921469.49	0	1	x	x	662	362	384	0	T
3	f	28	l	1	2	63	159	1	F1C2.TIF	F1C4.TIF	F2C1.TIF	1	1	2	2	4	1	150	891	P	J	p	1	922434	923334	1001	1013	921969.96	922472.89	922473.37	923347.24	923347.71	923517.76	923518.21	923818.28	923818.66	924318.67	924319.08	925837.42	0	1	x	x	662	362	384	0	T
3	f	28	l	1	2	64	160	-1	F2C2.TIF	F2C1.TIF	F1C4.TIF	2	2	1	2	1	4	150	734	K	R	k	1	926802	927552	842	852	926339.88	926842.78	926843.25	927565.92	927566.35	927736.38	927736.81	928036.86	928037.30	928537.35	928537.78	929503.08	0	1	x	x	362	662	384	0	T
3	f	28	l	0	2	65	161	1	F2C3.TIF	F2C2.TIF	F1C3.TIF	2	2	1	3	2	3	150	603	N	L	m	0	930771	931371	938	951	929999.81	930502.77	930503.24	931384.99	931385.48	931555.49	931555.92	931855.95	931856.36	932356.41	932356.85	933245.23	0	1	x	x	662	362	384	0	O
3	f	28	l	1	2	66	162	-1	F2C3.TIF	F2C1.TIF	F1C2.TIF	2	2	1	3	1	2	150	954	B	L	b	1	934220	935170	890	902	933729.75	934232.62	934233.11	935183.23	935183.66	935353.67	935354.08	935654.10	935654.51	936154.55	936155.01	937503.03	0	1	x	x	362	662	384	0	T
3	f	28	l	1	2	67	163	-1	F2C2.TIF	F2C3.TIF	F1C1.TIF	2	2	1	2	3	1	150	918	S	L	s	1	938540	939440	830	837	938009.66	938512.55	938513.09	939454.09	939454.52	939624.56	939625.00	939925.03	939925.43	940425.43	940425.88	941645.09	0	1	x	x	362	662	384	0	T
3	f	28	l	1	2	68	164	-1	F1C3.TIF	F1C2.TIF	F2C4.TIF	1	1	2	3	2	4	150	707	M	P	m	1	942612	943312	844	854	942149.59	942652.53	942653.01	943325.84	943326.25	943496.26	943496.68	943796.71	943797.09	944297.12	944297.54	945629.05	0	1	x	x	362	662	384	0	T
3	f	28	l	1	2	69	165	1	F1C3.TIF	F1C1.TIF	F2C4.TIF	1	1	2	3	1	4	150	564	B	R	b	1	946594	947194	841	848	946119.51	946619.51	946622.82	947207.26	947207.68	947377.68	947378.12	947678.18	947678.58	948178.64	948179.12	949437.12	0	1	x	x	662	362	384	0	T
3	f	28	l	1	2	70	166	1	F1C2.TIF	F1C4.TIF	F2C3.TIF	1	1	2	2	4	3	150	912	T	N	t	1	950398	951298	899	904	949929.44	950432.33	950432.83	951312.78	951313.21	951483.25	951483.70	951783.76	951784.18	952284.20	952284.66	952764.86	0	1	x	x	662	362	384	0	T
3	f	28	l	0	2	71	167	-1	F2C2.TIF	F2C1.TIF	F1C2.TIF	2	2	1	2	1	2	150	935	P	L	r	0	953727	954677	938	942	953259.38	953762.29	953762.75	954692.79	954693.22	954863.29	954863.71	955163.73	955164.11	955664.15	955664.57	956284.71	0	1	x	x	362	662	384	0	O
3	f	28	l	1	2	72	168	-1	F1C4.TIF	F1C1.TIF	F2C2.TIF	1	1	2	4	1	2	150	683	J	R	l	0	957245	957945	816	818	956799.32	957302.43	957302.93	957958.68	957959.15	958129.22	958132.60	958432.65	958433.04	958933.09	958933.54	960766.62	0	1	x	x	362	662	384	0	O
3	f	28	l	0	2	73	169	-1	F1C1.TIF	F1C3.TIF	F2C1.TIF	1	1	2	1	3	1	150	972	H	D	d	0	961738	962738	904	903	961269.24	961772.18	961772.65	962752.59	962753.05	962923.18	962923.61	963223.63	963224.02	963724.06	963724.52	964494.55	0	1	x	x	362	662	384	1	D
3	f	28	l	1	2	74	170	-1	F1C3.TIF	F1C2.TIF	F2C1.TIF	1	1	2	3	2	1	150	709	H	D	d	0	965453	966153	1030	1050	964989.17	965492.21	965492.71	966166.89	966167.34	966337.36	966337.78	966637.78	966638.18	967138.19	967138.64	968286.37	0	1	x	x	362	662	384	1	D
3	f	28	l	0	2	75	171	1	F1C4.TIF	F1C3.TIF	F2C4.TIF	1	1	2	4	3	4	150	594	J	V	j	1	969255	969855	891	888	968789.10	969289.11	969292.55	969868.76	969869.18	970042.12	970042.60	970342.62	970343.03	970843.04	970843.46	971294.56	0	1	x	x	662	362	384	0	T
3	f	28	l	0	2	76	172	-1	F2C4.TIF	F2C2.TIF	F1C4.TIF	2	2	1	4	2	4	150	705	D	S	d	1	972263	972963	902	903	971789.04	972292.08	972292.55	972976.39	972976.83	973146.86	973147.25	973447.32	973447.77	973947.82	973948.26	974622.30	0	1	x	x	362	662	384	0	T
3	f	28	l	0	2	77	173	1	F2C1.TIF	F2C3.TIF	F1C1.TIF	2	2	1	1	3	1	150	896	V	P	v	1	975552	976452	913	914	975108.98	975611.92	975612.42	976465.09	976465.51	976635.56	976635.97	976936.02	976936.41	977436.43	977436.83	978318.36	0	1	x	x	662	362	384	0	T
3	f	28	l	0	2	78	174	1	F1C1.TIF	F1C4.TIF	F2C1.TIF	1	1	2	1	4	1	150	738	S	T	s	1	979303	980053	854	867	978818.92	979321.90	979322.38	980066.89	980067.31	980237.37	980237.78	980537.83	980538.25	981038.26	981038.68	981342.30	0	1	x	x	662	362	384	0	T
3	f	28	l	1	2	79	175	-1	F1C4.TIF	F1C3.TIF	F2C2.TIF	1	1	2	4	3	2	150	850	D	R	d	1	982659	983509	950	945	981828.86	982328.87	982332.13	983522.78	983523.20	983693.23	983693.65	983993.71	983994.12	984494.18	984494.60	984912.05	0	1	x	x	362	662	384	0	T
3	f	28	l	0	2	80	176	1	F1C3.TIF	F1C4.TIF	F2C3.TIF	1	1	2	3	4	3	150	728	S	V	s	1	985881	986631	926	937	985428.79	985928.80	985932.16	986644.47	986644.89	986814.91	986815.33	987115.39	987115.78	987615.82	987616.24	987982.07	0	1	x	x	662	362	384	0	T
3	f	28	l	1	2	81	177	1	F2C3.TIF	F2C1.TIF	F1C2.TIF	2	2	1	3	1	2	150	693	G	D	g	1	989343	990043	980	986	988478.75	988981.58	988982.10	990056.14	990056.59	990226.64	990227.07	990527.09	990527.49	991027.53	991028.00	991678.11	0	1	x	x	662	362	384	0	T
3	f	28	l	1	2	82	178	-1	F2C4.TIF	F2C2.TIF	F1C3.TIF	2	2	1	4	2	3	150	639	B	S	b	1	993026	993676	932	925	992178.67	992681.58	992682.08	993692.02	993692.49	993862.54	993862.95	994162.96	994163.38	994663.39	994663.82	995501.95	0	1	x	x	362	662	384	0	T
3	f	28	l	1	2	83	179	-1	F2C3.TIF	F2C2.TIF	F1C4.TIF	2	2	1	3	2	4	150	881	R	X	r	1	996472	997372	936	934	995998.61	996498.62	996501.91	997385.67	997386.10	997556.11	997556.56	997856.56	997856.98	998357.04	998357.47	999101.89	0	1	x	x	362	662	384	0	T
3	f	28	l	0	2	84	180	-1	F2C3.TIF	F2C1.TIF	F1C3.TIF	2	2	1	3	1	3	150	662	D	K	k	0	1000059	1000709	911	920	999588.54	1000088.56	1000091.85	1000722.22	1000722.64	1000892.68	1000893.14	1001193.18	1001193.58	1001693.60	1001694.05	1002828.30	0	1	x	x	362	662	384	1	D
3	f	28	l	1	2	85	181	1	F1C4.TIF	F1C3.TIF	F2C2.TIF	1	1	2	4	3	2	150	706	H	M	h	1	1003785	1004485	859	871	1003328.47	1003831.35	1003831.85	1004501.81	1004502.24	1004672.29	1004672.68	1004972.72	1004973.14	1005473.19	1005473.66	1005886.11	0	1	x	x	662	362	384	0	T
3	f	28	l	1	2	86	182	-1	F1C1.TIF	F1C2.TIF	F2C3.TIF	1	1	2	1	2	3	150	596	K	N	k	1	1006844	1007444	924	932	1006378.41	1006878.42	1006881.84	1007457.84	1007458.30	1007628.38	1007631.66	1007931.70	1007932.11	1008432.14	1008432.59	1008781.76	0	1	x	x	362	662	384	0	T
3	f	28	l	0	2	87	183	1	F2C2.TIF	F2C3.TIF	F1C2.TIF	2	2	1	2	3	2	150	812	V	M	v	1	1010004	1010804	953	962	1009268.36	1009768.37	1009771.73	1010817.69	1010818.14	1010988.21	1010991.52	1011291.59	1011291.98	1011792.05	1011792.48	1012671.63	0	1	x	x	662	362	384	0	T
3	f	28	l	0	2	88	184	1	F1C3.TIF	F1C2.TIF	F2C3.TIF	1	1	2	3	2	3	150	748	R	V	r	1	1013634	1014384	958	974	1013168.30	1013671.23	1013671.74	1014397.13	1014397.56	1014567.59	1014568.02	1014868.07	1014868.47	1015371.19	1015371.73	1015711.60	0	1	x	x	662	362	384	0	T
3	f	28	l	1	2	89	185	-1	F1C3.TIF	F1C4.TIF	F2C2.TIF	1	1	2	3	4	2	150	955	S	H	s	1	1016688	1017638	1005	1003	1016218.25	1016721.12	1016721.63	1017652.26	1017652.73	1017822.87	1017823.30	1018123.31	1018123.70	1018623.76	1018624.18	1018831.40	0	1	x	x	362	662	384	0	T
3	f	28	l	1	2	90	186	1	F2C4.TIF	F2C1.TIF	F1C2.TIF	2	2	1	4	1	2	150	546	P	B	p	1	1020054	1020604	934	941	1019328.18	1019828.19	1019831.49	1020617.88	1020618.29	1020791.29	1020791.75	1021091.81	1021092.20	1021592.26	1021592.70	1022511.42	0	1	x	x	662	362	384	0	T
3	f	28	l	1	2	91	187	-1	F1C1.TIF	F1C3.TIF	F2C4.TIF	1	1	2	1	3	4	150	904	T	J	t	1	1023473	1024373	1023	1033	1023008.12	1023511.04	1023511.54	1024386.64	1024387.09	1024557.15	1024557.59	1024857.65	1024858.05	1025358.06	1025361.48	1025805.76	0	1	x	x	362	662	384	0	T
3	f	28	l	1	2	92	188	-1	F2C3.TIF	F2C2.TIF	F1C4.TIF	2	2	1	3	2	4	150	601	P	V	p	1	1026765	1027365	1088	1109	1026298.06	1026801.00	1026801.50	1027378.19	1027381.64	1027551.65	1027552.09	1027852.16	1027852.56	1028352.61	1028353.04	1029165.52	0	1	x	x	362	662	384	0	T
3	f	28	l	1	2	93	189	-1	F2C3.TIF	F2C1.TIF	F1C4.TIF	2	2	1	3	1	4	150	743	H	N	h	1	1030086	1030836	1037	1046	1029647.99	1030148.00	1030151.33	1030851.42	1030851.88	1031021.94	1031022.37	1031322.41	1031322.82	1031822.83	1031823.29	1032173.40	0	1	x	x	362	662	384	0	T
3	f	28	l	0	2	94	190	-1	F1C1.TIF	F1C3.TIF	F2C1.TIF	1	1	2	1	3	1	150	931	G	X	g	1	1033169	1034119	1003	1004	1032687.93	1033190.81	1033191.29	1034133.10	1034133.59	1034303.61	1034304.05	1034604.05	1034604.50	1035104.56	1035104.98	1035741.15	0	1	x	x	362	662	384	0	T
3	f	28	l	1	2	95	191	1	F1C3.TIF	F1C2.TIF	F2C1.TIF	1	1	2	3	2	1	150	722	G	X	g	1	1036700	1037450	1126	1122	1036227.88	1036730.84	1036731.33	1037463.35	1037463.78	1037633.80	1037634.23	1037934.27	1037934.68	1038434.74	1038435.20	1038911.17	0	1	x	x	662	362	384	0	T
3	f	28	l	1	2	96	192	1	F1C4.TIF	F1C1.TIF	F2C3.TIF	1	1	2	4	1	3	150	718	L	H	l	1	1039850	1040600	1000	1007	1039407.81	1039910.76	1039911.26	1040613.30	1040613.75	1040783.78	1040784.23	1041084.27	1041084.67	1041584.74	1041585.21	1042333.30	0	1	x	x	662	362	384	0	T
3	f	28	l	1	3	1	193	-1	F2C4.TIF	F2C2.TIF	F1C3.TIF	2	2	1	4	2	3	150	872	M	S	m	1	1106096	1106996	1051	1053	1105636.61	1106139.48	1106139.98	1107010.10	1107010.52	1107180.59	1107181.01	1107481.06	1107481.44	1107981.52	1107981.96	1112779.93	0	1	x	x	362	662	384	0	T
3	f	28	l	1	3	2	194	1	F1C4.TIF	F1C3.TIF	F2C2.TIF	1	1	2	4	3	2	150	516	M	X	m	1	1113782	1114332	881	886	1113296.47	1113796.48	1113799.94	1114345.46	1114345.90	1114515.93	1114516.38	1114816.41	1114819.47	1115319.52	1115319.92	1118989.61	0	1	x	x	662	362	384	0	T
3	f	28	l	1	3	3	195	1	F1C3.TIF	F1C2.TIF	F2C1.TIF	1	1	2	3	2	1	150	566	S	G	s	1	1119986	1120586	966	971	1119496.36	1119999.28	1119999.80	1120599.64	1120600.08	1120770.15	1120770.59	1121070.64	1121071.07	1121571.09	1121571.55	1122411.78	0	1	x	x	662	362	384	0	T
3	f	28	l	1	3	4	196	-1	F2C4.TIF	F2C3.TIF	F1C2.TIF	2	2	1	4	3	2	150	551	S	P	s	1	1123370	1123920	1042	1059	1122906.30	1123409.13	1123409.66	1123933.82	1123934.24	1124104.29	1124104.74	1124404.80	1124405.20	1124905.22	1124905.69	1125883.63	0	1	x	x	362	662	384	0	T
3	f	28	l	1	3	5	197	1	F2C2.TIF	F2C4.TIF	F1C1.TIF	2	2	1	2	4	1	150	877	L	K	l	1	1126842	1127742	968	963	1126376.24	1126876.25	1126879.58	1127755.62	1127756.09	1127926.16	1127929.47	1128229.53	1128229.91	1128729.98	1128730.40	1129389.41	0	1	x	x	662	362	384	0	T
3	f	28	l	1	3	6	198	1	F2C2.TIF	F2C3.TIF	F1C4.TIF	2	2	1	2	3	4	150	809	P	A	p	1	1130357	1131157	977	985	1129886.18	1130389.08	1130389.53	1131170.54	1131171.00	1131341.13	1131341.55	1131641.59	1131641.98	1132141.99	1132142.40	1133115.58	0	1	x	x	662	362	384	0	T
3	f	28	l	1	3	7	199	-1	F1C2.TIF	F1C1.TIF	F2C4.TIF	1	1	2	2	1	4	150	868	S	R	s	1	1134082	1134982	999	1009	1133616.11	1134116.11	1134119.38	1134996.01	1134999.29	1135169.35	1135169.74	1135469.78	1135470.18	1135970.24	1135970.67	1136379.28	0	1	x	x	362	662	384	0	T
3	f	28	l	0	3	8	200	-1	F2C4.TIF	F2C3.TIF	F1C4.TIF	2	2	1	4	3	4	150	501	G	T	g	1	1137623	1138123	969	976	1136866.05	1137368.92	1137369.38	1138139.46	1138139.88	1138309.93	1138310.33	1138610.40	1138610.80	1139110.84	1139111.28	1140299.34	0	1	x	x	362	662	384	0	T
3	f	28	l	1	3	9	201	-1	F1C4.TIF	F1C3.TIF	F2C1.TIF	1	1	2	4	3	1	150	678	R	B	r	1	1141406	1142106	953	963	1140795.98	1141298.91	1141299.44	1142119.50	1142119.92	1142289.96	1142290.46	1142590.49	1142590.93	1143090.99	1143091.48	1143691.33	0	1	x	x	362	662	384	0	T
3	f	28	l	0	3	10	202	1	F2C2.TIF	F2C4.TIF	F1C2.TIF	2	2	1	2	4	2	150	781	R	N	r	1	1144662	1145462	961	973	1144175.91	1144678.81	1144679.32	1145475.16	1145475.63	1145645.70	1145649.17	1145949.23	1145949.63	1146449.67	1146450.10	1147309.16	0	1	x	x	662	362	384	0	T
3	f	28	l	1	3	11	203	-1	F2C3.TIF	F2C4.TIF	F1C1.TIF	2	2	1	3	4	1	150	815	T	S	t	1	1148275	1149075	939	949	1147805.85	1148305.86	1148309.21	1149089.29	1149089.74	1149259.90	1149260.32	1149560.34	1149560.76	1150060.80	1150061.24	1150669.11	0	1	x	x	362	662	384	0	T
3	f	28	l	1	3	12	204	1	F1C1.TIF	F1C3.TIF	F2C4.TIF	1	1	2	1	3	4	150	694	R	M	r	1	1151611	1152311	931	936	1151165.79	1151668.72	1151669.21	1152324.63	1152325.06	1152495.12	1152495.57	1152795.59	1152798.95	1153298.95	1153299.40	1154043.39	0	1	x	x	662	362	384	0	T
3	f	28	l	1	3	13	205	-1	F2C1.TIF	F2C4.TIF	F1C3.TIF	2	2	1	1	4	3	150	563	T	S	t	1	1155020	1155620	920	943	1154535.72	1155035.73	1155039.08	1155633.46	1155633.88	1155803.94	1155804.40	1156104.45	1156104.85	1156604.94	1156605.41	1157068.90	0	1	x	x	362	662	384	0	T
3	f	28	l	1	3	14	206	1	F1C1.TIF	F1C2.TIF	F2C3.TIF	1	1	2	1	2	3	150	794	D	K	d	1	1228364	1229164	960	973	1227924.39	1228424.40	1228427.91	1229177.79	1229178.22	1229348.27	1229348.72	1229648.74	1229649.14	1230149.21	1230149.68	1231099.89	0	2	x	x	662	362	384	0	T
3	f	28	l	1	3	15	207	1	F1C3.TIF	F1C2.TIF	F2C4.TIF	1	1	2	3	2	4	150	550	J	A	j	1	1232059	1232609	945	939	1231594.32	1232097.24	1232097.71	1232622.51	1232622.92	1232792.94	1232793.36	1233093.40	1233093.78	1233593.79	1233594.23	1238877.38	0	2	x	x	662	362	384	0	T
3	f	28	l	1	3	16	208	1	F1C1.TIF	F1C3.TIF	F2C4.TIF	1	1	2	1	3	4	150	796	X	K	x	1	1239906	1240706	1051	1067	1239414.17	1239917.11	1239917.60	1240719.96	1240720.37	1240890.39	1240890.80	1241190.82	1241191.20	1241691.22	1241691.64	1242139.44	0	2	x	x	662	362	384	0	T
3	f	28	l	0	3	17	209	-1	F2C3.TIF	F2C2.TIF	F1C3.TIF	2	2	1	3	2	3	150	810	T	N	t	1	1243103	1243903	1002	1001	1242634.12	1243134.12	1243137.39	1243917.38	1243917.81	1244087.89	1244088.30	1244388.35	1244388.73	1244888.77	1244889.18	1245483.59	0	2	x	x	362	662	384	0	T
3	f	28	l	0	3	18	210	1	F1C3.TIF	F1C4.TIF	F2C3.TIF	1	1	2	3	4	3	150	847	S	A	s	1	1246446	1247296	962	967	1245974.05	1246474.05	1246477.33	1247309.40	1247309.83	1247479.85	1247480.27	1247780.31	1247780.70	1248280.74	1248281.14	1249243.54	0	2	x	x	662	362	384	0	T
3	f	28	l	1	3	19	211	-1	F1C4.TIF	F1C1.TIF	F2C2.TIF	1	1	2	4	1	2	150	541	K	A	k	1	1250194	1250744	944	941	1249733.99	1250236.93	1250237.41	1250758.24	1250758.66	1250928.71	1250929.14	1251229.19	1251229.59	1251729.62	1251730.05	1256251.38	0	2	x	x	362	662	384	0	T
3	f	28	l	0	3	20	212	-1	F1C1.TIF	F1C2.TIF	F2C1.TIF	1	1	2	1	2	1	150	675	A	K	a	1	1257248	1257948	1011	1010	1256783.86	1257286.74	1257287.25	1257961.43	1257961.86	1258131.86	1258132.30	1258432.31	1258432.72	1258932.74	1258933.18	1259499.19	0	2	x	x	362	662	384	0	T
3	f	28	l	0	3	21	213	-1	F2C4.TIF	F2C3.TIF	F1C4.TIF	2	2	1	4	3	4	150	971	T	K	t	1	1260557	1261557	978	985	1259993.79	1260493.80	1260497.12	1261570.38	1261570.84	1261740.88	1261741.36	1262041.41	1262041.81	1262541.82	1262542.29	1263196.95	0	2	x	x	362	662	384	0	T
3	f	28	l	1	3	22	214	1	F2C2.TIF	F2C4.TIF	F1C1.TIF	2	2	1	2	4	1	150	835	R	H	r	1	1264157	1265007	941	938	1263693.74	1264196.63	1264197.13	1265021.00	1265021.45	1265191.50	1265191.92	1265491.93	1265492.32	1265992.38	1265992.81	1266858.96	0	2	x	x	662	362	384	0	T
3	f	28	l	1	3	23	215	-1	F1C3.TIF	F1C4.TIF	F2C1.TIF	1	1	2	3	4	1	150	891	D	L	d	1	1267817	1268717	954	958	1267353.65	1267856.63	1267857.10	1268730.63	1268731.04	1268901.07	1268901.48	1269201.52	1269201.91	1269701.97	1269702.39	1270476.84	0	2	x	x	362	662	384	0	T
3	f	28	l	1	3	24	216	1	F2C1.TIF	F2C3.TIF	F1C2.TIF	2	2	1	1	3	2	150	873	B	S	b	1	1271439	1272339	1005	1012	1270973.60	1271473.60	1271476.90	1272352.39	1272352.81	1272522.89	1272523.31	1272823.32	1272823.71	1273326.43	1273326.89	1274138.91	0	2	x	x	662	362	384	0	T
3	f	28	l	0	3	25	217	1	F1C2.TIF	F1C3.TIF	F2C2.TIF	1	1	2	2	3	2	150	503	X	T	x	1	1275099	1275599	888	892	1274633.52	1275133.53	1275136.86	1275612.13	1275612.55	1275782.57	1275783.01	1276083.06	1276083.44	1276583.44	1276586.77	1277130.97	0	2	x	x	662	362	384	0	T
3	f	28	l	0	3	26	218	-1	F2C1.TIF	F2C4.TIF	F1C1.TIF	2	2	1	1	4	1	150	932	T	G	t	1	1278089	1279039	994	992	1277623.47	1278126.38	1278126.87	1279052.82	1279053.30	1279223.34	1279226.75	1279526.82	1279527.22	1280027.27	1280027.69	1280570.97	0	2	x	x	362	662	384	0	T
3	f	28	l	1	3	27	219	-1	F2C1.TIF	F2C2.TIF	F1C3.TIF	2	2	1	1	2	3	150	872	N	K	k	0	1281538	1282438	950	952	1281063.41	1281566.34	1281566.85	1282451.77	1282452.21	1282622.27	1282622.68	1282922.75	1282923.15	1283423.16	1283426.54	1284236.69	0	2	x	x	362	662	384	1	D
3	f	28	l	0	3	28	220	-1	F1C1.TIF	F1C2.TIF	F2C1.TIF	1	1	2	1	2	1	150	643	A	G	a	1	1285182	1285832	928	932	1284733.34	1285233.35	1285236.74	1285846.74	1285847.17	1286017.23	1286017.66	1286317.72	1286318.12	1286818.16	1286818.66	1287403.01	0	2	x	x	362	662	384	0	T
3	f	28	l	1	3	29	221	-1	F1C2.TIF	F1C3.TIF	F2C4.TIF	1	1	2	2	3	4	150	819	K	M	k	1	1288358	1289208	968	969	1287893.29	1288396.31	1288396.82	1289221.24	1289221.69	1289391.70	1289392.14	1289692.16	1289692.59	1290192.60	1290193.02	1290716.49	0	2	x	x	362	662	384	0	T
3	f	28	l	0	3	30	222	1	F1C3.TIF	F1C2.TIF	F2C3.TIF	1	1	2	3	2	3	150	979	K	L	k	1	1291761	1292761	1007	1003	1291213.24	1291716.11	1291716.57	1292776.66	1292777.07	1292947.12	1292947.52	1293247.57	1293247.96	1293747.98	1293748.45	1294298.63	0	2	x	x	662	362	384	0	T
3	f	28	l	0	3	31	223	1	F1C1.TIF	F1C4.TIF	F2C1.TIF	1	1	2	1	4	1	150	804	L	B	l	1	1295263	1296063	985	985	1294793.15	1295296.07	1295296.58	1296076.54	1296076.95	1296247.03	1296247.45	1296547.45	1296547.84	1297047.87	1297048.31	1297546.43	0	2	x	x	662	362	384	0	T
3	f	28	l	1	3	32	224	-1	F2C2.TIF	F2C4.TIF	F1C1.TIF	2	2	1	2	4	1	150	519	X	V	x	1	1298505	1299055	968	971	1298033.10	1298536.02	1298536.48	1299068.28	1299068.72	1299238.76	1299239.17	1299539.21	1299539.60	1300039.60	1300040.01	1300922.53	0	2	x	x	362	662	384	0	T
3	f	28	l	1	3	33	225	1	F2C2.TIF	F2C3.TIF	F1C1.TIF	2	2	1	2	3	1	150	869	P	X	p	1	1302312	1303212	959	966	1301413.03	1301916.00	1301916.51	1303226.53	1303226.99	1303397.00	1303397.44	1303697.44	1303697.86	1304197.90	1304198.36	1305130.44	0	2	x	x	662	362	384	0	T
3	f	28	l	0	3	34	226	1	F2C1.TIF	F2C2.TIF	F1C1.TIF	2	2	1	1	2	1	150	715	H	V	h	1	1306092	1306842	947	947	1305622.96	1306125.82	1306126.31	1306856.28	1306856.75	1307026.82	1307027.24	1307327.25	1307327.71	1307827.74	1307828.20	1308282.41	0	2	x	x	662	362	384	0	T
3	f	28	l	1	3	35	227	1	F2C2.TIF	F2C4.TIF	F1C1.TIF	2	2	1	2	4	1	150	676	K	S	k	1	1309245	1309945	924	932	1308772.89	1309275.83	1309276.34	1309958.56	1309958.98	1310129.01	1310129.46	1310429.49	1310429.92	1310929.98	1310930.44	1311562.28	0	2	x	x	662	362	384	0	T
3	f	28	l	1	3	36	228	1	F1C3.TIF	F1C2.TIF	F2C1.TIF	1	1	2	3	2	1	150	763	V	S	s	0	1312525	1313275	902	907	1312052.83	1312555.78	1312556.30	1313288.41	1313288.84	1313458.92	1313459.32	1313759.33	1313759.74	1314259.81	1314260.28	1314826.16	0	2	x	x	662	362	384	1	D
3	f	28	l	1	3	37	229	-1	F1C4.TIF	F1C2.TIF	F2C1.TIF	1	1	2	4	2	1	150	864	M	P	m	1	1315777	1316627	949	943	1315312.79	1315815.73	1315816.24	1316641.05	1316641.48	1316811.53	1316811.99	1317112.04	1317112.46	1317612.53	1317615.97	1318026.05	0	2	x	x	362	662	384	0	T
3	f	28	l	0	3	38	230	1	F1C1.TIF	F1C2.TIF	F2C1.TIF	1	1	2	1	2	1	150	929	T	H	t	1	1318998	1319948	1031	1027	1318512.72	1319012.73	1319016.11	1319961.61	1319962.07	1320132.17	1320132.63	1320432.70	1320436.09	1320936.16	1320936.56	1321625.92	0	2	x	x	662	362	384	0	T
3	f	28	l	0	3	39	231	1	F2C4.TIF	F2C2.TIF	F1C4.TIF	2	2	1	4	2	4	150	912	S	M	s	1	1322590	1323490	997	999	1322122.66	1322622.66	1322625.96	1323506.07	1323506.50	1323676.57	1323676.97	1323977.02	1323977.42	1324477.46	1324477.89	1325098.19	0	2	x	x	662	362	384	0	T
3	f	28	l	0	3	40	232	-1	F1C4.TIF	F1C1.TIF	F2C4.TIF	1	1	2	4	1	4	150	828	A	R	a	1	1326203	1327053	997	998	1325602.59	1326102.60	1326105.95	1327066.38	1327066.81	1327236.82	1327237.26	1327537.28	1327537.70	1328037.70	1328038.14	1328682.02	0	2	x	x	362	662	384	0	T
3	f	28	l	1	3	41	233	-1	F2C3.TIF	F2C1.TIF	F1C4.TIF	2	2	1	3	1	4	150	561	P	B	p	1	1329642	1330192	1013	1028	1329172.52	1329672.53	1329675.90	1330205.89	1330206.31	1330376.34	1330376.78	1330676.82	1330677.21	1331177.28	1331177.74	1332057.86	0	2	x	x	362	662	384	0	T
3	f	28	l	0	3	42	234	-1	F2C2.TIF	F2C1.TIF	F1C2.TIF	2	2	1	2	1	2	150	741	D	X	d	1	1333019	1333769	968	977	1332552.46	1333052.47	1333055.75	1333785.83	1333786.26	1333956.35	1333956.78	1334256.82	1334257.21	1334757.24	1334757.73	1335577.71	0	2	x	x	362	662	384	0	T
3	f	28	l	0	3	43	235	-1	F1C2.TIF	F1C4.TIF	F2C2.TIF	1	1	2	2	4	2	150	586	L	B	l	1	1336545	1337145	974	972	1336072.40	1336575.32	1336575.84	1337158.53	1337158.96	1337328.97	1337329.43	1337629.45	1337629.88	1338129.89	1338130.34	1338955.69	0	2	x	x	362	662	384	0	T
3	f	28	l	1	3	44	236	1	F2C2.TIF	F2C1.TIF	F1C4.TIF	2	2	1	2	1	4	150	947	D	P	d	1	1339916	1340866	941	944	1339452.33	1339955.28	1339955.77	1340879.22	1340879.64	1341049.68	1341050.09	1341350.16	1341350.55	1341850.60	1341851.05	1342505.54	0	2	x	x	662	362	384	0	T
3	f	28	l	0	3	45	237	1	F2C3.TIF	F2C1.TIF	F1C3.TIF	2	2	1	3	1	3	150	969	H	D	h	1	1343475	1344425	1013	1018	1343012.28	1343512.28	1343515.65	1344439.00	1344439.42	1344609.52	1344609.93	1344909.99	1344910.38	1345410.43	1345410.86	1345785.61	0	2	x	x	662	362	384	0	T
3	f	28	l	1	3	46	238	1	F1C2.TIF	F1C4.TIF	F2C1.TIF	1	1	2	2	4	1	150	725	S	T	s	1	1346746	1347496	917	917	1346272.21	1346775.09	1346775.57	1347509.76	1347510.19	1347680.23	1347680.68	1347980.72	1347981.14	1348481.18	1348481.63	1348777.52	0	2	x	x	662	362	384	0	T
3	f	28	l	0	3	47	239	-1	F2C3.TIF	F2C2.TIF	F1C3.TIF	2	2	1	3	2	3	150	627	D	K	k	0	1349736	1350386	973	977	1349272.15	1349775.00	1349775.51	1350399.40	1350399.87	1350569.93	1350570.36	1350870.41	1350870.80	1351370.85	1351371.29	1352057.39	0	2	x	x	362	662	384	1	D
3	f	28	l	0	3	48	240	-1	F2C2.TIF	F2C1.TIF	F1C2.TIF	2	2	1	2	1	2	150	659	T	P	t	1	1353017	1353667	968	966	1352552.10	1353052.11	1353055.46	1353680.10	1353680.52	1353850.57	1353851.00	1354151.01	1354151.43	1354651.46	1354651.90	1355529.46	0	2	x	x	362	662	384	0	T
3	f	28	l	0	3	49	241	1	F1C1.TIF	F1C2.TIF	F2C1.TIF	1	1	2	1	2	1	150	880	D	V	d	1	1356487	1357387	1001	1016	1356022.04	1356525.01	1356525.51	1357401.06	1357401.50	1357571.58	1357572.03	1357874.96	1357875.40	1358375.43	1358375.85	1359115.41	0	2	x	x	662	362	384	0	T
3	f	28	l	1	3	50	242	-1	F1C3.TIF	F1C2.TIF	F2C1.TIF	1	1	2	3	2	1	150	636	G	D	g	1	1360075	1360725	952	966	1359611.97	1360114.77	1360115.23	1360738.60	1360739.02	1360909.06	1360909.54	1361209.55	1361209.95	1361710.01	1361710.45	1362537.39	0	2	x	x	362	662	384	0	T
3	f	28	l	0	3	51	243	-1	F2C2.TIF	F2C4.TIF	F1C2.TIF	2	2	1	2	4	2	150	724	X	A	x	1	1363500	1364250	861	874	1363031.91	1363534.82	1363535.35	1364265.23	1364265.66	1364435.68	1364436.09	1364736.15	1364736.54	1365236.61	1365237.05	1366249.24	0	2	x	x	362	662	384	0	T
3	f	28	l	1	3	52	244	-1	F2C4.TIF	F2C2.TIF	F1C3.TIF	2	2	1	4	2	3	150	969	S	X	s	1	1367189	1368139	870	874	1366741.84	1367244.70	1367245.17	1368155.10	1368155.51	1368325.55	1368325.97	1368625.98	1368626.38	1369126.41	1369126.85	1369769.33	0	2	x	x	362	662	384	0	T
3	f	28	l	0	3	53	245	-1	F1C2.TIF	F1C1.TIF	F2C2.TIF	1	1	2	2	1	2	150	854	H	K	h	1	1370731	1371581	944	937	1370261.78	1370764.66	1370765.11	1371595.08	1371595.51	1371765.74	1371766.17	1372066.21	1372066.67	1372566.77	1372567.19	1373481.19	0	2	x	x	362	662	384	0	T
3	f	28	l	0	3	54	246	1	F2C2.TIF	F2C4.TIF	F1C2.TIF	2	2	1	2	4	2	150	758	V	B	b	0	1374424	1375174	889	896	1373981.71	1374481.72	1374485.07	1375187.38	1375187.81	1375357.82	1375358.26	1375658.29	1375658.72	1376158.74	1376159.20	1376875.04	0	2	x	x	662	362	384	1	D
3	f	28	l	0	3	55	247	-1	F1C1.TIF	F1C3.TIF	F2C1.TIF	1	1	2	1	3	1	150	943	B	L	b	1	1377807	1378757	903	906	1377361.65	1377864.57	1377865.10	1378770.28	1378770.71	1378940.74	1378941.20	1379241.21	1379241.61	1379744.57	1379745.06	1380841.10	0	2	x	x	362	662	384	0	T
3	f	28	l	0	3	56	248	1	F1C1.TIF	F1C4.TIF	F2C1.TIF	1	1	2	1	4	1	150	697	V	R	v	1	1381775	1382475	841	847	1381331.57	1381831.57	1381834.89	1382488.95	1382489.38	1382659.38	1382659.80	1382959.83	1382960.22	1383460.28	1383460.72	1384441.07	0	2	x	x	662	362	384	0	T
3	f	28	l	0	3	57	249	1	F2C3.TIF	F2C4.TIF	F1C3.TIF	2	2	1	3	4	3	150	814	B	G	g	0	1385408	1386208	847	859	1384941.52	1385444.53	1385445.05	1386221.53	1386224.89	1386394.95	1386395.41	1386695.42	1386695.84	1387195.88	1387196.34	1387609.08	0	2	x	x	662	362	384	1	D
3	f	28	l	0	3	58	250	-1	F1C4.TIF	F1C1.TIF	F2C4.TIF	1	1	2	4	1	4	150	982	T	R	t	1	1388576	1389576	938	942	1388101.45	1388604.43	1388604.96	1389589.40	1389589.83	1389759.86	1389760.31	1390060.38	1390060.82	1390560.89	1390561.33	1391128.81	0	2	x	x	362	662	384	0	T
3	f	28	l	0	3	59	251	-1	F1C2.TIF	F1C3.TIF	F2C2.TIF	1	1	2	2	3	2	150	878	H	B	h	1	1392079	1392979	880	894	1391621.42	1392124.23	1392124.71	1392994.81	1392995.26	1393165.28	1393165.73	1393465.75	1393466.18	1393966.23	1393966.68	1394504.63	0	2	x	x	362	662	384	0	T
3	f	28	l	1	3	60	252	-1	F1C4.TIF	F1C1.TIF	F2C2.TIF	1	1	2	4	1	2	150	730	X	J	x	1	1395467	1396217	903	908	1395001.33	1395501.34	1395504.67	1396230.97	1396231.39	1396404.49	1396405.01	1396705.07	1396705.52	1397205.55	1397205.99	1397816.67	0	2	x	x	362	662	384	0	T
3	f	28	l	1	3	61	253	-1	F2C4.TIF	F2C3.TIF	F1C2.TIF	2	2	1	4	3	2	150	653	J	T	t	0	1398798	1399448	903	921	1398311.27	1398814.23	1398814.76	1399464.60	1399465.04	1399635.06	1399635.48	1399935.49	1399935.92	1400435.93	1400436.38	1401160.99	0	2	x	x	362	662	384	1	D
3	f	28	l	0	3	62	254	1	F2C3.TIF	F2C1.TIF	F1C3.TIF	2	2	1	3	1	3	150	821	J	H	j	1	1402133	1402983	870	877	1401651.21	1402154.18	1402154.66	1402996.24	1402996.69	1403166.71	1403167.11	1403467.14	1403467.53	1403967.55	1403967.97	1404696.61	0	2	x	x	662	362	384	0	T
3	f	28	l	1	3	63	255	-1	F1C3.TIF	F1C2.TIF	F2C4.TIF	1	1	2	3	2	4	150	611	X	T	x	1	1405795	1406395	872	876	1405201.14	1405704.04	1405704.50	1406408.06	1406408.50	1406578.54	1406578.98	1406879.04	1406879.43	1407379.49	1407379.91	1407786.38	0	2	x	x	362	662	384	0	T
3	f	28	l	0	3	64	256	-1	F1C3.TIF	F1C1.TIF	F2C3.TIF	1	1	2	3	1	3	150	881	H	P	h	1	1408739	1409639	950	958	1408281.10	1408784.00	1408784.53	1409654.45	1409654.88	1409824.91	1409825.32	1410125.35	1410125.72	1410625.76	1410626.17	1411560.54	0	2	x	x	362	662	384	0	T
3	f	28	l	1	3	65	257	1	F2C1.TIF	F2C2.TIF	F1C4.TIF	2	2	1	1	2	4	150	516	S	L	s	1	1412805	1413355	895	901	1412061.02	1412561.03	1412564.50	1413368.68	1413369.13	1413539.14	1413539.61	1413839.66	1413840.07	1414340.16	1414340.63	1415288.58	0	2	x	x	662	362	384	0	T
3	f	28	l	1	3	66	258	-1	F1C4.TIF	F1C3.TIF	F2C1.TIF	1	1	2	4	3	1	150	647	L	A	l	1	1416266	1416916	904	912	1415780.95	1416283.81	1416284.32	1416929.29	1416929.69	1417099.77	1417100.21	1417400.24	1417400.64	1417900.69	1417901.13	1418776.35	0	2	x	x	362	662	384	0	T
3	f	28	l	1	3	67	259	-1	F2C1.TIF	F2C3.TIF	F1C4.TIF	2	2	1	1	3	4	150	968	P	R	p	1	1419739	1420689	945	949	1419270.89	1419773.81	1419774.29	1420704.31	1420704.73	1420874.94	1420875.36	1421175.41	1421175.80	1421675.86	1421676.27	1422506.13	0	2	x	x	362	662	384	0	T
3	f	28	l	1	3	68	260	1	F1C4.TIF	F1C3.TIF	F2C1.TIF	1	1	2	4	3	1	150	935	X	N	x	1	1423489	1424439	1044	1042	1423010.83	1423513.70	1423514.16	1424454.19	1424454.60	1424624.66	1424625.07	1424925.09	1424925.47	1425425.51	1425425.93	1425928.24	0	2	x	x	662	362	384	0	T
3	f	28	l	0	3	69	261	-1	F1C2.TIF	F1C3.TIF	F2C2.TIF	1	1	2	2	3	2	150	744	M	N	m	1	1426900	1427650	916	920	1426420.76	1426923.75	1426924.29	1427664.13	1427664.58	1427834.58	1427834.99	1428135.00	1428135.42	1428635.47	1428635.88	1429129.85	0	2	x	x	362	662	384	0	T
3	f	28	l	0	3	70	262	1	F1C1.TIF	F1C3.TIF	F2C1.TIF	1	1	2	1	3	1	150	708	X	A	x	1	1430089	1430789	934	940	1429620.72	1430123.23	1430123.72	1430804.10	1430804.52	1430974.59	1430975.02	1431275.03	1431275.46	1431775.49	1431775.95	1432216.36	0	2	x	x	662	362	384	0	T
3	f	28	l	0	3	71	263	1	F2C2.TIF	F2C1.TIF	F1C2.TIF	2	2	1	2	1	2	150	881	P	J	p	1	1433179	1434079	863	869	1432710.65	1433213.61	1433214.13	1434093.93	1434094.35	1434264.40	1434264.81	1434564.83	1434565.23	1435065.25	1435065.66	1435914.05	0	2	x	x	662	362	384	0	T
3	f	28	l	0	3	72	264	1	F2C4.TIF	F2C2.TIF	F1C4.TIF	2	2	1	4	2	4	150	998	S	M	s	1	1436879	1437879	959	949	1436410.59	1436913.65	1436914.13	1437893.97	1437894.40	1438064.52	1438064.96	1438365.02	1438365.44	1438865.46	1438865.92	1439193.87	0	2	x	x	662	362	384	0	T
3	f	28	l	1	3	73	265	-1	F1C4.TIF	F1C2.TIF	F2C3.TIF	1	1	2	4	2	3	150	503	L	D	l	1	1440170	1440670	925	921	1439690.52	1440193.42	1440193.89	1440683.79	1440684.19	1440854.27	1440854.68	1441154.75	1441155.13	1441655.21	1441655.62	1442603.76	0	2	x	x	362	662	384	0	T
3	f	28	l	0	3	74	266	1	F1C4.TIF	F1C3.TIF	F2C4.TIF	1	1	2	4	3	4	150	618	M	H	m	1	1443556	1444206	900	910	1443100.46	1443603.33	1443603.79	1444219.36	1444219.79	1444389.85	1444390.27	1444690.27	1444693.54	1445193.54	1445193.95	1445643.65	0	2	x	x	662	362	384	0	T
3	f	28	l	1	3	75	267	1	F2C4.TIF	F2C1.TIF	F1C3.TIF	2	2	1	4	1	3	150	645	X	N	x	1	1446604	1447254	949	962	1446140.40	1446640.42	1446643.68	1447267.85	1447268.25	1447438.31	1447438.75	1447738.81	1447739.24	1448239.29	1448239.75	1448825.83	0	2	x	x	662	362	384	0	T
3	f	28	l	0	3	76	268	1	F2C1.TIF	F2C4.TIF	F1C1.TIF	2	2	1	1	4	1	150	640	G	N	g	1	1449793	1450443	861	865	1449320.35	1449823.29	1449823.78	1450456.82	1450457.24	1450627.30	1450627.75	1450927.77	1450928.16	1451428.21	1451428.63	1451913.61	0	2	x	x	662	362	384	0	T
3	f	28	l	0	3	77	269	1	F1C2.TIF	F1C3.TIF	F2C2.TIF	1	1	2	2	3	2	150	865	N	K	m	0	1452862	1453712	846	850	1452410.30	1452913.26	1452913.75	1453725.68	1453726.10	1453896.17	1453896.60	1454196.67	1454197.07	1454697.10	1454697.53	1455083.45	0	2	x	x	662	362	384	0	O
3	f	28	l	0	3	78	270	1	F2C2.TIF	F2C4.TIF	F1C2.TIF	2	2	1	2	4	2	150	833	K	J	k	1	1456047	1456897	904	916	1455580.24	1456083.14	1456083.64	1456910.12	1456913.51	1457083.62	1457084.04	1457384.10	1457384.48	1457884.50	1457884.91	1458217.61	0	2	x	x	662	362	384	0	T
3	f	28	l	0	3	79	271	-1	F2C3.TIF	F2C1.TIF	F1C3.TIF	2	2	1	3	1	3	150	794	M	K	m	1	1459153	1459953	881	890	1458710.17	1459210.17	1459213.51	1459966.99	1459967.42	1460137.45	1460137.87	1460437.90	1460438.29	1460938.29	1460938.74	1461657.74	0	2	x	x	362	662	384	0	T
3	f	28	l	1	3	80	272	1	F1C2.TIF	F1C3.TIF	F2C1.TIF	1	1	2	2	3	1	150	773	G	M	g	1	1462631	1463431	835	846	1462150.11	1462653.00	1462653.46	1463444.85	1463445.26	1463615.47	1463615.88	1463915.94	1463916.32	1464416.38	1464416.79	1464809.77	0	2	x	x	662	362	384	0	T
3	f	28	l	0	3	81	273	1	F2C3.TIF	F2C2.TIF	F1C3.TIF	2	2	1	3	2	3	150	615	S	J	s	1	1465798	1466448	937	939	1465310.06	1465813.06	1465813.56	1466463.46	1466463.90	1466633.91	1466634.32	1466934.34	1466934.73	1467434.74	1467435.15	1467769.77	0	2	x	x	662	362	384	0	T
3	f	28	l	1	3	82	274	-1	F2C3.TIF	F2C4.TIF	F1C2.TIF	2	2	1	3	4	2	150	651	A	X	a	1	1469042	1469692	960	949	1468260.00	1468760.00	1468763.52	1469705.16	1469705.63	1469875.70	1469876.12	1470176.14	1470176.54	1470676.58	1470677.02	1471097.61	0	2	x	x	362	662	384	0	T
3	f	28	l	0	3	83	275	-1	F1C4.TIF	F1C2.TIF	F2C4.TIF	1	1	2	4	2	4	150	925	T	P	t	1	1472065	1473015	968	972	1471609.94	1472109.95	1472113.23	1473028.87	1473029.28	1473199.36	1473199.77	1473499.80	1473503.01	1474003.07	1474003.48	1474457.41	0	2	x	x	362	662	384	0	T
3	f	28	l	0	3	84	276	1	F1C1.TIF	F1C2.TIF	F2C1.TIF	1	1	2	1	2	1	150	803	R	D	r	1	1475401	1476201	1016	1018	1474949.88	1475452.79	1475453.26	1476214.79	1476215.23	1476385.26	1476385.69	1476685.72	1476686.12	1477186.17	1477186.65	1477705.29	0	2	x	x	662	362	384	0	T
3	f	28	l	1	3	85	277	1	F1C3.TIF	F1C2.TIF	F2C1.TIF	1	1	2	3	2	1	150	606	V	R	v	1	1478661	1479261	962	957	1478189.82	1478692.72	1478693.20	1479274.51	1479274.93	1479445.03	1479445.47	1479745.53	1479745.95	1480246.02	1480246.45	1480923.12	0	2	x	x	662	362	384	0	T
3	f	28	l	0	3	86	278	-1	F2C3.TIF	F2C4.TIF	F1C3.TIF	2	2	1	3	4	3	150	717	H	B	h	1	1481888	1482638	967	974	1481419.76	1481922.68	1481923.19	1482653.18	1482653.61	1482823.69	1482824.15	1483124.15	1483124.56	1483624.61	1483625.04	1484105.16	0	2	x	x	362	662	384	0	T
3	f	28	l	1	3	87	279	1	F2C1.TIF	F2C2.TIF	F1C4.TIF	2	2	1	1	2	4	150	547	M	G	m	1	1485058	1485608	881	880	1484599.70	1485102.69	1485103.19	1485623.11	1485623.54	1485793.76	1485794.21	1486094.23	1486094.65	1486594.67	1486595.12	1486923.00	0	2	x	x	662	362	384	0	T
3	f	28	l	0	3	88	280	-1	F2C2.TIF	F2C1.TIF	F1C2.TIF	2	2	1	2	1	2	150	906	A	D	a	1	1487893	1488793	1008	1011	1487419.66	1487922.64	1487923.16	1488806.79	1488807.24	1488977.31	1488977.73	1489277.78	1489278.21	1489778.27	1489778.69	1490457.25	0	2	x	x	362	662	384	0	T
3	f	28	l	1	3	89	281	-1	F2C2.TIF	F2C1.TIF	F1C3.TIF	2	2	1	2	1	3	150	728	B	M	b	1	1491393	1492143	924	932	1490949.60	1491452.48	1491452.96	1492156.37	1492156.80	1492326.86	1492327.34	1492627.41	1492627.81	1493127.88	1493128.32	1494056.91	0	2	x	x	362	662	384	0	T
3	f	28	l	1	3	90	282	1	F1C1.TIF	F1C3.TIF	F2C4.TIF	1	1	2	1	3	4	150	555	B	H	h	0	1495019	1495569	954	950	1494549.53	1495052.48	1495052.99	1495582.85	1495583.29	1495753.32	1495753.74	1496053.80	1496054.21	1496554.26	1496554.72	1497064.96	0	2	x	x	662	362	384	1	D
3	f	28	l	1	3	91	283	-1	F1C1.TIF	F1C4.TIF	F2C2.TIF	1	1	2	1	4	2	150	777	S	J	s	1	1498022	1498822	1053	1064	1497559.48	1498062.39	1498062.89	1498836.05	1498836.46	1499006.54	1499006.98	1499307.00	1499307.38	1499807.42	1499807.84	1500392.91	0	2	x	x	362	662	384	0	T
3	f	28	l	1	3	92	284	1	F2C2.TIF	F2C4.TIF	F1C3.TIF	2	2	1	2	4	3	150	551	S	A	s	1	1501353	1501903	962	963	1500889.42	1501392.35	1501392.83	1501916.76	1501917.20	1502087.25	1502087.69	1502387.71	1502388.11	1502888.15	1502888.59	1503209.02	0	2	x	x	662	362	384	0	T
3	f	28	l	0	3	93	285	-1	F2C3.TIF	F2C2.TIF	F1C3.TIF	2	2	1	3	2	3	150	796	T	X	t	1	1504152	1504952	994	997	1503699.37	1504202.26	1504202.78	1504965.62	1504966.02	1505136.07	1505136.48	1505436.53	1505436.93	1505936.96	1505937.39	1506456.80	0	2	x	x	362	662	384	0	T
3	f	28	l	1	3	94	286	1	F2C2.TIF	F2C3.TIF	F1C4.TIF	2	2	1	2	3	4	150	942	R	T	t	0	1509017	1509967	948	947	1506949.30	1507452.25	1507452.75	1509983.06	1509983.55	1510153.56	1510153.98	1510454.04	1510454.45	1510954.52	1510954.93	1511368.72	0	2	x	x	662	362	384	1	D
3	f	28	l	0	3	95	287	-1	F1C4.TIF	F1C2.TIF	F2C4.TIF	1	1	2	4	2	4	150	974	X	L	x	1	1512339	1513339	940	944	1511879.22	1512382.17	1512382.69	1513353.20	1513353.66	1513523.77	1513524.17	1513824.21	1513824.59	1514324.67	1514325.08	1514712.53	0	2	x	x	362	662	384	0	T
3	f	28	l	0	3	96	288	1	F1C1.TIF	F1C4.TIF	F2C1.TIF	1	1	2	1	4	1	150	657	S	R	s	1	1516091	1516741	974	963	1515209.16	1515712.13	1515712.61	1516754.56	1516754.97	1516925.02	1516925.42	1517225.45	1517225.84	1517725.87	1517726.31	1518024.48	0	2	x	x	662	362	384	0	T
3	f	28	l	1	4	1	289	-1	F1C2.TIF	F1C3.TIF	F2C4.TIF	1	1	2	2	3	4	150	708	T	S	t	1	1543476	1544176	1135	1143	1542898.65	1543398.67	1543402.00	1544192.02	1544192.45	1544362.46	1544362.86	1544662.91	1544663.29	1545163.34	1545163.75	1545944.10	0	2	x	x	362	662	384	0	T
3	f	28	l	1	4	2	290	-1	F1C3.TIF	F1C1.TIF	F2C4.TIF	1	1	2	3	1	4	150	666	K	J	k	1	1546906	1547606	931	933	1546438.59	1546941.52	1546942.04	1547621.96	1547622.41	1547792.49	1547792.92	1548092.96	1548093.36	1548593.43	1548593.88	1549448.30	0	2	x	x	362	662	384	0	T
3	f	28	l	0	4	3	291	1	F1C2.TIF	F1C1.TIF	F2C2.TIF	1	1	2	2	1	2	150	728	X	L	x	1	1550426	1551176	895	910	1549948.53	1550451.43	1550451.90	1551191.83	1551192.25	1551362.28	1551362.68	1551662.70	1551663.09	1552163.12	1552163.53	1552951.94	0	2	x	x	662	362	384	0	T
3	f	28	l	1	4	4	292	1	F1C4.TIF	F1C1.TIF	F2C3.TIF	1	1	2	4	1	3	150	844	T	N	t	1	1553913	1554763	873	884	1553448.48	1553951.46	1553951.92	1554776.62	1554777.05	1554947.06	1554947.51	1555247.51	1555247.90	1555747.96	1555748.37	1556135.83	0	2	x	x	662	362	384	0	T
3	f	28	l	0	4	5	293	1	F1C4.TIF	F1C3.TIF	F2C4.TIF	1	1	2	4	3	4	150	573	N	X	m	0	1557561	1558161	925	933	1556628.40	1557131.38	1557131.86	1558174.47	1558174.91	1558344.96	1558345.41	1558645.45	1558645.87	1559145.89	1559146.30	1559671.61	0	2	x	x	662	362	384	0	O
3	f	28	l	0	4	6	294	-1	F2C4.TIF	F2C1.TIF	F1C4.TIF	2	2	1	4	1	4	150	804	X	R	x	1	1560964	1561764	872	887	1560168.34	1560671.29	1560671.81	1561777.12	1561777.56	1561947.57	1561948.03	1562248.09	1562248.49	1562751.13	1562751.67	1563687.66	0	2	x	x	362	662	384	0	T
3	f	28	l	1	4	7	295	-1	F1C3.TIF	F1C1.TIF	F2C2.TIF	1	1	2	3	1	2	150	757	M	N	m	1	1564658	1565408	957	961	1564188.27	1564691.25	1564691.71	1565421.90	1565422.30	1565592.39	1565592.80	1565892.82	1565893.20	1566393.29	1566393.71	1566681.40	0	2	x	x	362	662	384	0	T
3	f	28	l	0	4	8	296	1	F2C2.TIF	F2C4.TIF	F1C2.TIF	2	2	1	2	4	2	150	523	D	J	d	1	1567642	1568192	906	930	1567178.23	1567681.16	1567681.66	1568205.73	1568206.16	1568376.22	1568376.63	1568676.69	1568677.07	1569177.08	1569177.52	1569911.45	0	2	x	x	662	362	384	0	T
3	f	28	l	0	4	9	297	1	F2C1.TIF	F2C2.TIF	F1C1.TIF	2	2	1	1	2	1	150	827	V	N	v	1	1571152	1572002	1015	1021	1570398.16	1570901.09	1570901.56	1572015.32	1572015.76	1572185.79	1572186.19	1572486.22	1572486.60	1572986.64	1572987.06	1573815.59	0	2	x	x	662	362	384	0	T
3	f	28	l	1	4	10	298	1	F1C2.TIF	F1C1.TIF	F2C4.TIF	1	1	2	2	1	4	150	809	R	P	r	1	1574784	1575584	866	874	1574318.10	1574818.10	1574821.43	1575598.06	1575601.46	1575771.48	1575771.89	1576071.94	1576072.33	1576572.35	1576572.79	1576887.73	0	2	x	x	662	362	384	0	T
3	f	28	l	0	4	11	299	-1	F1C2.TIF	F1C3.TIF	F2C2.TIF	1	1	2	2	3	2	150	828	X	D	x	1	1577855	1578705	925	935	1577388.04	1577890.90	1577891.40	1578721.33	1578721.78	1578891.81	1578892.23	1579192.25	1579192.68	1579692.70	1579693.11	1580231.23	0	2	x	x	362	662	384	0	T
3	f	28	l	1	4	12	300	-1	F2C2.TIF	F2C4.TIF	F1C3.TIF	2	2	1	2	4	3	150	580	H	P	p	0	1581179	1581779	960	973	1580727.98	1581230.90	1581231.40	1581792.66	1581793.09	1581963.11	1581963.59	1582263.64	1582264.04	1582764.08	1582764.53	1583961.12	0	2	x	x	362	662	384	1	D
3	f	28	l	0	4	13	301	-1	F1C2.TIF	F1C4.TIF	F2C2.TIF	1	1	2	2	4	2	150	876	M	D	m	1	1584927	1585827	1054	1061	1584457.90	1584960.82	1584961.29	1585841.40	1585841.87	1586011.89	1586012.31	1586312.32	1586312.72	1586812.78	1586813.23	1587447.56	0	2	x	x	362	662	384	0	T
3	f	28	l	1	4	14	302	1	F2C1.TIF	F2C4.TIF	F1C3.TIF	2	2	1	1	4	3	150	752	R	N	r	1	1588412	1589162	1034	1039	1587947.84	1588450.74	1588451.21	1589175.97	1589176.39	1589346.40	1589346.82	1589646.90	1589647.34	1590147.36	1590147.80	1590841.09	0	2	x	x	662	362	384	0	T
3	f	28	l	0	4	15	303	1	F2C4.TIF	F2C3.TIF	F1C4.TIF	2	2	1	4	3	4	150	953	P	A	p	1	1591806	1592756	1042	1040	1591337.78	1591837.79	1591841.10	1592771.25	1592771.70	1592941.76	1592942.22	1593242.24	1593242.66	1593742.68	1593743.14	1594455.37	0	2	x	x	662	362	384	0	T
3	f	28	l	0	4	16	304	-1	F2C3.TIF	F2C4.TIF	F1C3.TIF	2	2	1	3	4	3	150	517	H	T	m	0	1595419	1595969	924	945	1594947.72	1595450.65	1595451.11	1595982.52	1595982.95	1596153.03	1596153.44	1596453.48	1596453.87	1596953.88	1596954.29	1597654.99	0	2	x	x	362	662	384	0	O
3	f	28	l	0	4	17	305	-1	F1C4.TIF	F1C1.TIF	F2C4.TIF	1	1	2	4	1	4	150	721	K	P	p	0	1598634	1599384	992	993	1598147.65	1598650.54	1598651.00	1599397.08	1599397.53	1599567.54	1599570.95	1599871.01	1599871.43	1600371.44	1600371.89	1601287.36	0	2	x	x	362	662	384	1	D
3	f	28	l	0	4	18	306	-1	F2C1.TIF	F2C2.TIF	F1C1.TIF	2	2	1	1	2	1	150	922	T	P	t	1	1602368	1603318	998	1008	1601787.60	1602290.54	1602291.06	1603332.05	1603332.48	1603502.52	1603502.97	1603803.01	1603803.39	1604303.46	1604303.92	1604742.87	0	2	x	x	362	662	384	0	T
3	f	28	l	0	4	19	307	1	F1C2.TIF	F1C3.TIF	F2C2.TIF	1	1	2	2	3	2	150	862	S	K	s	1	1605969	1606819	961	964	1605237.54	1605740.41	1605740.87	1606832.60	1606833.05	1607003.12	1607003.52	1607303.57	1607303.95	1607803.97	1607804.39	1608374.95	0	2	x	x	662	362	384	0	T
3	f	28	l	0	4	20	308	-1	F2C1.TIF	F2C3.TIF	F1C1.TIF	2	2	1	1	3	1	150	755	D	X	d	1	1609357	1610107	990	1001	1608867.46	1609370.34	1609370.81	1610120.71	1610121.12	1610291.21	1610291.62	1610591.68	1610592.07	1611092.09	1611092.50	1612150.86	0	2	x	x	362	662	384	0	T
3	f	28	l	1	4	21	309	-1	F1C2.TIF	F1C4.TIF	F2C3.TIF	1	1	2	2	4	3	150	553	N	H	h	0	1613090	1613640	885	882	1612647.39	1613147.41	1613150.68	1613653.04	1613653.45	1613823.47	1613823.87	1614123.90	1614124.28	1614624.34	1614624.77	1615126.89	0	2	x	x	362	662	384	1	D
3	f	28	l	0	4	22	310	-1	F1C3.TIF	F1C1.TIF	F2C3.TIF	1	1	2	3	1	3	150	930	A	K	a	1	1616103	1617053	1002	1006	1615637.35	1616140.21	1616140.69	1617066.98	1617067.43	1617240.42	1617240.91	1617540.95	1617541.36	1618041.37	1618041.81	1618407.07	0	2	x	x	362	662	384	0	T
3	f	28	l	0	4	23	311	-1	F2C3.TIF	F2C4.TIF	F1C3.TIF	2	2	1	3	4	3	150	800	V	D	d	0	1619472	1620272	994	999	1618917.29	1619420.20	1619420.71	1620285.62	1620286.05	1620456.05	1620456.52	1620756.52	1620756.94	1621257.00	1621257.42	1622360.50	0	2	x	x	362	662	384	1	D
3	f	28	l	1	4	24	312	-1	F2C2.TIF	F2C3.TIF	F1C4.TIF	2	2	1	2	3	4	150	510	H	R	h	1	1623348	1623848	857	864	1622877.21	1623377.21	1623380.62	1623861.34	1623861.79	1624031.80	1624032.23	1624332.30	1624332.71	1624832.78	1624833.23	1625590.51	0	2	x	x	362	662	384	0	T
3	f	28	l	1	4	25	313	1	F1C4.TIF	F1C3.TIF	F2C1.TIF	1	1	2	4	3	1	150	929	K	P	k	1	1626570	1627520	952	961	1626107.16	1626610.15	1626610.67	1627534.03	1627534.46	1627704.54	1627705.00	1628005.01	1628005.41	1628505.44	1628505.90	1629000.43	0	2	x	x	662	362	384	0	T
3	f	28	l	1	4	26	314	1	F2C3.TIF	F2C2.TIF	F1C4.TIF	2	2	1	3	2	4	150	685	G	X	g	1	1629977	1630677	977	995	1629507.09	1630010.01	1630010.53	1630690.87	1630691.31	1630861.40	1630861.84	1631161.90	1631162.32	1631662.42	1631662.84	1633510.48	0	2	x	x	662	362	384	0	T
3	f	28	l	1	4	27	315	1	F1C2.TIF	F1C3.TIF	F2C1.TIF	1	1	2	2	3	1	150	752	D	V	v	0	1634511	1635261	924	933	1634027.02	1634529.91	1634530.38	1635274.43	1635274.88	1635444.93	1635445.37	1635745.39	1635745.78	1636245.82	1636246.33	1637480.31	0	2	x	x	662	362	384	1	D
3	f	28	l	0	4	28	316	1	F2C3.TIF	F2C4.TIF	F1C3.TIF	2	2	1	3	4	3	150	890	V	R	v	1	1638447	1639347	1102	1108	1637986.94	1638486.95	1638490.38	1639360.39	1639360.86	1639530.92	1639531.34	1639831.39	1639831.77	1640331.81	1640332.25	1640822.29	0	2	x	x	662	362	384	0	T
3	f	28	l	1	4	29	317	1	F2C1.TIF	F2C2.TIF	F1C4.TIF	2	2	1	1	2	4	150	692	N	R	n	1	1642204	1642904	1036	1041	1641336.88	1641839.82	1641840.32	1642920.30	1642920.74	1643090.74	1643091.16	1643391.20	1643391.58	1643891.64	1643892.07	1644360.03	0	2	x	x	662	362	384	0	T
3	f	28	l	1	4	30	318	1	F1C4.TIF	F1C1.TIF	F2C3.TIF	1	1	2	4	1	3	150	672	V	S	s	0	1645366	1646066	948	957	1644876.81	1645379.69	1645380.17	1646080.26	1646080.69	1646250.76	1646251.18	1646551.19	1646551.61	1647051.63	1647052.08	1647494.34	0	2	x	x	662	362	384	1	D
3	f	28	l	0	4	31	319	1	F2C2.TIF	F2C4.TIF	F1C2.TIF	2	2	1	2	4	2	150	733	D	N	d	1	1648486	1649236	925	939	1648006.75	1648506.76	1648510.13	1649250.17	1649250.59	1649420.62	1649421.07	1649721.11	1649721.52	1650221.56	1650222.06	1651094.22	0	2	x	x	662	362	384	0	T
3	f	28	l	1	4	32	320	-1	F1C2.TIF	F1C1.TIF	F2C4.TIF	1	1	2	2	1	4	150	617	G	X	g	1	1652065	1652715	824	817	1651606.70	1652109.63	1652110.15	1652729.94	1652730.36	1652900.38	1652900.77	1653200.81	1653201.20	1653701.23	1653701.65	1654200.00	0	2	x	x	362	662	384	0	T
3	f	28	l	0	4	33	321	-1	F1C3.TIF	F1C4.TIF	F2C3.TIF	1	1	2	3	4	3	150	946	K	D	k	1	1655145	1656095	883	891	1654706.64	1655206.65	1655210.02	1656110.12	1656110.54	1656280.61	1656281.02	1656581.09	1656581.49	1657081.51	1657082.00	1657702.05	0	2	x	x	362	662	384	0	T
3	f	28	l	0	4	34	322	1	F1C2.TIF	F1C3.TIF	F2C2.TIF	1	1	2	2	3	2	150	932	N	M	n	1	1658705	1659655	893	889	1658216.57	1658719.44	1658719.96	1659670.07	1659670.55	1659840.60	1659841.03	1660141.06	1660141.48	1660641.50	1660641.94	1661159.84	0	2	x	x	662	362	384	0	T
3	f	28	l	0	4	35	323	-1	F2C1.TIF	F2C4.TIF	F1C1.TIF	2	2	1	1	4	1	150	711	N	M	m	0	1662154	1662854	923	928	1661666.53	1662169.40	1662169.90	1662869.83	1662870.25	1663040.26	1663040.70	1663340.73	1663341.13	1663841.17	1663841.59	1664439.84	0	2	x	x	362	662	384	1	D
3	f	28	l	1	4	36	324	1	F2C3.TIF	F2C2.TIF	F1C4.TIF	2	2	1	3	2	4	150	661	G	A	g	1	1665395	1666045	783	787	1664946.45	1665449.31	1665449.80	1666059.78	1666060.23	1666230.30	1666230.77	1666530.82	1666531.23	1667031.30	1667031.74	1667991.96	0	2	x	x	662	362	384	0	T
3	f	28	l	0	4	37	325	-1	F2C3.TIF	F2C2.TIF	F1C3.TIF	2	2	1	3	2	3	150	878	N	K	k	0	1668964	1669864	953	956	1668496.39	1668999.28	1668999.76	1669879.74	1669880.18	1670050.19	1670050.62	1670350.65	1670351.07	1670851.12	1670851.57	1671895.91	0	2	x	x	362	662	384	1	D
3	f	28	l	1	4	38	326	1	F2C1.TIF	F2C4.TIF	F1C2.TIF	2	2	1	1	4	2	150	658	M	R	m	1	1672884	1673534	854	864	1672406.33	1672909.36	1672909.86	1673549.74	1673550.16	1673720.31	1673720.72	1674020.79	1674021.18	1674521.21	1674521.64	1675049.56	0	2	x	x	662	362	384	0	T
3	f	28	l	1	4	39	327	-1	F1C3.TIF	F1C4.TIF	F2C2.TIF	1	1	2	3	4	2	150	900	R	L	r	1	1676036	1676936	892	896	1675566.26	1676069.25	1676069.75	1676949.60	1676950.01	1677120.22	1677120.63	1677420.65	1677421.08	1677921.15	1677921.60	1678359.66	0	2	x	x	362	662	384	0	T
3	f	28	l	1	4	40	328	-1	F2C2.TIF	F2C3.TIF	F1C1.TIF	2	2	1	2	3	1	150	886	R	T	r	1	1679325	1680225	863	868	1678866.20	1679369.09	1679369.55	1680239.72	1680240.15	1680410.21	1680410.64	1680710.71	1680711.11	1681211.12	1681211.59	1681975.63	0	2	x	x	362	662	384	0	T
3	f	28	l	0	4	41	329	1	F2C2.TIF	F2C1.TIF	F1C2.TIF	2	2	1	2	1	2	150	885	X	H	h	0	1682950	1683850	874	873	1682486.14	1682989.06	1682989.59	1683863.65	1683864.10	1684034.15	1684034.57	1684334.57	1684334.97	1684835.00	1684835.45	1685415.54	0	2	x	x	662	362	384	1	D
3	f	28	l	1	4	42	330	1	F2C3.TIF	F2C2.TIF	F1C4.TIF	2	2	1	3	2	4	150	516	L	R	l	1	1686397	1686947	841	851	1685926.08	1686428.98	1686429.47	1686960.65	1686961.08	1687131.09	1687131.54	1687431.55	1687431.97	1687931.97	1687932.40	1689095.53	0	2	x	x	662	362	384	0	T
3	f	28	l	0	4	43	331	1	F2C1.TIF	F2C3.TIF	F1C1.TIF	2	2	1	1	3	1	150	927	M	X	m	1	1690049	1690999	1001	1020	1689606.01	1690108.88	1690109.37	1691012.26	1691012.70	1691182.79	1691183.23	1691483.29	1691483.69	1691983.70	1691984.16	1692599.20	0	2	x	x	662	362	384	0	T
3	f	28	l	1	4	44	332	1	F1C3.TIF	F1C4.TIF	F2C2.TIF	1	1	2	3	4	2	150	990	H	K	h	1	1693552	1694552	822	831	1693105.95	1693608.80	1693609.26	1694566.02	1694569.29	1694739.36	1694739.78	1695039.81	1695040.20	1695540.22	1695540.64	1698729.17	0	2	x	x	662	362	384	0	T
3	f	28	l	0	4	45	333	1	F1C3.TIF	F1C4.TIF	F2C3.TIF	1	1	2	3	4	3	150	527	D	V	d	1	1699842	1700392	903	902	1699245.83	1699748.87	1699749.34	1700405.62	1700408.96	1700579.22	1700579.63	1700879.64	1700880.03	1701380.12	1701380.58	1701929.03	0	2	x	x	662	362	384	0	T
3	f	28	l	0	4	46	334	1	F2C1.TIF	F2C3.TIF	F1C1.TIF	2	2	1	1	3	1	150	687	X	R	k	0	1702903	1703603	874	880	1702435.78	1702938.68	1702939.15	1703619.12	1703619.53	1703789.57	1703789.97	1704090.02	1704090.42	1704590.44	1704590.85	1705511.23	0	2	x	x	662	362	384	0	O
3	f	28	l	1	4	47	335	-1	F1C1.TIF	F1C2.TIF	F2C4.TIF	1	1	2	1	2	4	150	773	R	G	r	1	1706493	1707293	895	900	1706025.71	1706528.65	1706529.15	1707309.10	1707309.54	1707479.56	1707480.02	1707780.09	1707780.48	1708280.51	1708280.96	1708839.00	0	2	x	x	362	662	384	0	T
3	f	28	l	0	4	48	336	-1	F1C1.TIF	F1C4.TIF	F2C1.TIF	1	1	2	1	4	1	150	562	P	G	r	0	1709798	1710398	855	858	1709345.66	1709848.60	1709849.12	1710411.76	1710412.17	1710582.25	1710582.66	1710882.76	1710883.15	1711383.17	1711383.59	1712118.97	0	2	x	x	362	662	384	0	O
3	f	28	l	1	4	49	337	-1	F2C2.TIF	F2C1.TIF	F1C4.TIF	2	2	1	2	1	4	150	503	K	B	b	0	1713080	1713580	783	785	1712625.60	1713125.60	1713128.94	1713593.38	1713593.80	1713763.85	1713764.27	1714064.32	1714064.72	1714564.76	1714565.22	1716358.87	0	2	x	x	362	662	384	1	D
3	f	28	l	0	4	50	338	1	F1C2.TIF	F1C3.TIF	F2C2.TIF	1	1	2	2	3	2	150	799	J	S	j	1	1717341	1718141	859	863	1716875.53	1717378.40	1717378.90	1718155.16	1718155.59	1718328.54	1718329.02	1718629.11	1718629.51	1719129.56	1719130.00	1719590.86	0	2	x	x	662	362	384	0	T
3	f	28	l	0	4	51	339	-1	F2C3.TIF	F2C1.TIF	F1C3.TIF	2	2	1	3	1	3	150	656	K	N	k	1	1720568	1721218	933	947	1720105.47	1720608.47	1720608.95	1721231.66	1721232.09	1721402.13	1721402.57	1721702.63	1721703.05	1722203.08	1722203.54	1722678.76	0	2	x	x	362	662	384	0	T
3	f	28	l	0	4	52	340	-1	F1C1.TIF	F1C2.TIF	F2C1.TIF	1	1	2	1	2	1	150	999	K	T	k	1	1723653	1724653	965	968	1723185.42	1723688.39	1723688.85	1724668.80	1724669.21	1724839.22	1724839.66	1725139.71	1725140.11	1725640.17	1725640.65	1726008.66	0	2	x	x	362	662	384	0	T
3	f	28	l	1	4	53	341	1	F2C4.TIF	F2C3.TIF	F1C2.TIF	2	2	1	4	3	2	150	602	B	D	b	1	1726978	1727578	851	849	1726515.35	1727018.25	1727018.78	1727591.27	1727591.70	1727761.76	1727762.20	1728062.20	1728062.62	1728562.68	1728563.11	1729048.62	0	2	x	x	662	362	384	0	T
3	f	28	l	0	4	54	342	-1	F1C3.TIF	F1C2.TIF	F2C3.TIF	1	1	2	3	2	3	150	611	V	M	m	0	1730002	1730602	875	880	1729555.30	1730058.23	1730058.72	1730615.17	1730618.56	1730788.57	1730789.02	1731089.06	1731089.46	1731589.51	1731589.98	1732054.74	0	2	x	x	362	662	384	1	D
3	f	28	l	1	4	55	343	-1	F2C3.TIF	F2C4.TIF	F1C1.TIF	2	2	1	3	4	1	150	785	V	A	v	1	1733050	1733850	873	870	1732565.25	1733065.25	1733068.60	1733863.96	1733864.41	1734034.41	1734034.92	1734334.99	1734335.38	1734838.12	1734838.60	1735670.49	0	2	x	x	362	662	384	0	T
3	f	28	l	1	4	56	344	-1	F2C2.TIF	F2C1.TIF	F1C4.TIF	2	2	1	2	1	4	150	837	J	R	j	1	1736667	1737517	931	934	1736185.18	1736688.13	1736688.63	1737530.71	1737531.14	1737701.16	1737701.60	1738001.64	1738002.07	1738502.14	1738502.63	1738950.60	0	2	x	x	362	662	384	0	T
3	f	28	l	1	4	57	345	-1	F2C4.TIF	F2C2.TIF	F1C3.TIF	2	2	1	4	2	3	150	562	D	R	d	1	1739921	1740521	830	840	1739465.12	1739968.10	1739968.58	1740534.34	1740534.79	1740704.81	1740705.25	1741008.00	1741008.49	1741508.50	1741508.92	1741928.37	0	2	x	x	362	662	384	0	T
3	f	28	l	1	4	58	346	1	F1C4.TIF	F1C1.TIF	F2C3.TIF	1	1	2	4	1	3	150	976	B	V	b	1	1742890	1743890	935	940	1742435.06	1742938.01	1742938.52	1743904.12	1743904.60	1744074.62	1744075.08	1744378.04	1744378.48	1744878.48	1744878.89	1745750.41	0	2	x	x	662	362	384	0	T
3	f	28	l	1	4	59	347	1	F1C2.TIF	F1C1.TIF	F2C3.TIF	1	1	2	2	1	3	150	625	D	N	m	0	1746695	1747345	887	890	1746255.00	1746757.91	1746758.42	1747358.76	1747359.21	1747529.24	1747529.68	1747829.69	1747830.10	1748330.12	1748330.60	1748888.26	0	2	x	x	662	362	384	0	O
3	f	28	l	1	4	60	348	-1	F1C3.TIF	F1C1.TIF	F2C4.TIF	1	1	2	3	1	4	150	645	J	S	s	0	1749846	1750496	853	876	1749394.93	1749894.95	1749898.31	1750509.68	1750510.10	1750680.13	1750680.58	1750980.63	1750981.04	1751481.05	1751481.50	1752342.36	0	2	x	x	362	662	384	1	D
3	f	28	l	1	4	61	349	1	F1C3.TIF	F1C1.TIF	F2C4.TIF	1	1	2	3	1	4	150	786	N	S	n	1	1753311	1754111	856	862	1752844.88	1753347.76	1753348.24	1754124.33	1754124.78	1754294.81	1754298.19	1754598.22	1754598.62	1755098.65	1755099.10	1755510.26	0	2	x	x	662	362	384	0	T
3	f	28	l	1	4	62	350	1	F2C4.TIF	F2C3.TIF	F1C1.TIF	2	2	1	4	3	1	150	922	V	G	v	1	1756502	1757452	921	939	1756024.84	1756527.84	1756528.33	1757468.08	1757468.50	1757638.56	1757638.97	1757938.99	1757939.37	1758439.44	1758439.89	1758854.44	0	2	x	x	662	362	384	0	T
3	f	28	l	1	4	63	351	-1	F1C1.TIF	F1C4.TIF	F2C3.TIF	1	1	2	1	4	3	150	702	S	P	s	1	1759803	1760503	890	897	1759364.76	1759864.77	1759868.04	1760518.04	1760518.45	1760688.51	1760688.92	1760988.97	1760989.40	1761489.42	1761489.83	1762247.96	0	2	x	x	362	662	384	0	T
3	f	28	l	0	4	64	352	-1	F2C2.TIF	F2C4.TIF	F1C2.TIF	2	2	1	2	4	2	150	813	N	R	n	1	1763223	1764023	866	857	1762754.70	1763257.61	1763258.06	1764038.05	1764038.50	1764208.57	1764209.01	1764509.02	1764509.42	1765009.47	1765009.89	1766037.91	0	2	x	x	362	662	384	0	T
3	f	28	l	0	4	65	353	1	F2C3.TIF	F2C4.TIF	F1C3.TIF	2	2	1	3	4	3	150	638	H	J	h	1	1767018	1767668	866	873	1766554.64	1767057.60	1767058.09	1767681.19	1767681.65	1767851.68	1767852.13	1768152.14	1768152.55	1768652.62	1768653.06	1769014.20	0	2	x	x	662	362	384	0	T
3	f	28	l	0	4	66	354	1	F2C4.TIF	F2C1.TIF	F1C4.TIF	2	2	1	4	1	4	150	789	H	N	h	1	1769992	1770792	915	921	1769524.59	1770024.59	1770027.92	1770807.85	1770808.28	1770978.31	1770978.72	1771278.74	1771279.16	1771779.22	1771779.63	1772229.83	0	2	x	x	662	362	384	0	T
3	f	28	l	1	4	67	355	-1	F2C3.TIF	F2C4.TIF	F1C2.TIF	2	2	1	3	4	2	150	666	N	D	n	1	1773189	1773889	873	882	1772744.53	1773247.40	1773247.92	1773902.64	1773903.05	1774073.06	1774073.47	1774373.50	1774373.92	1774873.99	1774874.39	1775413.95	0	2	x	x	362	662	384	0	T
3	f	28	l	1	4	68	356	1	F1C3.TIF	F1C2.TIF	F2C4.TIF	1	1	2	3	2	4	150	636	D	P	d	1	1776406	1777056	867	866	1775924.46	1776427.62	1776428.13	1777069.61	1777070.08	1777240.13	1777240.58	1777540.62	1777541.05	1778041.07	1778041.52	1778677.79	0	2	x	x	662	362	384	0	T
3	f	28	l	0	4	69	357	-1	F2C1.TIF	F2C2.TIF	F1C1.TIF	2	2	1	1	2	1	150	589	P	M	m	0	1779652	1780252	852	851	1779184.40	1779687.45	1779687.94	1780267.72	1780268.17	1780438.21	1780438.62	1780738.68	1780739.09	1781239.14	1781239.57	1781829.86	0	2	x	x	362	662	384	1	D
3	f	28	l	1	4	70	358	-1	F1C2.TIF	F1C1.TIF	F2C3.TIF	1	1	2	2	1	3	150	604	D	S	d	1	1782820	1783420	755	756	1782334.36	1782837.29	1782837.79	1783434.05	1783434.48	1783607.54	1783608.04	1783908.06	1783908.49	1784408.54	1784408.98	1784917.65	0	2	x	x	362	662	384	0	T
3	f	28	l	1	4	71	359	-1	F1C4.TIF	F1C3.TIF	F2C2.TIF	1	1	2	4	3	2	150	805	A	H	a	1	1785892	1786692	893	897	1785424.30	1785924.31	1785927.59	1786707.60	1786708.02	1786878.05	1786878.46	1787178.52	1787178.91	1787678.96	1787679.37	1788213.80	0	2	x	x	362	662	384	0	T
3	f	28	l	0	4	72	360	1	F1C2.TIF	F1C3.TIF	F2C2.TIF	1	1	2	2	3	2	150	756	D	P	d	1	1789538	1790288	828	832	1788724.24	1789227.20	1789227.71	1790301.41	1790301.89	1790471.92	1790472.32	1790772.34	1790772.72	1791272.76	1791273.18	1795781.51	0	2	x	x	662	362	384	0	T
3	f	28	l	0	4	73	361	1	F1C3.TIF	F1C2.TIF	F2C3.TIF	1	1	2	3	2	3	150	793	S	A	s	1	1796778	1797578	941	957	1796314.10	1796817.12	1796817.64	1797591.86	1797592.28	1797762.29	1797762.70	1798062.71	1798063.10	1798563.19	1798563.61	1799126.92	0	2	x	x	662	362	384	0	T
3	f	28	l	0	4	74	362	1	F1C2.TIF	F1C1.TIF	F2C2.TIF	1	1	2	2	1	2	150	826	R	N	r	1	1800101	1800951	961	959	1799634.04	1800136.59	1800137.05	1800967.38	1800967.81	1801137.81	1801138.22	1801438.30	1801438.72	1801938.76	1801939.22	1802261.47	0	2	x	x	662	362	384	0	T
3	f	28	l	1	4	75	363	1	F2C4.TIF	F2C1.TIF	F1C3.TIF	2	2	1	4	1	3	150	741	T	G	t	1	1803236	1803986	862	870	1802763.99	1803263.99	1803267.28	1803999.51	1803999.92	1804169.94	1804170.36	1804470.37	1804470.76	1804970.78	1804971.26	1805493.47	0	2	x	x	662	362	384	0	T
3	f	28	l	1	4	76	364	-1	F2C1.TIF	F2C2.TIF	F1C4.TIF	2	2	1	1	2	4	150	805	T	H	t	1	1806473	1807273	832	860	1806003.93	1806506.88	1806507.35	1807287.17	1807287.64	1807457.65	1807458.07	1807758.12	1807758.52	1808258.57	1808259.02	1808773.45	0	2	x	x	362	662	384	0	T
3	f	28	l	0	4	77	365	1	F1C4.TIF	F1C3.TIF	F2C4.TIF	1	1	2	4	3	4	150	546	N	A	n	1	1809764	1810314	835	841	1809283.87	1809786.74	1809787.20	1810328.02	1810328.44	1810498.44	1810498.89	1810798.90	1810799.32	1811299.36	1811299.79	1811701.20	0	2	x	x	662	362	384	0	T
3	f	28	l	1	4	78	366	-1	F2C1.TIF	F2C3.TIF	F1C2.TIF	2	2	1	1	3	2	150	685	R	B	r	1	1812683	1813383	864	862	1812213.81	1812713.82	1812717.19	1813397.16	1813397.58	1813567.74	1813568.16	1813868.16	1813868.55	1814368.59	1814369.03	1815429.14	0	2	x	x	362	662	384	0	T
3	f	28	l	1	4	79	367	1	F2C3.TIF	F2C1.TIF	F1C2.TIF	2	2	1	3	1	2	150	830	B	K	b	1	1816396	1817246	868	880	1815933.75	1816436.68	1816437.21	1817259.49	1817259.91	1817429.95	1817430.36	1817730.37	1817730.76	1818230.81	1818231.28	1818647.12	0	2	x	x	662	362	384	0	T
3	f	28	l	0	4	80	368	-1	F1C2.TIF	F1C1.TIF	F2C2.TIF	1	1	2	2	1	2	150	880	M	J	m	1	1819805	1820705	863	867	1819153.69	1819656.60	1819657.07	1820718.33	1820718.77	1820888.97	1820889.41	1821189.45	1821189.85	1821689.87	1821690.29	1822373.43	0	2	x	x	362	662	384	0	T
3	f	28	l	1	4	81	369	1	F2C1.TIF	F2C2.TIF	F1C3.TIF	2	2	1	1	2	3	150	864	M	X	m	1	1823696	1824546	871	876	1822893.62	1823396.52	1823397.01	1824559.92	1824560.36	1824730.37	1824730.80	1825030.86	1825031.26	1825531.26	1825531.73	1826166.87	0	2	x	x	662	362	384	0	T
3	f	28	l	0	4	82	370	1	F2C1.TIF	F2C2.TIF	F1C1.TIF	2	2	1	1	2	1	150	780	G	J	g	1	1827151	1827951	816	815	1826683.55	1827186.50	1827187.00	1827966.87	1827967.32	1828137.43	1828137.87	1828437.91	1828438.31	1828938.35	1828938.82	1829526.91	0	2	x	x	662	362	384	0	T
3	f	28	l	0	4	83	371	-1	F2C4.TIF	F2C2.TIF	F1C4.TIF	2	2	1	4	2	4	150	793	H	X	h	1	1830509	1831309	781	787	1830043.50	1830546.51	1830546.98	1831322.26	1831322.68	1831492.75	1831493.19	1831793.19	1831793.59	1832296.29	1832296.81	1832646.67	0	2	x	x	362	662	384	0	T
3	f	28	l	0	4	84	372	1	F1C4.TIF	F1C3.TIF	F2C4.TIF	1	1	2	4	3	4	150	885	D	K	d	1	1833639	1834539	896	896	1833153.43	1833653.44	1833656.78	1834552.05	1834552.47	1834722.54	1834722.99	1835023.04	1835023.45	1835526.32	1835526.85	1836116.69	0	2	x	x	662	362	384	0	T
3	f	28	l	1	4	85	373	-1	F2C4.TIF	F2C2.TIF	F1C3.TIF	2	2	1	4	2	3	150	531	B	D	b	1	1837097	1837647	882	892	1836633.40	1837136.26	1837136.72	1837660.89	1837661.30	1837831.33	1837831.75	1838131.77	1838132.15	1838632.20	1838632.64	1843828.63	0	2	x	x	362	662	384	0	T
3	f	28	l	1	4	86	374	-1	F1C2.TIF	F1C4.TIF	F2C3.TIF	1	1	2	2	4	3	150	873	K	X	k	1	1844834	1845734	940	938	1844363.24	1844863.25	1844866.74	1845747.27	1845747.69	1845917.77	1845918.21	1846218.21	1846218.64	1846718.65	1846719.07	1847380.65	0	2	x	x	362	662	384	0	T
3	f	28	l	0	4	87	375	-1	F1C3.TIF	F1C1.TIF	F2C3.TIF	1	1	2	3	1	3	150	845	K	D	k	1	1848354	1849204	861	859	1847883.17	1848386.07	1848386.58	1849217.98	1849218.46	1849388.53	1849388.97	1849689.02	1849689.48	1850189.55	1850189.99	1850980.71	0	2	x	x	362	662	384	0	T
3	f	28	l	0	4	88	376	-1	F1C1.TIF	F1C3.TIF	F2C1.TIF	1	1	2	1	3	1	150	811	L	H	l	1	1851963	1852763	890	892	1851493.12	1851995.96	1851996.48	1852776.69	1852777.11	1852947.18	1852947.59	1853247.66	1853248.09	1853748.14	1853748.56	1854180.47	0	2	x	x	362	662	384	0	T
3	f	28	l	1	4	89	377	1	F2C4.TIF	F2C1.TIF	F1C2.TIF	2	2	1	4	1	2	150	952	V	P	m	0	1855168	1856118	928	926	1854683.05	1855185.97	1855186.46	1856131.48	1856131.95	1856301.96	1856302.42	1856602.46	1856602.88	1857102.95	1857106.33	1858246.30	0	2	x	x	662	362	384	0	O
3	f	28	l	1	4	90	378	1	F1C3.TIF	F1C1.TIF	F2C4.TIF	1	1	2	3	1	4	150	748	X	A	x	1	1859220	1859970	838	839	1858762.98	1859265.98	1859266.48	1859986.07	1859986.54	1860156.60	1860157.01	1860457.06	1860457.44	1860957.44	1860957.87	1861526.22	0	2	x	x	662	362	384	0	T
3	f	28	l	0	4	91	379	-1	F1C2.TIF	F1C1.TIF	F2C2.TIF	1	1	2	2	1	2	150	539	M	A	a	0	1862501	1863051	822	829	1862032.92	1862535.77	1862536.24	1863066.18	1863066.58	1863236.75	1863237.16	1863537.22	1863537.62	1864037.63	1864038.05	1866036.17	0	2	x	x	362	662	384	1	D
3	f	28	l	0	4	92	380	1	F2C2.TIF	F2C1.TIF	F1C2.TIF	2	2	1	2	1	2	150	574	V	A	m	0	1867015	1867615	833	841	1866542.84	1867042.86	1867046.15	1867628.66	1867629.09	1867799.16	1867799.61	1868099.66	1868100.05	1868600.06	1868600.49	1869526.10	0	2	x	x	662	362	384	0	O
3	f	28	l	0	4	93	381	-1	F2C3.TIF	F2C1.TIF	F1C3.TIF	2	2	1	3	1	3	150	830	D	N	n	0	1870506	1871356	901	905	1870042.78	1870545.74	1870546.25	1871369.37	1871369.81	1871539.87	1871540.32	1871840.35	1871840.73	1872340.78	1872341.21	1873716.18	0	2	x	x	362	662	384	1	D
3	f	28	l	1	4	94	382	-1	F2C1.TIF	F2C4.TIF	F1C2.TIF	2	2	1	1	4	2	150	565	N	H	k	0	1875097	1875697	917	910	1874232.72	1874735.65	1874736.16	1875710.92	1875711.36	1875881.40	1875881.83	1876181.91	1876182.30	1876682.38	1876682.81	1877668.15	0	2	x	x	362	662	384	0	O
3	f	28	l	1	4	95	383	1	F1C4.TIF	F1C3.TIF	F2C1.TIF	1	1	2	4	3	1	150	904	H	L	h	1	1878649	1879549	893	898	1878182.63	1878685.54	1878686.00	1879562.65	1879566.05	1879736.09	1879736.53	1880036.55	1880036.95	1880537.01	1880537.46	1881525.95	0	2	x	x	662	362	384	0	T
3	f	28	l	0	4	96	384	1	F1C1.TIF	F1C4.TIF	F2C1.TIF	1	1	2	1	4	1	150	737	S	V	s	1	1882514	1883264	883	886	1882032.56	1882532.57	1882535.93	1883277.55	1883278.08	1883448.22	1883448.65	1883748.69	1883749.12	1884249.17	1884249.61	1884565.83	0	2	x	x	662	362	384	0	T
3	f	28	l	0	4	1	384	1	F1C1.TIF	F1C4.TIF	F2C1.TIF	1	1	2	1	4	1	150	737	S	V	s	1	1882514	1883264	883	886	1882032.56	1882532.57	1882535.93	1883277.55	1883278.08	1883448.22	1883448.65	1883748.69	1883749.12	1884249.17	1884249.61	1884565.83	0	2	Am Anfang des Experiments war fiel es mir schwer meine Aufmerksamkeit auf dem "plus" Zeichen zu behalten. Auch Farbenwechsel der Ziel Objekte erschwerte die Aufgabe. Nach einiger Zeit konnte ich aber (meiner Meinug nach) die Ergebnisse verbessern. P.S. Die Farben waren gut ausgesucht, um die Buchstaben auf den Zielobjekten zu merken"	147	662	362	384	0	T
4	m	33	l	1	0	1	0	1	F2C4.TIF	F2C3.TIF	F1C1.TIF	2	2	1	4	3	1	150	503	V	G	h	0	206909	207409	1489	1495	206144.24	206647.22	206647.69	207422.99	207423.41	207593.45	207593.89	207893.92	207894.32	208397.13	208397.60	216709.39	0	0	x	x	662	362	384	0	O
4	m	33	l	0	1	1	1	1	F1C4.TIF	F1C2.TIF	F2C4.TIF	1	1	2	4	2	4	150	915	D	P	p	0	221407	222307	1635	1654	220963.96	221466.98	221467.45	222322.03	222322.44	222492.51	222492.92	222792.93	222793.34	223293.34	223293.75	224821.28	0	0	x	x	662	362	384	1	D
4	m	33	l	1	1	2	2	1	F1C4.TIF	F1C1.TIF	F2C2.TIF	1	1	2	4	1	2	150	932	V	G	v	1	225799	226749	1424	1422	225313.87	225813.87	225817.16	226763.65	226764.09	226936.94	226937.40	227237.45	227237.83	227737.88	227738.29	229861.17	0	0	x	x	662	362	384	0	T
4	m	33	l	0	1	3	3	1	F1C2.TIF	F1C3.TIF	F2C2.TIF	1	1	2	2	3	2	150	859	L	P	p	0	230844	231694	1571	1585	230363.78	230866.66	230867.13	231708.36	231708.77	231878.83	231879.27	232179.30	232179.68	232679.71	232680.13	234309.00	0	0	x	x	662	362	384	1	D
4	m	33	l	0	1	4	4	1	F1C1.TIF	F1C4.TIF	F2C1.TIF	1	1	2	1	4	1	150	684	X	L	k	0	316576	317276	1424	1441	316092.13	316595.07	316595.53	317290.66	317291.07	317461.11	317461.55	317761.59	317762.01	318262.02	318265.37	319331.65	0	1	x	x	662	362	384	0	O
4	m	33	l	0	1	5	5	1	F1C2.TIF	F1C3.TIF	F2C2.TIF	1	1	2	2	3	2	150	909	J	T	l	0	320296	321196	1579	1590	319832.06	320334.97	320335.44	321210.34	321210.75	321380.80	321381.22	321681.27	321681.66	322181.73	322182.16	322899.38	0	1	x	x	662	362	384	0	O
4	m	33	l	0	1	6	6	1	F2C3.TIF	F2C1.TIF	F1C3.TIF	2	2	1	3	1	3	150	520	L	V	l	1	323868	324418	1369	1396	323391.99	323895.01	323895.47	324432.06	324435.34	324605.42	324605.82	324905.89	324906.28	325406.28	325406.69	326675.16	0	1	x	x	662	362	384	0	T
4	m	33	l	0	1	7	7	1	F2C4.TIF	F2C2.TIF	F1C4.TIF	2	2	1	4	2	4	150	500	N	L	v	0	327639	328139	1344	1353	327181.91	327684.82	327685.28	328155.24	328155.65	328325.73	328326.15	328626.17	328626.56	329126.58	329127.00	332771.47	0	1	x	x	662	362	384	0	O
4	m	33	l	0	1	8	8	-1	F1C3.TIF	F1C2.TIF	F2C3.TIF	1	1	2	3	2	3	150	590	L	S	l	1	334421	335021	1404	1395	333291.79	333794.66	333795.12	335035.36	335035.78	335205.84	335206.24	335506.28	335506.66	336006.68	336007.13	336835.00	0	1	x	x	362	662	384	0	T
4	m	33	l	0	1	9	9	1	F2C4.TIF	F2C1.TIF	F1C4.TIF	2	2	1	4	1	4	150	760	G	L	l	0	337799	338549	1357	1369	337331.72	337834.63	337835.09	338564.99	338565.39	338735.44	338735.84	339035.89	339036.27	339536.32	339536.73	341124.88	0	1	x	x	662	362	384	1	D
4	m	33	l	1	1	10	10	-1	F2C4.TIF	F2C3.TIF	F1C2.TIF	2	2	1	4	3	2	150	847	N	S	s	0	342086	342936	1305	1319	341621.63	342124.55	342125.02	342950.70	342951.15	343121.19	343121.61	343424.50	343424.94	343924.99	343925.40	345716.89	0	1	x	x	362	662	384	1	D
4	m	33	l	0	1	11	11	-1	F1C2.TIF	F1C1.TIF	F2C2.TIF	1	1	2	2	1	2	150	665	L	K	k	0	347183	347883	1294	1311	346211.54	346714.43	346714.89	347897.59	347898.02	348068.21	348068.62	348368.63	348369.02	348869.05	348869.47	350196.83	0	1	x	x	362	662	384	1	D
4	m	33	l	0	1	12	12	1	F2C1.TIF	F2C2.TIF	F1C1.TIF	2	2	1	1	2	1	150	810	K	V	u	0	351162	351962	1205	1209	350691.46	351194.40	351194.86	351976.20	351976.61	352146.77	352147.21	352447.21	352447.60	352947.67	352948.09	357236.70	0	1	x	x	662	362	384	0	O
4	m	33	l	0	1	13	13	1	F2C2.TIF	F2C4.TIF	F1C2.TIF	2	2	1	2	4	2	150	913	X	V	v	0	358558	359458	1282	1261	357751.32	358254.20	358254.67	359474.69	359475.11	359645.12	359645.53	359945.60	359945.98	360445.98	360446.40	362450.75	0	1	x	x	662	362	384	1	D
4	m	33	l	0	1	14	14	1	F2C3.TIF	F2C1.TIF	F1C3.TIF	2	2	1	3	1	3	150	958	D	M	l	0	363403	364353	1195	1209	362951.22	363454.13	363454.60	364367.13	364367.54	364537.59	364538.00	364838.00	364838.42	365338.45	365338.88	367684.39	0	1	x	x	662	362	384	0	O
4	m	33	l	1	1	15	15	-1	F1C3.TIF	F1C4.TIF	F2C2.TIF	1	1	2	3	4	2	150	537	K	L	h	0	368632	369182	1244	1249	368181.12	368684.01	368684.47	369196.85	369197.26	369367.28	369367.69	369667.76	369668.14	370168.22	370168.64	373876.39	0	1	x	x	362	662	384	0	O
4	m	33	l	1	1	16	16	-1	F2C3.TIF	F2C1.TIF	F1C2.TIF	2	2	1	3	1	2	150	985	D	G	p	0	374828	375828	1222	1231	374381.01	374883.90	374884.37	375844.40	375844.82	376015.01	376015.43	376315.43	376315.82	376815.88	376816.33	383908.36	0	1	x	x	362	662	384	0	O
4	m	33	l	1	1	17	17	1	F2C3.TIF	F2C2.TIF	F1C1.TIF	2	2	1	3	2	1	150	616	N	K	d	0	385405	386055	1468	1478	384430.82	384933.71	384934.18	386069.52	386069.94	386239.98	386240.42	386540.42	386540.81	387043.67	387044.14	391523.88	0	1	x	x	662	362	384	0	O
4	m	33	l	0	1	18	18	-1	F1C3.TIF	F1C2.TIF	F2C3.TIF	1	1	2	3	2	3	150	729	T	L	e	0	392512	393262	1222	1225	392050.69	392553.64	392554.10	393276.97	393277.38	393447.40	393447.81	393747.85	393748.24	394248.31	394248.72	396148.03	0	1	x	x	362	662	384	0	O
4	m	33	l	1	1	19	19	1	F1C2.TIF	F1C4.TIF	F2C1.TIF	1	1	2	2	4	1	150	842	S	B	b	0	397113	397963	1275	1281	396650.58	397153.47	397153.94	397977.57	397978.03	398148.07	398148.48	398448.53	398448.91	398948.98	398949.41	401203.77	0	1	x	x	662	362	384	1	D
4	m	33	l	1	1	20	20	1	F2C1.TIF	F2C2.TIF	F1C3.TIF	2	2	1	1	2	3	150	975	N	D	n	1	402174	403174	1197	1208	401710.48	402213.34	402213.80	403188.05	403188.49	403358.55	403358.95	403658.98	403659.36	404159.39	404159.84	405699.93	0	1	x	x	662	362	384	0	T
4	m	33	l	1	1	21	21	-1	F1C2.TIF	F1C1.TIF	F2C3.TIF	1	1	2	2	1	3	150	801	T	N	t	1	406676	407476	1185	1179	406200.40	406700.41	406703.70	407493.72	407494.14	407664.17	407664.57	407964.64	407965.03	408465.09	408465.51	409539.82	0	1	x	x	362	662	384	0	T
4	m	33	l	1	1	22	22	1	F1C3.TIF	F1C1.TIF	F2C2.TIF	1	1	2	3	1	2	150	984	T	S	s	0	410498	411498	1303	1326	410030.32	410533.21	410533.67	411513.74	411514.16	411684.20	411684.61	411984.62	411985.01	412485.04	412485.48	413555.67	0	1	x	x	662	362	384	1	D
4	m	33	l	1	1	23	23	1	F2C1.TIF	F2C3.TIF	F1C2.TIF	2	2	1	1	3	2	150	984	J	R	j	1	414522	415522	1271	1267	414050.25	414553.14	414553.60	415536.01	415536.43	415706.49	415706.89	416006.94	416007.34	416507.37	416507.78	421363.42	0	1	x	x	662	362	384	0	T
4	m	33	l	1	1	24	24	-1	F2C4.TIF	F2C3.TIF	F1C2.TIF	2	2	1	4	3	2	150	645	D	T	t	0	422368	423018	1121	1123	421880.11	422383.02	422383.51	423033.44	423033.87	423203.87	423204.28	423504.32	423504.72	424004.72	424005.14	426563.35	0	1	x	x	362	662	384	1	D
4	m	33	l	0	1	25	25	1	F1C3.TIF	F1C4.TIF	F2C3.TIF	1	1	2	3	4	3	150	778	J	G	g	0	427539	428339	1213	1222	427060.01	427562.92	427563.39	428353.31	428353.73	428523.78	428524.19	428824.22	428824.59	429324.64	429325.07	430595.25	0	1	x	x	662	362	384	1	D
4	m	33	l	0	1	26	26	-1	F2C3.TIF	F2C4.TIF	F1C3.TIF	2	2	1	3	4	3	150	655	R	A	a	0	431548	432198	1292	1301	431089.94	431589.95	431593.23	432213.22	432213.63	432383.76	432384.18	432684.19	432684.57	433184.63	433185.04	435875.22	0	1	x	x	362	662	384	1	D
4	m	33	l	1	1	27	27	1	F1C2.TIF	F1C4.TIF	F2C1.TIF	1	1	2	2	4	1	150	958	L	G	l	1	436847	437797	1196	1205	436399.83	436902.73	436903.20	437813.19	437813.62	437983.65	437984.06	438284.12	438284.53	438784.55	438784.97	439893.10	0	1	x	x	662	362	384	0	T
4	m	33	l	0	1	28	28	-1	F1C1.TIF	F1C4.TIF	F2C1.TIF	1	1	2	1	4	1	150	893	T	G	g	0	440848	441748	1220	1228	440379.75	440882.65	440883.13	441763.12	441763.54	441933.56	441933.99	442234.00	442234.39	442734.41	442734.83	444675.12	0	1	x	x	362	662	384	1	D
4	m	33	l	1	1	29	29	1	F1C1.TIF	F1C4.TIF	F2C3.TIF	1	1	2	1	4	3	150	602	L	S	l	1	445636	446236	1147	1170	445189.68	445692.54	445693.00	446253.06	446253.47	446423.67	446424.09	446724.13	446724.51	447224.58	447225.01	448994.95	0	1	x	x	662	362	384	0	T
4	m	33	l	1	1	30	30	-1	F1C2.TIF	F1C4.TIF	F2C1.TIF	1	1	2	2	4	1	150	854	D	T	g	0	450550	451400	1264	1281	449489.58	449989.58	449992.93	451414.62	451415.08	451585.28	451585.68	451885.69	451886.07	452386.09	452386.50	453522.80	0	1	x	x	362	662	384	0	O
4	m	33	l	1	1	31	31	1	F2C3.TIF	F2C1.TIF	F1C2.TIF	2	2	1	3	1	2	150	641	J	S	j	1	454468	455118	1218	1233	454019.50	454522.44	454522.91	455132.86	455133.28	455303.31	455303.72	455603.74	455604.15	456104.18	456104.59	457234.79	0	1	x	x	662	362	384	0	T
4	m	33	l	1	1	32	32	1	F2C1.TIF	F2C4.TIF	F1C3.TIF	2	2	1	1	4	3	150	913	T	P	t	1	458221	459121	1266	1257	457749.42	458252.31	458252.78	459135.75	459136.17	459306.19	459306.60	459606.65	459607.03	460107.06	460107.48	461234.75	0	1	x	x	662	362	384	0	T
4	m	33	l	1	1	33	33	1	F2C3.TIF	F2C2.TIF	F1C1.TIF	2	2	1	3	2	1	150	513	T	H	t	1	462755	463305	1263	1269	461729.35	462232.33	462232.79	463322.54	463323.02	463493.10	463493.51	463793.55	463793.93	464293.94	464294.37	465314.61	0	1	x	x	662	362	384	0	T
4	m	33	l	1	1	34	34	-1	F1C2.TIF	F1C1.TIF	F2C4.TIF	1	1	2	2	1	4	150	515	S	R	s	1	466296	466846	1191	1202	465809.28	466312.16	466312.64	466862.52	466862.93	467033.09	467033.51	467333.52	467333.91	467833.92	467834.34	469202.45	0	1	x	x	362	662	384	0	T
4	m	33	l	1	1	35	35	-1	F2C4.TIF	F2C3.TIF	F1C1.TIF	2	2	1	4	3	1	150	686	G	N	n	0	470146	470846	1122	1144	469699.19	470202.08	470202.54	470862.49	470862.91	471032.96	471033.36	471333.39	471333.77	471833.82	471834.23	472786.60	0	1	x	x	362	662	384	1	D
4	m	33	l	1	1	36	36	-1	F1C2.TIF	F1C4.TIF	F2C3.TIF	1	1	2	2	4	3	150	702	X	A	y	0	474094	474794	1250	1268	473279.13	473779.14	473782.45	474808.50	474808.94	474978.97	474982.26	475282.33	475282.72	475782.79	475783.21	477314.44	0	1	x	x	362	662	384	0	O
4	m	33	l	1	1	37	37	1	F2C2.TIF	F2C4.TIF	F1C1.TIF	2	2	1	2	4	1	150	640	V	H	x	0	478795	479445	1240	1252	477819.06	478321.95	478322.43	479462.43	479462.85	479632.88	479633.30	479933.37	479933.75	480433.81	480434.26	481892.14	0	1	x	x	662	362	384	0	O
4	m	33	l	1	1	38	38	1	F1C1.TIF	F1C4.TIF	F2C2.TIF	1	1	2	1	4	2	150	608	V	P	p	0	482879	483479	1055	1062	482398.97	482901.87	482902.34	483493.17	483493.58	483663.64	483664.05	483964.06	483964.44	484464.51	484464.93	485618.46	0	1	x	x	662	362	384	1	D
4	m	33	l	0	1	39	39	1	F2C1.TIF	F2C2.TIF	F1C1.TIF	2	2	1	1	2	1	150	589	P	H	y	0	486553	487153	1154	1162	486108.89	486608.90	486612.20	487167.79	487168.22	487338.29	487338.70	487638.74	487642.00	488142.04	488142.44	489586.22	0	1	x	x	662	362	384	0	O
4	m	33	l	1	1	40	40	-1	F1C1.TIF	F1C4.TIF	F2C2.TIF	1	1	2	1	4	2	150	559	B	X	p	0	490577	491127	1068	1077	490098.81	490598.82	490602.11	491142.05	491142.48	491312.55	491312.96	491612.97	491613.36	492113.37	492113.77	492962.09	0	1	x	x	362	662	384	0	O
4	m	33	l	1	1	41	41	1	F1C3.TIF	F1C4.TIF	F2C2.TIF	1	1	2	3	4	2	150	861	R	K	o	0	493917	494767	1173	1183	493448.75	493951.68	493952.14	494782.13	494782.55	494952.63	494953.03	495253.05	495253.43	495753.45	495753.88	497234.14	0	1	x	x	662	362	384	0	O
4	m	33	l	1	1	42	42	-1	F1C1.TIF	F1C4.TIF	F2C3.TIF	1	1	2	1	4	3	150	797	P	S	p	1	498204	499004	1048	1061	497738.68	498241.55	498242.01	499018.76	499022.08	499192.10	499192.50	499492.53	499492.91	499992.97	499993.38	500931.84	0	1	x	x	362	662	384	0	T
4	m	33	l	0	1	43	43	-1	F1C4.TIF	F1C1.TIF	F2C4.TIF	1	1	2	4	1	4	150	681	N	R	r	0	501893	502593	1147	1180	501428.60	501931.48	501931.95	502607.61	502608.05	502778.06	502778.48	503078.48	503081.76	503581.78	503582.20	504626.02	0	1	x	x	362	662	384	1	D
4	m	33	l	1	1	44	44	-1	F2C1.TIF	F2C2.TIF	F1C4.TIF	2	2	1	1	2	4	150	569	M	N	n	0	505600	506200	1013	1020	505128.54	505631.45	505631.92	506214.22	506214.63	506384.70	506385.11	506685.12	506685.51	507185.53	507185.98	508131.71	0	1	x	x	362	662	384	1	D
4	m	33	l	1	1	45	45	-1	F1C1.TIF	F1C2.TIF	F2C3.TIF	1	1	2	1	2	3	150	687	B	L	b	1	509093	509793	1089	1095	508628.47	509131.35	509131.82	509806.98	509807.40	509977.44	509977.88	510277.95	510278.33	510778.40	510781.67	512321.62	0	1	x	x	362	662	384	0	T
4	m	33	l	0	1	46	46	-1	F2C3.TIF	F2C4.TIF	F1C3.TIF	2	2	1	3	4	3	150	804	T	X	t	1	513296	514096	1174	1184	512818.38	513321.26	513321.73	514111.75	514112.16	514282.23	514282.64	514582.70	514583.09	515083.14	515083.59	515971.61	0	1	x	x	362	662	384	0	T
4	m	33	l	1	1	47	47	-1	F2C2.TIF	F2C1.TIF	F1C3.TIF	2	2	1	2	1	3	150	791	A	G	a	1	517343	518143	1230	1228	516468.32	516968.33	516971.65	518157.29	518157.72	518327.75	518328.16	518628.21	518631.51	519131.57	519131.99	520401.58	0	1	x	x	362	662	384	0	T
4	m	33	l	0	1	48	48	1	F2C3.TIF	F2C1.TIF	F1C3.TIF	2	2	1	3	1	3	150	514	K	J	k	1	521363	521913	1062	1063	520898.24	521401.09	521401.55	521926.99	521927.41	522097.45	522097.89	522397.90	522398.29	522901.08	522901.55	523891.51	0	1	x	x	662	362	384	0	T
4	m	33	l	0	1	49	49	1	F2C1.TIF	F2C3.TIF	F1C1.TIF	2	2	1	1	3	1	150	857	L	G	l	1	525493	526343	1214	1223	524398.17	524901.04	524901.51	526357.69	526358.14	526531.22	526531.68	526831.69	526832.08	527332.10	527332.52	528131.37	0	1	x	x	662	362	384	0	T
4	m	33	l	0	1	50	50	1	F1C4.TIF	F1C3.TIF	F2C4.TIF	1	1	2	4	3	4	150	529	R	B	m	0	529068	529618	1149	1155	528628.09	529131.00	529131.46	529632.67	529633.09	529803.11	529803.54	530103.58	530103.97	530604.02	530604.44	535571.31	0	1	x	x	662	362	384	0	O
4	m	33	l	0	1	51	51	-1	F1C1.TIF	F1C3.TIF	F2C1.TIF	1	1	2	1	3	1	150	659	V	B	b	0	536546	537196	1082	1099	536097.95	536600.93	536601.38	537211.33	537211.75	537381.79	537382.19	537682.24	537682.62	538182.64	538183.05	539393.30	0	1	x	x	362	662	384	1	D
4	m	33	l	1	1	52	52	1	F1C2.TIF	F1C3.TIF	F2C4.TIF	1	1	2	2	3	4	150	969	N	H	n	1	540349	541299	1140	1150	539887.88	540390.76	540391.23	541313.59	541314.01	541484.04	541484.46	541784.48	541784.87	542284.88	542285.33	543153.14	0	1	x	x	662	362	384	0	T
4	m	33	l	0	1	53	53	-1	F1C4.TIF	F1C1.TIF	F2C4.TIF	1	1	2	4	1	4	150	516	H	M	m	0	544104	544654	1035	1045	543647.82	544147.82	544151.12	544671.09	544671.52	544841.58	544842.04	545142.09	545142.48	545642.49	545642.90	546080.99	0	1	x	x	362	662	384	1	D
4	m	33	l	1	1	54	54	-1	F2C4.TIF	F2C3.TIF	F1C2.TIF	2	2	1	4	3	2	150	716	M	A	n	0	547585	548335	1114	1114	546577.76	547080.65	547081.13	548351.17	548351.60	548521.60	548522.02	548822.04	548822.43	549322.43	549322.85	550673.01	0	1	x	x	362	662	384	0	O
4	m	33	l	1	1	55	55	-1	F2C4.TIF	F2C3.TIF	F1C1.TIF	2	2	1	4	3	1	150	761	X	P	p	0	551617	552367	1027	1032	551167.67	551670.60	551671.07	552381.72	552382.12	552552.13	552552.54	552852.56	552852.97	553353.00	553353.42	554000.91	0	1	x	x	362	662	384	1	D
4	m	33	l	0	1	56	56	-1	F2C2.TIF	F2C1.TIF	F1C2.TIF	2	2	1	2	1	2	150	567	X	D	p	0	555291	555891	1109	1110	554487.60	554990.49	554990.96	555905.63	555906.05	556076.11	556076.52	556376.55	556376.96	556877.02	556877.45	557632.91	0	1	x	x	362	662	384	0	O
4	m	33	l	1	1	57	57	1	F1C2.TIF	F1C3.TIF	F2C1.TIF	1	1	2	2	3	1	150	563	B	L	l	0	558953	559553	1101	1112	558137.54	558637.54	558640.85	559567.18	559567.59	559740.56	559741.02	560041.09	560041.47	560541.54	560541.95	561424.90	0	1	x	x	662	362	384	1	D
4	m	33	l	0	1	58	58	-1	F2C4.TIF	F2C1.TIF	F1C4.TIF	2	2	1	4	1	4	150	621	S	B	s	1	562405	563055	1184	1200	561927.47	562430.36	562430.83	563070.79	563071.21	563241.21	563241.62	563541.63	563542.02	564042.04	564042.45	564946.85	0	1	x	x	362	662	384	0	T
4	m	33	l	1	1	59	59	1	F2C3.TIF	F2C4.TIF	F1C2.TIF	2	2	1	3	4	2	150	860	X	J	j	0	565917	566767	1040	1046	565447.41	565950.28	565950.74	566781.83	566782.24	566952.41	566952.85	567252.85	567253.23	567753.28	567753.70	568802.65	0	1	x	x	662	362	384	1	D
4	m	33	l	0	1	60	60	1	F2C2.TIF	F2C1.TIF	F1C2.TIF	2	2	1	2	1	2	150	743	X	S	s	0	569727	570477	1027	1025	569287.32	569790.23	569790.69	570491.42	570491.83	570661.91	570662.32	570962.41	570962.79	571462.83	571463.24	572336.75	0	1	x	x	662	362	384	1	D
4	m	33	l	0	1	61	61	-1	F2C1.TIF	F2C2.TIF	F1C1.TIF	2	2	1	1	2	1	150	541	B	J	j	0	573268	573818	1143	1152	572827.26	573327.26	573330.62	573832.17	573832.61	574002.61	574003.03	574303.09	574303.47	574803.53	574803.95	576260.51	0	1	x	x	362	662	384	1	D
4	m	33	l	0	1	62	62	1	F2C3.TIF	F2C2.TIF	F1C3.TIF	2	2	1	3	2	3	150	627	A	X	y	0	577209	577859	1003	1011	576757.20	577260.03	577260.49	577873.88	577874.29	578044.32	578044.75	578344.81	578345.19	578845.23	578845.65	581346.56	0	1	x	x	662	362	384	0	O
4	m	33	l	0	1	63	63	1	F2C4.TIF	F2C1.TIF	F1C4.TIF	2	2	1	4	1	4	150	854	N	T	t	0	582299	583149	1061	1065	581857.09	582360.02	582360.49	583163.36	583163.79	583333.85	583334.27	583634.29	583634.68	584134.71	584135.13	585042.43	0	1	x	x	662	362	384	1	D
4	m	33	l	0	1	64	64	-1	F2C3.TIF	F2C2.TIF	F1C3.TIF	2	2	1	3	2	3	150	726	A	R	r	0	586438	587188	1129	1127	585537.03	586039.90	586040.36	587202.26	587202.70	587372.73	587373.14	587673.21	587673.60	588173.61	588174.03	590660.22	0	1	x	x	362	662	384	1	D
4	m	33	l	0	1	65	65	-1	F2C1.TIF	F2C2.TIF	F1C1.TIF	2	2	1	1	2	1	150	642	D	V	v	0	591652	592302	1122	1131	591166.92	591669.80	591670.27	592316.61	592317.01	592489.98	592490.44	592790.47	592790.85	593290.89	593291.29	595762.25	0	1	x	x	362	662	384	1	D
4	m	33	l	0	1	66	66	-1	F1C1.TIF	F1C2.TIF	F2C1.TIF	1	1	2	1	2	1	150	808	N	S	s	0	596775	597575	1201	1216	596286.83	596789.71	596790.19	597590.15	597590.57	597760.61	597761.01	598061.03	598061.41	598561.47	598561.88	599634.11	0	1	x	x	362	662	384	1	D
4	m	33	l	0	1	67	67	1	F1C1.TIF	F1C2.TIF	F2C1.TIF	1	1	2	1	2	1	150	869	G	D	g	1	600572	601472	1085	1109	600126.75	600629.69	600630.16	601486.94	601490.37	601660.40	601660.81	601960.82	601961.20	602461.27	602461.70	603266.11	0	1	x	x	662	362	384	0	T
4	m	33	l	0	1	68	68	-1	F2C4.TIF	F2C2.TIF	F1C4.TIF	2	2	1	4	2	4	150	529	J	X	j	1	604233	604783	1042	1054	603766.69	604266.70	604270.01	604799.92	604800.33	604970.41	604970.82	605270.87	605271.25	605771.31	605771.72	607459.89	0	1	x	x	362	662	384	0	T
4	m	33	l	1	1	69	69	-1	F1C1.TIF	F1C2.TIF	F2C4.TIF	1	1	2	1	2	4	150	517	V	B	v	1	608422	608972	1042	1042	607966.61	608469.47	608469.93	608986.38	608986.78	609159.70	609160.16	609460.22	609460.61	609960.67	609961.07	611186.07	0	1	x	x	362	662	384	0	T
4	m	33	l	0	1	70	70	-1	F1C1.TIF	F1C3.TIF	F2C1.TIF	1	1	2	1	3	1	150	732	K	H	x	0	612132	612882	1044	1049	611686.55	612189.44	612189.91	612895.99	612896.41	613066.44	613069.75	613369.79	613370.19	613870.27	613870.69	615554.09	0	1	x	x	362	662	384	0	O
4	m	33	l	0	1	71	71	-1	F2C3.TIF	F2C4.TIF	F1C3.TIF	2	2	1	3	4	3	150	980	M	N	n	0	616538	617538	1008	1008	616056.46	616559.33	616559.80	617552.81	617553.22	617723.28	617723.70	618023.75	618024.13	618524.20	618524.62	619153.80	0	1	x	x	362	662	384	1	D
4	m	33	l	1	1	72	72	1	F1C1.TIF	F1C4.TIF	F2C2.TIF	1	1	2	1	4	2	150	598	J	A	j	1	620092	620692	1121	1127	619646.40	620146.40	620149.68	620706.46	620709.76	620879.80	620880.20	621180.21	621180.60	621680.66	621681.07	622913.69	0	1	x	x	662	362	384	0	T
4	m	33	l	1	1	73	73	-1	F1C1.TIF	F1C3.TIF	F2C2.TIF	1	1	2	1	3	2	150	596	H	B	a	0	624462	625062	1169	1184	623406.32	623909.22	623909.69	625076.24	625079.59	625249.66	625250.07	625550.09	625550.47	626050.53	626050.94	629121.56	0	1	x	x	362	662	384	0	O
4	m	33	l	0	1	74	74	1	F1C1.TIF	F1C4.TIF	F2C1.TIF	1	1	2	1	4	1	150	956	P	B	p	1	728276	729226	1260	1270	727804.38	728307.37	728307.84	729240.24	729240.66	729410.66	729411.08	729711.12	729711.53	730211.56	730211.97	733377.55	0	2	x	x	662	362	384	0	T
4	m	33	l	1	1	75	75	-1	F1C2.TIF	F1C1.TIF	F2C4.TIF	1	1	2	2	1	4	150	551	T	B	t	1	734365	734915	1132	1152	733884.26	734384.27	734387.58	734929.65	734930.06	735100.13	735100.53	735400.56	735400.95	735900.97	735901.37	736591.64	0	2	x	x	362	662	384	0	T
4	m	33	l	0	1	76	76	-1	F2C4.TIF	F2C1.TIF	F1C4.TIF	2	2	1	4	1	4	150	599	J	H	z	0	737539	738139	1268	1275	737084.20	737584.20	737587.49	738153.51	738153.92	738323.97	738324.39	738627.14	738627.58	739127.61	739128.03	741471.57	0	2	x	x	362	662	384	0	O
4	m	33	l	1	1	77	77	-1	F2C4.TIF	F2C3.TIF	F1C2.TIF	2	2	1	4	3	2	150	622	L	N	l	1	742452	743102	1181	1186	741974.11	742474.11	742477.40	743117.54	743117.96	743288.00	743288.40	743588.41	743588.80	744088.83	744089.25	745439.46	0	2	x	x	362	662	384	0	T
4	m	33	l	0	1	78	78	-1	F2C3.TIF	F2C2.TIF	F1C3.TIF	2	2	1	3	2	3	150	508	P	H	v	0	746399	746899	1169	1183	745934.03	746434.04	746437.29	746913.69	746914.11	747087.14	747087.60	747387.60	747387.99	747888.02	747888.43	750657.27	0	2	x	x	362	662	384	0	O
4	m	33	l	0	1	79	79	1	F1C4.TIF	F1C3.TIF	F2C4.TIF	1	1	2	4	3	4	150	990	J	G	g	0	859928	860928	1278	1281	859461.91	859964.89	859965.35	860942.09	860945.50	861115.51	861115.92	861415.98	861416.36	861916.43	861916.85	863055.21	0	3	x	x	662	362	384	1	D
4	m	33	l	1	1	80	80	1	F1C3.TIF	F1C4.TIF	F2C1.TIF	1	1	2	3	4	1	150	732	B	S	s	0	864000	864750	1224	1225	863551.84	864054.80	864055.27	864765.20	864765.63	864935.65	864936.06	865236.12	865236.52	865736.52	865736.97	866385.08	0	3	x	x	662	362	384	1	D
4	m	33	l	0	1	81	81	-1	F1C4.TIF	F1C3.TIF	F2C4.TIF	1	1	2	4	3	4	150	634	G	K	g	1	867341	867991	1186	1201	866901.77	867404.73	867405.20	868005.43	868005.85	868175.88	868176.28	868476.33	868476.72	868976.78	868977.20	870305.03	0	3	x	x	362	662	384	0	T
4	m	33	l	0	1	82	82	-1	F1C2.TIF	F1C1.TIF	F2C2.TIF	1	1	2	2	1	2	150	781	H	T	z	0	871273	872073	1245	1245	870811.70	871314.61	871315.09	872087.15	872087.56	872257.61	872258.03	872558.05	872558.44	873058.50	873058.94	873806.95	0	3	x	x	362	662	384	0	O
4	m	33	l	1	1	83	83	-1	F2C1.TIF	F2C3.TIF	F1C4.TIF	2	2	1	1	3	4	150	661	T	D	t	1	874747	875397	1261	1279	874301.64	874804.50	874804.98	875414.76	875415.24	875585.27	875585.68	875885.70	875886.10	876386.15	876386.56	877214.79	0	3	x	x	362	662	384	0	T
4	m	33	l	0	1	84	84	1	F1C1.TIF	F1C4.TIF	F2C1.TIF	1	1	2	1	4	1	150	832	L	S	s	0	878174	879024	1244	1245	877711.57	878211.58	878214.89	879038.52	879038.96	879209.04	879209.45	879509.46	879509.84	880009.89	880010.30	880654.80	0	3	x	x	662	362	384	1	D
4	m	33	l	1	1	85	85	1	F2C4.TIF	F2C3.TIF	F1C1.TIF	2	2	1	4	3	1	150	722	R	S	h	0	973140	973890	1162	1164	972669.80	973172.74	973173.21	973904.56	973904.98	974075.23	974075.65	974375.69	974376.13	974876.18	974876.60	979245.07	0	4	x	x	662	362	384	0	O
4	m	33	l	1	1	86	86	1	F2C1.TIF	F2C3.TIF	F1C4.TIF	2	2	1	1	3	4	150	903	R	P	r	1	980349	981249	1125	1128	979879.66	980382.64	980383.10	981263.93	981264.34	981434.37	981434.78	981734.80	981735.18	982235.24	982235.66	985102.82	0	4	x	x	662	362	384	0	T
4	m	33	l	1	1	87	87	-1	F2C4.TIF	F2C1.TIF	F1C3.TIF	2	2	1	4	1	3	150	837	V	G	g	0	986097	986947	1066	1069	985609.55	986112.44	986112.92	986962.81	986963.22	987133.26	987133.67	987433.72	987434.10	987934.18	987934.59	990924.89	0	4	x	x	362	662	384	1	D
4	m	33	l	0	1	88	88	1	F1C2.TIF	F1C4.TIF	F2C2.TIF	1	1	2	2	4	2	150	552	T	V	t	1	991901	992451	1092	1105	991439.44	991939.44	991942.74	992466.06	992466.47	992636.49	992636.93	992937.00	992937.38	993437.41	993437.83	995486.68	0	4	x	x	662	362	384	0	T
4	m	33	l	1	1	89	89	1	F2C2.TIF	F2C3.TIF	F1C4.TIF	2	2	1	2	3	4	150	559	J	A	j	1	996976	997526	1212	1209	995989.36	996492.26	996492.72	997542.71	997543.13	997713.14	997713.56	998013.57	998013.95	998514.02	998514.44	1003486.64	0	4	x	x	662	362	384	0	T
4	m	33	l	0	1	90	90	-1	F2C3.TIF	F2C1.TIF	F1C3.TIF	2	2	1	3	1	3	150	769	K	S	s	0	1004469	1005269	1143	1174	1004009.21	1004512.23	1004512.69	1005284.24	1005284.69	1005454.88	1005455.29	1005755.30	1005755.69	1006255.71	1006256.15	1009726.65	0	4	x	x	362	662	384	1	D
4	m	33	l	1	1	91	91	1	F1C1.TIF	F1C2.TIF	F2C4.TIF	1	1	2	1	2	4	150	861	H	G	g	0	1010709	1011559	1129	1137	1010239.09	1010742.05	1010742.52	1011573.63	1011574.06	1011744.10	1011744.55	1012044.56	1012044.95	1012545.02	1012545.45	1014606.52	0	4	x	x	662	362	384	1	D
4	m	33	l	0	1	92	92	-1	F1C1.TIF	F1C3.TIF	F2C1.TIF	1	1	2	1	3	1	150	777	R	K	z	0	1015584	1016384	1082	1089	1015099.01	1015601.85	1015602.32	1016397.96	1016398.38	1016568.41	1016568.81	1016868.84	1016872.11	1017372.13	1017372.54	1019902.24	0	4	x	x	362	662	384	0	O
4	m	33	l	1	1	93	93	-1	F1C1.TIF	F1C2.TIF	F2C3.TIF	1	1	2	1	2	3	150	653	B	A	a	0	1020898	1021548	1165	1168	1020418.90	1020921.78	1020922.24	1021562.72	1021563.13	1021733.15	1021733.56	1022033.61	1022034.00	1022534.07	1022534.49	1023326.15	0	4	x	x	362	662	384	1	D
4	m	33	l	1	1	94	94	-1	F2C2.TIF	F2C1.TIF	F1C4.TIF	2	2	1	2	1	4	150	731	T	D	d	0	1024315	1025065	1165	1161	1023848.84	1024351.79	1024352.25	1025082.25	1025082.68	1025252.76	1025253.17	1025553.22	1025553.60	1026053.63	1026054.07	1028142.00	0	4	x	x	362	662	384	1	D
4	m	33	l	0	1	95	95	1	F1C1.TIF	F1C4.TIF	F2C1.TIF	1	1	2	1	4	1	150	871	A	L	a	1	1029114	1030014	1198	1202	1028648.75	1029148.77	1029152.05	1030027.97	1030028.42	1030198.43	1030198.83	1030501.62	1030502.06	1031002.12	1031002.54	1032541.96	0	4	x	x	662	362	384	0	T
4	m	33	l	1	1	96	96	1	F2C3.TIF	F2C2.TIF	F1C1.TIF	2	2	1	3	2	1	150	974	D	J	d	1	1033493	1034493	1107	1098	1033048.67	1033551.53	1033551.99	1034507.70	1034508.14	1034678.15	1034678.56	1034978.59	1034981.89	1035481.91	1035482.33	1037151.87	0	4	x	x	662	362	384	0	T
4	m	33	l	1	2	1	97	1	F1C1.TIF	F1C3.TIF	F2C4.TIF	1	1	2	1	3	4	150	501	L	J	l	1	1127230	1127730	1314	1324	1126766.93	1127266.94	1127270.29	1127744.61	1127745.01	1127915.05	1127915.46	1128215.52	1128215.91	1128715.98	1128716.41	1129996.36	0	5	x	x	662	362	384	0	T
4	m	33	l	0	2	2	98	1	F1C3.TIF	F1C4.TIF	F2C3.TIF	1	1	2	3	4	3	150	690	S	V	s	1	1130938	1131638	1207	1210	1130486.88	1130989.77	1130990.24	1131652.33	1131652.74	1131822.77	1131823.18	1132123.19	1132123.58	1132623.61	1132624.05	1133950.04	0	5	x	x	662	362	384	0	T
4	m	33	l	0	2	3	99	-1	F2C1.TIF	F2C2.TIF	F1C1.TIF	2	2	1	1	2	1	150	677	X	R	r	0	1134936	1135636	1175	1192	1134466.79	1134969.70	1134970.16	1135650.94	1135651.36	1135821.36	1135821.77	1136121.85	1136122.24	1136622.27	1136622.70	1138476.27	0	5	x	x	362	662	384	1	D
4	m	33	l	1	2	4	100	-1	F1C3.TIF	F1C4.TIF	F2C2.TIF	1	1	2	3	4	2	150	629	S	H	t	0	1139450	1140100	1162	1168	1138986.71	1139489.65	1139490.10	1140114.72	1140115.14	1140285.16	1140285.58	1140585.60	1140586.01	1141086.05	1141086.47	1142284.00	0	5	x	x	362	662	384	0	O
4	m	33	l	1	2	5	101	1	F2C4.TIF	F2C1.TIF	F1C2.TIF	2	2	1	4	1	2	150	911	P	B	s	0	1143267	1144167	1243	1260	1142786.64	1143289.53	1143290.00	1144181.46	1144181.92	1144352.09	1144352.50	1144652.57	1144652.97	1145153.02	1145153.44	1146604.10	0	5	x	x	662	362	384	0	O
4	m	33	l	1	2	6	102	1	F1C2.TIF	F1C4.TIF	F2C1.TIF	1	1	2	2	4	1	150	805	P	J	p	1	1148130	1148930	1337	1337	1147096.56	1147599.45	1147599.92	1148944.97	1148945.39	1149115.41	1149115.82	1149415.84	1149416.22	1149916.27	1149916.70	1151211.91	0	5	x	x	662	362	384	0	T
4	m	33	l	1	2	7	103	1	F2C4.TIF	F2C3.TIF	F1C1.TIF	2	2	1	4	3	1	150	661	A	V	a	1	1152178	1152828	1173	1191	1151706.47	1152206.48	1152209.81	1152842.62	1152843.03	1153013.05	1153013.46	1153313.52	1153313.93	1153813.99	1153814.42	1155483.78	0	5	x	x	662	362	384	0	T
4	m	33	l	0	2	8	104	1	F2C2.TIF	F2C1.TIF	F1C2.TIF	2	2	1	2	1	2	150	778	J	S	s	0	1156464	1157264	1231	1239	1155976.39	1156479.34	1156479.83	1157279.79	1157280.22	1157450.22	1157450.63	1157750.69	1157751.09	1158251.13	1158251.55	1159469.63	0	5	x	x	662	362	384	1	D
4	m	33	l	0	2	9	105	-1	F1C1.TIF	F1C3.TIF	F2C1.TIF	1	1	2	1	3	1	150	594	H	D	d	0	1160445	1161045	1148	1161	1159966.32	1160469.19	1160469.66	1161059.64	1161060.06	1161230.10	1161230.50	1161530.57	1161530.96	1162031.00	1162031.42	1163179.50	0	5	x	x	362	662	384	1	D
4	m	33	l	1	2	10	106	1	F2C4.TIF	F2C1.TIF	F1C3.TIF	2	2	1	4	1	3	150	878	X	N	n	0	1164465	1165365	1122	1127	1163686.25	1164186.27	1164189.56	1165379.62	1165380.04	1165550.04	1165550.45	1165850.47	1165850.85	1166350.90	1166351.31	1168171.61	0	5	x	x	662	362	384	1	D
4	m	33	l	1	2	11	107	-1	F2C3.TIF	F2C4.TIF	F1C1.TIF	2	2	1	3	4	1	150	583	G	M	m	0	1169142	1169742	1085	1097	1168676.16	1169179.10	1169179.57	1169756.31	1169759.76	1169929.83	1169930.25	1170230.27	1170230.65	1170730.67	1170731.08	1172299.39	0	5	x	x	362	662	384	1	D
4	m	33	l	0	2	12	108	-1	F2C3.TIF	F2C2.TIF	F1C3.TIF	2	2	1	3	2	3	150	553	L	B	p	0	1173274	1173824	1063	1056	1172796.07	1173298.98	1173299.45	1173839.42	1173839.84	1174009.87	1174010.27	1174310.31	1174310.69	1174810.74	1174811.15	1175389.31	0	5	x	x	362	662	384	0	O
4	m	33	l	1	2	13	109	-1	F2C1.TIF	F2C3.TIF	F1C4.TIF	2	2	1	1	3	4	150	902	H	A	a	0	1176831	1177731	1177	1177	1175896.01	1176398.91	1176399.37	1177745.78	1177746.21	1177919.10	1177919.56	1178219.62	1178220.00	1178720.03	1178720.44	1180379.28	0	5	x	x	362	662	384	1	D
4	m	33	l	0	2	14	110	-1	F2C4.TIF	F2C3.TIF	F1C4.TIF	2	2	1	4	3	4	150	590	R	S	s	0	1181336	1181936	1068	1082	1180885.93	1181385.94	1181389.25	1181950.60	1181951.02	1182121.05	1182121.49	1182421.49	1182421.90	1182921.95	1182922.37	1183579.22	0	5	x	x	362	662	384	1	D
4	m	33	l	0	2	15	111	-1	F2C4.TIF	F2C2.TIF	F1C4.TIF	2	2	1	4	2	4	150	888	B	K	k	0	1184546	1185446	1257	1259	1184065.87	1184568.77	1184569.25	1185460.16	1185460.58	1185630.65	1185631.07	1185931.08	1185931.47	1186431.53	1186431.95	1187083.29	0	5	x	x	362	662	384	1	D
4	m	33	l	0	2	16	112	1	F1C3.TIF	F1C1.TIF	F2C3.TIF	1	1	2	3	1	3	150	851	T	X	t	1	1188021	1188871	1236	1248	1187575.81	1188078.70	1188079.16	1188885.71	1188889.01	1189059.06	1189059.47	1189359.50	1189359.89	1189859.93	1189860.35	1191149.04	0	5	x	x	662	362	384	0	T
4	m	33	l	1	2	17	113	1	F1C3.TIF	F1C1.TIF	F2C4.TIF	1	1	2	3	1	4	150	502	N	B	n	1	1192115	1192615	1056	1064	1191645.73	1192148.64	1192149.10	1192629.75	1192630.16	1192800.23	1192800.64	1193100.70	1193101.11	1193601.14	1193601.57	1194538.98	0	5	x	x	662	362	384	0	T
4	m	33	l	1	2	18	114	1	F2C1.TIF	F2C2.TIF	F1C4.TIF	2	2	1	1	2	4	150	970	T	V	t	1	1195797	1196797	1183	1190	1195045.67	1195548.60	1195549.07	1196811.30	1196811.72	1196981.73	1196982.15	1197282.18	1197282.57	1197782.63	1197783.08	1198635.14	0	5	x	x	662	362	384	0	T
4	m	33	l	1	2	19	115	1	F1C4.TIF	F1C1.TIF	F2C3.TIF	1	1	2	4	1	3	150	824	L	H	l	1	1199598	1200448	1088	1094	1199135.60	1199638.50	1199638.97	1200463.13	1200463.54	1200633.56	1200633.97	1200933.98	1200934.37	1201434.39	1201434.83	1202090.89	0	5	x	x	662	362	384	0	T
4	m	33	l	0	2	20	116	-1	F1C1.TIF	F1C2.TIF	F2C1.TIF	1	1	2	1	2	1	150	853	V	X	k	0	1203038	1203888	1137	1145	1202585.53	1203088.42	1203088.89	1203902.65	1203903.09	1204073.17	1204073.58	1204373.59	1204373.97	1204873.99	1204874.41	1205835.04	0	5	x	x	362	662	384	0	O
4	m	33	l	0	2	21	117	1	F2C2.TIF	F2C4.TIF	F1C2.TIF	2	2	1	2	4	2	150	768	G	S	s	0	1206808	1207608	1131	1137	1206335.45	1206838.36	1206838.82	1207622.45	1207622.89	1207792.93	1207793.34	1208093.37	1208093.76	1208593.81	1208594.22	1209514.87	0	5	x	x	662	362	384	1	D
4	m	33	l	1	2	22	118	1	F1C2.TIF	F1C4.TIF	F2C3.TIF	1	1	2	2	4	3	150	910	T	N	n	0	1210481	1211381	1115	1108	1210015.39	1210515.40	1210518.70	1211395.13	1211395.55	1211568.46	1211568.92	1211868.99	1211869.38	1212369.45	1212369.86	1213788.62	0	5	x	x	662	362	384	1	D
4	m	33	l	1	2	23	119	1	F1C3.TIF	F1C2.TIF	F2C1.TIF	1	1	2	3	2	1	150	568	G	X	v	0	1214761	1215361	1067	1085	1214285.31	1214788.19	1214788.66	1215378.68	1215379.10	1215549.10	1215549.50	1215849.51	1215849.90	1216349.90	1216350.32	1217980.62	0	5	x	x	662	362	384	0	O
4	m	33	l	1	2	24	120	1	F2C4.TIF	F2C2.TIF	F1C1.TIF	2	2	1	4	2	1	150	971	K	N	g	0	1218946	1219946	1056	1068	1218475.23	1218975.24	1218978.52	1219960.43	1219960.88	1220130.95	1220131.36	1220431.38	1220431.76	1220931.83	1220932.25	1222380.52	0	5	x	x	662	362	384	0	O
4	m	33	l	0	2	25	121	-1	F1C3.TIF	F1C2.TIF	F2C3.TIF	1	1	2	3	2	3	150	677	X	N	y	0	1223351	1224051	1138	1158	1222885.16	1223388.04	1223388.51	1224065.08	1224068.41	1224238.50	1224238.91	1224538.97	1224539.36	1225039.43	1225039.86	1225900.50	0	5	x	x	362	662	384	0	O
4	m	33	l	0	2	26	122	1	F1C4.TIF	F1C3.TIF	F2C4.TIF	1	1	2	4	3	4	150	509	J	V	y	0	1226877	1227377	997	1012	1226395.08	1226897.95	1226898.42	1227391.94	1227392.38	1227562.44	1227562.85	1227862.89	1227863.28	1228363.29	1228363.70	1229052.53	0	5	x	x	662	362	384	0	O
4	m	33	l	1	2	27	123	-1	F2C4.TIF	F2C2.TIF	F1C3.TIF	2	2	1	4	2	3	150	712	B	S	s	0	1230308	1231008	1158	1155	1229545.04	1230047.93	1230048.39	1231022.70	1231023.13	1231193.15	1231193.57	1231493.59	1231493.98	1231994.01	1231994.46	1233788.18	0	5	x	x	362	662	384	1	D
4	m	33	l	1	2	28	124	-1	F1C1.TIF	F1C4.TIF	F2C2.TIF	1	1	2	1	4	2	150	653	P	D	d	0	1235037	1235687	1079	1079	1234284.94	1234787.86	1234788.34	1235701.25	1235701.68	1235871.73	1235872.15	1236172.19	1236172.58	1236672.64	1236673.07	1237580.22	0	5	x	x	362	662	384	1	D
4	m	33	l	0	2	29	125	1	F2C3.TIF	F2C2.TIF	F1C3.TIF	2	2	1	3	2	3	150	877	K	M	m	0	1238520	1239420	1128	1131	1238074.88	1238574.88	1238578.19	1239434.89	1239438.19	1239608.24	1239608.65	1239908.66	1239909.05	1240409.11	1240409.52	1241180.25	0	5	x	x	662	362	384	1	D
4	m	33	l	0	2	30	126	1	F1C3.TIF	F1C2.TIF	F2C3.TIF	1	1	2	3	2	3	150	966	R	V	v	0	1242119	1243069	1200	1216	1241664.81	1242164.81	1242168.12	1243083.79	1243084.21	1243254.29	1243254.70	1243554.75	1243558.06	1244058.09	1244058.51	1244844.29	0	5	x	x	662	362	384	1	D
4	m	33	l	1	2	31	127	-1	F1C3.TIF	F1C2.TIF	F2C4.TIF	1	1	2	3	2	4	150	851	M	P	m	1	1245802	1246652	1200	1206	1245334.74	1245837.60	1245838.06	1246668.01	1246668.43	1246838.50	1246838.91	1247138.94	1247139.34	1247639.34	1247639.75	1248187.92	0	5	x	x	362	662	384	0	T
4	m	33	l	1	2	32	128	1	F2C2.TIF	F2C4.TIF	F1C1.TIF	2	2	1	2	4	1	150	685	L	R	l	1	1249125	1249825	1090	1105	1248684.68	1249187.60	1249188.08	1249839.21	1249839.62	1250009.65	1250010.09	1250310.15	1250310.53	1250810.54	1250810.97	1251660.01	0	5	x	x	662	362	384	0	T
4	m	33	l	0	2	33	129	-1	F1C1.TIF	F1C3.TIF	F2C1.TIF	1	1	2	1	3	1	150	956	D	M	m	0	1253650	1254600	1153	1161	1252154.62	1252657.49	1252657.96	1254617.88	1254618.37	1254788.40	1254788.81	1255088.85	1255089.24	1255589.30	1255589.72	1256044.06	0	5	x	x	362	662	384	1	D
4	m	33	l	0	2	34	130	1	F1C2.TIF	F1C3.TIF	F2C2.TIF	1	1	2	2	3	2	150	586	P	K	n	0	1257293	1257893	995	996	1256544.53	1257047.46	1257047.93	1257907.94	1257908.36	1258078.45	1258078.86	1258378.87	1258379.26	1258879.29	1258879.73	1260797.75	0	5	x	x	662	362	384	0	O
4	m	33	l	0	2	35	131	-1	F2C4.TIF	F2C1.TIF	F1C4.TIF	2	2	1	4	1	4	150	542	H	P	p	0	1261778	1262328	1074	1086	1261294.44	1261797.35	1261797.82	1262342.14	1262342.55	1262512.57	1262512.97	1262813.01	1262813.39	1263313.44	1263313.88	1264427.70	0	5	x	x	362	662	384	1	D
4	m	33	l	0	2	36	132	1	F1C4.TIF	F1C2.TIF	F2C4.TIF	1	1	2	4	2	4	150	838	M	V	m	1	1265397	1266247	1133	1138	1264914.38	1265417.25	1265417.72	1266261.79	1266262.21	1266432.26	1266432.67	1266732.74	1266733.13	1267233.17	1267233.61	1267819.65	0	5	x	x	662	362	384	0	T
4	m	33	l	0	2	37	133	1	F1C2.TIF	F1C3.TIF	F2C2.TIF	1	1	2	2	3	2	150	695	N	T	m	0	1268794	1269494	1183	1192	1268314.33	1268814.33	1268817.67	1269508.77	1269509.18	1269679.26	1269679.70	1269979.70	1269980.08	1270480.14	1270480.56	1271131.33	0	5	x	x	662	362	384	0	O
4	m	33	l	0	2	38	134	-1	F1C3.TIF	F1C4.TIF	F2C3.TIF	1	1	2	3	4	3	150	527	N	R	r	0	1272365	1272915	1234	1239	1271624.26	1272126.77	1272127.22	1272929.55	1272929.96	1273100.00	1273100.42	1273400.44	1273400.82	1273900.86	1273901.29	1274747.45	0	5	x	x	362	662	384	1	D
4	m	33	l	0	2	39	135	1	F1C4.TIF	F1C2.TIF	F2C4.TIF	1	1	2	4	2	4	150	516	N	G	n	1	1276115	1276665	1057	1063	1275244.20	1275747.09	1275747.57	1276679.13	1276679.59	1276849.60	1276850.03	1277150.05	1277150.44	1277650.46	1277650.88	1278477.43	0	5	x	x	662	362	384	0	T
4	m	33	l	0	2	40	136	-1	F1C4.TIF	F1C3.TIF	F2C4.TIF	1	1	2	4	3	4	150	813	V	J	j	0	1279433	1280233	1189	1188	1278964.12	1279466.98	1279467.45	1280247.77	1280248.19	1280418.20	1280418.61	1280718.63	1280719.01	1281219.08	1281219.50	1282507.36	0	5	x	x	362	662	384	1	D
4	m	33	l	1	2	41	137	1	F2C1.TIF	F2C3.TIF	F1C4.TIF	2	2	1	1	3	4	150	570	G	R	g	1	1283602	1284202	1061	1069	1283004.05	1283506.97	1283507.44	1284217.47	1284217.89	1284387.96	1284388.36	1284688.41	1284688.80	1285188.82	1285189.27	1286717.24	0	5	x	x	662	362	384	0	T
4	m	33	l	0	2	42	138	1	F2C1.TIF	F2C3.TIF	F1C1.TIF	2	2	1	1	3	1	150	794	V	P	v	1	1287687	1288487	1063	1055	1287213.96	1287716.89	1287717.35	1288501.12	1288501.56	1288671.57	1288671.97	1288972.01	1288972.39	1289472.40	1289472.81	1290747.12	0	5	x	x	662	362	384	0	T
4	m	33	l	1	2	43	139	1	F1C1.TIF	F1C3.TIF	F2C2.TIF	1	1	2	1	3	2	150	757	D	V	e	0	1291720	1292470	1120	1126	1291243.90	1291746.78	1291747.24	1292487.18	1292487.59	1292657.71	1292658.12	1292958.17	1292958.55	1293458.58	1293458.99	1295499.22	0	5	x	x	662	362	384	0	O
4	m	33	l	0	2	44	140	1	F2C2.TIF	F2C3.TIF	F1C2.TIF	2	2	1	2	3	2	150	663	S	D	s	1	1296710	1297360	1064	1056	1296003.82	1296506.71	1296507.18	1297377.25	1297377.68	1297547.71	1297548.12	1297848.14	1297848.55	1298348.59	1298349.02	1299707.13	0	5	x	x	662	362	384	0	T
4	m	33	l	1	2	45	141	-1	F1C3.TIF	F1C2.TIF	F2C1.TIF	1	1	2	3	2	1	150	848	H	D	d	0	1300652	1301502	1060	1056	1300203.74	1300706.64	1300707.10	1301517.04	1301517.46	1301687.52	1301687.92	1301987.95	1301988.33	1302488.40	1302488.81	1305243.14	0	5	x	x	362	662	384	1	D
4	m	33	l	1	2	46	142	1	F1C1.TIF	F1C4.TIF	F2C2.TIF	1	1	2	1	4	2	150	740	T	H	t	1	1306224	1306974	984	990	1305753.64	1306256.50	1306256.96	1306988.68	1306989.12	1307159.15	1307159.55	1307459.62	1307460.01	1307960.08	1307960.50	1308666.85	0	5	x	x	662	362	384	0	T
4	m	33	l	1	2	47	143	-1	F2C3.TIF	F2C2.TIF	F1C4.TIF	2	2	1	3	2	4	150	908	P	V	v	0	1309624	1310524	1068	1068	1309153.57	1309656.47	1309656.93	1310538.48	1310538.92	1310708.95	1310709.37	1311009.40	1311009.79	1311509.83	1311510.23	1313516.77	0	5	x	x	362	662	384	1	D
4	m	33	l	0	2	48	144	-1	F1C3.TIF	F1C4.TIF	F2C3.TIF	1	1	2	3	4	3	150	793	B	N	n	0	1314496	1315296	1058	1058	1314013.48	1314513.49	1314516.82	1315310.23	1315310.65	1315480.67	1315481.12	1315781.15	1315781.54	1316281.55	1316281.97	1317116.72	0	5	x	x	362	662	384	1	D
4	m	33	l	0	2	49	145	-1	F1C4.TIF	F1C2.TIF	F2C4.TIF	1	1	2	4	2	4	150	880	J	R	j	1	1318070	1318970	984	990	1317613.42	1318113.43	1318116.76	1318986.80	1318987.23	1319157.29	1319157.70	1319457.72	1319458.11	1319958.15	1319958.59	1323866.65	0	5	x	x	362	662	384	0	T
4	m	33	l	0	2	50	146	-1	F1C4.TIF	F1C1.TIF	F2C4.TIF	1	1	2	4	1	4	150	781	G	S	s	0	1324861	1325661	1016	1012	1324403.30	1324906.20	1324906.67	1325676.65	1325677.07	1325847.14	1325847.57	1326147.59	1326147.99	1326648.01	1326648.43	1327386.62	0	5	x	x	362	662	384	1	D
4	m	33	l	0	2	51	147	1	F2C2.TIF	F2C3.TIF	F1C2.TIF	2	2	1	2	3	2	150	533	V	M	v	1	1328348	1328898	990	1001	1327883.24	1328383.24	1328386.56	1328912.16	1328912.57	1329082.60	1329083.02	1329383.09	1329386.37	1329886.39	1329886.80	1330476.54	0	5	x	x	662	362	384	0	T
4	m	33	l	0	2	52	148	1	F1C4.TIF	F1C3.TIF	F2C4.TIF	1	1	2	4	3	4	150	823	J	X	j	1	1331433	1332283	1005	1014	1330963.18	1331466.08	1331466.53	1332298.06	1332298.50	1332468.66	1332469.07	1332769.13	1332769.52	1333269.59	1333270.00	1334682.68	0	5	x	x	662	362	384	0	T
4	m	33	l	1	2	53	149	-1	F2C4.TIF	F2C1.TIF	F1C3.TIF	2	2	1	4	1	3	150	788	V	L	l	0	1335672	1336472	1116	1117	1335193.11	1335696.01	1335696.48	1336486.59	1336487.00	1336657.04	1336657.45	1336957.51	1336957.89	1337457.92	1337458.37	1338090.47	0	5	x	x	362	662	384	1	D
4	m	33	l	1	2	54	150	-1	F2C4.TIF	F2C2.TIF	F1C1.TIF	2	2	1	4	2	1	150	672	R	B	s	0	1339032	1339732	1045	1047	1338583.04	1339083.04	1339086.34	1339746.37	1339746.79	1339916.79	1339917.21	1340217.28	1340217.67	1340717.71	1340718.13	1341356.21	0	5	x	x	362	662	384	0	O
4	m	33	l	0	2	55	151	-1	F2C2.TIF	F2C1.TIF	F1C2.TIF	2	2	1	2	1	2	150	552	P	L	l	0	1342350	1342900	1117	1129	1341852.98	1342355.88	1342356.34	1342916.29	1342916.70	1343086.71	1343087.12	1343387.17	1343387.55	1343887.56	1343887.98	1344218.27	0	5	x	x	362	662	384	1	D
4	m	33	l	0	2	56	152	1	F2C3.TIF	F2C4.TIF	F1C3.TIF	2	2	1	3	4	3	150	761	H	B	h	1	1345512	1346262	1081	1097	1344732.94	1345235.80	1345236.26	1346276.78	1346277.20	1346447.28	1346447.69	1346747.74	1346748.15	1347248.21	1347248.63	1347866.21	0	5	x	x	662	362	384	0	T
4	m	33	l	0	2	57	153	1	F2C1.TIF	F2C4.TIF	F1C1.TIF	2	2	1	1	4	1	150	777	L	J	j	0	1348835	1349635	1083	1080	1348382.86	1348885.78	1348886.25	1349649.46	1349649.87	1349819.92	1349820.36	1350120.43	1350120.84	1350620.87	1350621.29	1351546.09	0	5	x	x	662	362	384	1	D
4	m	33	l	1	2	58	154	-1	F1C2.TIF	F1C3.TIF	F2C4.TIF	1	1	2	2	3	4	150	746	A	D	d	0	1352530	1353280	1033	1040	1352052.79	1352555.68	1352556.16	1353296.19	1353296.61	1353466.63	1353467.05	1353767.06	1353767.45	1354267.50	1354267.93	1355946.15	0	5	x	x	362	662	384	1	D
4	m	33	l	1	2	59	155	-1	F1C1.TIF	F1C3.TIF	F2C4.TIF	1	1	2	1	3	4	150	760	T	J	j	0	1356914	1357664	1006	1022	1356442.72	1356942.72	1356946.02	1357679.02	1357679.44	1357849.49	1357849.92	1358149.92	1358150.31	1358650.33	1358650.76	1360170.08	0	5	x	x	362	662	384	1	D
4	m	33	l	1	2	60	156	-1	F2C1.TIF	F2C4.TIF	F1C2.TIF	2	2	1	1	4	2	150	904	R	P	p	0	1361116	1362016	1074	1071	1360662.64	1361165.56	1361166.02	1362030.49	1362030.91	1362200.99	1362201.39	1362501.46	1362501.87	1363001.93	1363002.35	1363722.04	0	5	x	x	362	662	384	1	D
4	m	33	l	0	2	61	157	-1	F2C2.TIF	F2C1.TIF	F1C2.TIF	2	2	1	2	1	2	150	631	R	N	n	0	1365533	1366168	993	996	1364212.57	1364715.47	1364715.94	1366187.43	1366187.88	1366358.05	1366358.45	1366658.48	1366658.87	1367158.94	1367159.35	1367755.82	0	5	x	x	362	662	384	1	D
4	m	33	l	0	2	62	158	1	F2C3.TIF	F2C2.TIF	F1C3.TIF	2	2	1	3	2	3	150	972	N	L	n	1	1368993	1369993	1014	1015	1368262.51	1368762.51	1368765.82	1370008.04	1370008.46	1370178.50	1370178.92	1370478.98	1370479.36	1370979.39	1370979.84	1371849.84	0	5	x	x	662	362	384	0	T
4	m	33	l	0	2	63	159	-1	F1C2.TIF	F1C1.TIF	F2C2.TIF	1	1	2	2	1	2	150	865	R	X	r	1	1372803	1373653	945	952	1372342.42	1372845.33	1372845.80	1373667.67	1373668.12	1373838.17	1373838.59	1374138.61	1374138.99	1374639.02	1374639.44	1375929.84	0	5	x	x	362	662	384	0	T
4	m	33	l	1	2	64	160	-1	F1C2.TIF	F1C4.TIF	F2C3.TIF	1	1	2	2	4	3	150	748	J	N	j	1	1376876	1377626	999	997	1376422.35	1376922.36	1376925.63	1377640.23	1377640.64	1377810.67	1377811.10	1378111.11	1378111.50	1378611.53	1378611.95	1380809.77	0	5	x	x	362	662	384	0	T
4	m	33	l	0	2	65	161	-1	F2C4.TIF	F2C2.TIF	F1C4.TIF	2	2	1	4	2	4	150	734	D	S	s	0	1382387	1383137	963	961	1381312.29	1381815.18	1381815.65	1383151.92	1383152.38	1383325.34	1383325.81	1383625.83	1383626.21	1384126.23	1384126.64	1385241.60	0	5	x	x	362	662	384	1	D
4	m	33	l	1	2	66	162	1	F1C2.TIF	F1C1.TIF	F2C3.TIF	1	1	2	2	1	3	150	931	D	M	d	1	1386188	1387138	1043	1048	1385742.19	1386245.12	1386245.59	1387155.67	1387156.07	1387326.13	1387326.55	1387626.59	1387626.97	1388127.00	1388127.44	1389561.67	0	5	x	x	662	362	384	0	T
4	m	33	l	0	2	67	163	1	F1C1.TIF	F1C4.TIF	F2C1.TIF	1	1	2	1	4	1	150	968	S	T	t	0	1390543	1391493	958	957	1390062.13	1390564.97	1390565.43	1391507.41	1391507.83	1391677.83	1391678.25	1391978.26	1391978.65	1392478.72	1392479.13	1393145.26	0	5	x	x	662	362	384	1	D
4	m	33	l	1	2	68	164	-1	F1C1.TIF	F1C2.TIF	F2C3.TIF	1	1	2	1	2	3	150	537	K	N	n	0	1394090	1394640	1000	1007	1393632.04	1394134.93	1394135.40	1394655.39	1394655.82	1394826.03	1394826.45	1395126.48	1395126.89	1395626.90	1395627.35	1397275.25	0	5	x	x	362	662	384	1	D
4	m	33	l	1	2	69	165	-1	F1C4.TIF	F1C3.TIF	F2C2.TIF	1	1	2	4	3	2	150	886	D	R	r	0	1398240	1399140	993	994	1397771.97	1398271.98	1398275.31	1399155.32	1399155.75	1399325.80	1399326.20	1399626.26	1399626.65	1400126.67	1400127.08	1401755.14	0	5	x	x	362	662	384	1	D
4	m	33	l	0	2	70	166	-1	F1C1.TIF	F1C3.TIF	F2C1.TIF	1	1	2	1	3	1	150	871	G	X	g	1	1402720	1403620	973	969	1402251.88	1402751.89	1402755.23	1403635.24	1403635.67	1403805.71	1403806.11	1404106.12	1404106.50	1404606.58	1404606.99	1405545.10	0	5	x	x	362	662	384	0	T
4	m	33	l	0	2	71	167	-1	F1C3.TIF	F1C2.TIF	F2C3.TIF	1	1	2	3	2	3	150	873	K	B	k	1	1406510	1407410	1014	1022	1406041.83	1406544.70	1406545.16	1407425.19	1407425.60	1407595.61	1407596.03	1407896.06	1407896.44	1408396.47	1408396.88	1409195.10	0	5	x	x	362	662	384	0	T
4	m	33	l	1	2	72	168	1	F2C1.TIF	F2C4.TIF	F1C3.TIF	2	2	1	1	4	3	150	773	X	T	t	0	1410621	1411421	1020	1024	1409691.76	1410194.68	1410195.14	1411436.09	1411436.52	1411606.59	1411607.02	1411907.02	1411907.41	1412407.43	1412407.85	1413384.95	0	5	x	x	662	362	384	1	D
4	m	33	l	1	2	73	169	1	F2C1.TIF	F2C4.TIF	F1C2.TIF	2	2	1	1	4	2	150	702	N	S	s	0	1414360	1415060	985	981	1413881.68	1414384.55	1414385.01	1415074.98	1415075.40	1415245.47	1415245.87	1415545.90	1415546.28	1416046.35	1416046.76	1416649.10	0	5	x	x	662	362	384	1	D
4	m	33	l	1	2	74	170	1	F1C3.TIF	F1C1.TIF	F2C4.TIF	1	1	2	3	1	4	150	964	B	R	r	0	1417635	1418585	1098	1096	1417171.62	1417671.63	1417674.96	1418599.06	1418599.50	1418769.56	1418769.96	1419070.03	1419070.42	1419570.44	1419570.88	1420361.07	0	5	x	x	662	362	384	1	D
4	m	33	l	1	2	75	171	1	F2C3.TIF	F2C1.TIF	F1C2.TIF	2	2	1	3	1	2	150	605	G	D	d	0	1421332	1421932	1003	1009	1420851.55	1421351.55	1421354.88	1421947.03	1421947.45	1422117.49	1422117.91	1422417.96	1422418.36	1422918.38	1422918.82	1424089.15	0	5	x	x	662	362	384	1	D
4	m	33	l	1	2	76	172	-1	F2C2.TIF	F2C3.TIF	F1C1.TIF	2	2	1	2	3	1	150	966	S	L	s	1	1426332	1427282	970	987	1424581.49	1425084.42	1425084.88	1427296.78	1427297.25	1427467.35	1427467.75	1427767.77	1427768.16	1428268.17	1428268.59	1429146.61	0	5	x	x	362	662	384	0	T
4	m	33	l	1	2	77	173	1	F1C4.TIF	F1C3.TIF	F2C2.TIF	1	1	2	4	3	2	150	820	G	J	j	0	1430101	1430951	1057	1054	1429651.40	1430154.27	1430154.73	1430965.27	1430965.69	1431135.73	1431136.15	1431436.18	1431436.59	1431936.65	1431937.07	1432794.63	0	5	x	x	662	362	384	1	D
4	m	33	l	0	2	78	174	1	F1C1.TIF	F1C4.TIF	F2C1.TIF	1	1	2	1	4	1	150	687	R	V	r	1	1433784	1434484	1069	1070	1433321.34	1433824.25	1433824.72	1434498.88	1434499.30	1434669.35	1434669.76	1434969.78	1434970.17	1435470.21	1435470.66	1436008.77	0	5	x	x	662	362	384	0	T
4	m	33	l	1	2	79	175	1	F1C4.TIF	F1C3.TIF	F2C2.TIF	1	1	2	4	3	2	150	623	H	M	m	0	1437613	1438263	1004	1006	1436501.27	1437004.15	1437004.63	1438277.86	1438278.30	1438448.47	1438448.91	1438748.97	1438749.35	1439249.40	1439249.81	1439946.53	0	5	x	x	662	362	384	1	D
4	m	33	l	0	2	80	176	1	F2C1.TIF	F2C3.TIF	F1C1.TIF	2	2	1	1	3	1	150	952	M	N	m	1	1441818	1442768	887	882	1440451.21	1440954.11	1440954.57	1442784.84	1442785.27	1442955.28	1442955.69	1443255.72	1443256.10	1443756.19	1443756.61	1444616.53	0	5	x	x	662	362	384	0	T
4	m	33	l	1	2	81	177	-1	F2C2.TIF	F2C1.TIF	F1C4.TIF	2	2	1	2	1	4	150	999	K	R	r	0	1445588	1446588	894	902	1445121.13	1445621.13	1445624.43	1446604.44	1446604.86	1446774.90	1446775.30	1447075.36	1447075.76	1447575.79	1447576.19	1447946.51	0	5	x	x	362	662	384	1	D
4	m	33	l	0	2	82	178	1	F2C1.TIF	F2C2.TIF	F1C1.TIF	2	2	1	1	2	1	150	593	X	K	e	0	1448898	1449498	1024	1038	1448441.05	1448941.07	1448944.35	1449514.34	1449514.76	1449684.80	1449685.20	1449985.27	1449985.65	1450485.70	1450486.11	1451674.31	0	5	x	x	662	362	384	0	O
4	m	33	l	0	2	83	179	1	F1C3.TIF	F1C1.TIF	F2C3.TIF	1	1	2	3	1	3	150	730	S	J	s	1	1452610	1453360	915	920	1452170.99	1452673.89	1452674.35	1453374.55	1453374.96	1453544.98	1453545.39	1453845.39	1453845.77	1454345.83	1454346.28	1455034.20	0	5	x	x	662	362	384	0	T
4	m	33	l	1	2	84	180	-1	F2C3.TIF	F2C1.TIF	F1C4.TIF	2	2	1	3	1	4	150	505	H	N	n	0	1456269	1456769	922	926	1455530.94	1456033.87	1456034.35	1456784.29	1456784.72	1456954.77	1456955.20	1457255.24	1457255.64	1457755.69	1457756.14	1458218.40	0	5	x	x	362	662	384	1	D
4	m	33	l	1	2	85	181	1	F2C3.TIF	F2C1.TIF	F1C4.TIF	2	2	1	3	1	4	150	645	R	V	r	1	1521777	1522427	1030	1030	1521029.76	1521532.80	1521533.27	1522443.07	1522443.50	1522613.57	1522613.99	1522914.02	1522914.41	1523414.44	1523414.89	1525097.15	0	6	x	x	662	362	384	0	T
4	m	33	l	0	2	86	182	-1	F2C2.TIF	F2C4.TIF	F1C2.TIF	2	2	1	2	4	2	150	734	B	V	v	0	1526086	1526836	1069	1063	1525619.67	1526122.56	1526123.03	1526852.94	1526853.37	1527023.40	1527023.81	1527323.82	1527324.21	1527824.27	1527824.69	1529402.94	0	6	x	x	362	662	384	1	D
4	m	33	l	1	2	87	183	-1	F2C3.TIF	F2C2.TIF	F1C4.TIF	2	2	1	3	2	4	150	817	R	X	r	1	1530350	1531200	1034	1027	1529899.59	1530402.48	1530402.95	1531214.57	1531215.01	1531385.08	1531385.50	1531685.52	1531685.90	1532185.95	1532186.36	1533384.98	0	6	x	x	362	662	384	0	T
4	m	33	l	1	2	88	184	-1	F2C3.TIF	F2C1.TIF	F1C2.TIF	2	2	1	3	1	2	150	780	B	L	b	1	1534348	1535148	1104	1112	1533879.53	1534382.44	1534382.91	1535162.92	1535163.34	1535333.37	1535333.77	1535633.83	1535634.23	1536134.26	1536134.67	1537689.03	0	6	x	x	362	662	384	0	T
4	m	33	l	0	2	89	185	-1	F2C3.TIF	F2C1.TIF	F1C3.TIF	2	2	1	3	1	3	150	604	D	K	d	1	1538656	1539256	1018	1022	1538189.46	1538692.40	1538692.91	1539272.81	1539273.23	1539443.23	1539443.64	1539743.66	1539744.05	1540244.07	1540244.48	1541544.78	0	6	x	x	362	662	384	0	T
4	m	33	l	0	2	90	186	-1	F2C3.TIF	F2C1.TIF	F1C3.TIF	2	2	1	3	1	3	150	977	N	J	j	0	1542486	1543486	1149	1158	1542039.38	1542542.36	1542542.83	1543502.71	1543503.12	1543673.13	1543673.55	1543973.55	1543973.93	1544473.97	1544474.39	1545208.86	0	6	x	x	362	662	384	1	D
4	m	33	l	0	2	91	187	1	F2C4.TIF	F2C2.TIF	F1C4.TIF	2	2	1	4	2	4	150	752	G	S	g	1	1546177	1546927	1113	1120	1545709.31	1546212.29	1546212.76	1546942.69	1546943.11	1547113.24	1547113.65	1547413.70	1547414.08	1547914.08	1547914.52	1548872.57	0	6	x	x	662	362	384	0	T
4	m	33	l	1	2	92	188	-1	F1C4.TIF	F1C1.TIF	F2C2.TIF	1	1	2	4	1	2	150	653	J	R	r	0	1549830	1550480	1002	996	1549369.24	1549872.18	1549872.65	1550494.12	1550494.56	1550664.57	1550664.98	1550965.02	1550965.41	1551465.43	1551465.85	1552504.53	0	6	x	x	362	662	384	1	D
4	m	33	l	1	2	93	189	-1	F1C2.TIF	F1C1.TIF	F2C3.TIF	1	1	2	2	1	3	150	874	V	L	l	0	1553712	1554612	1062	1061	1552999.18	1553502.08	1553502.54	1554626.86	1554627.28	1554797.34	1554797.75	1555097.82	1555098.21	1555598.21	1555598.66	1556202.47	0	6	x	x	362	662	384	1	D
4	m	33	l	0	2	94	190	-1	F2C1.TIF	F2C3.TIF	F1C1.TIF	2	2	1	1	3	1	150	916	N	M	m	0	1557445	1558345	1080	1081	1556729.11	1557232.12	1557232.59	1558362.29	1558362.77	1558532.78	1558533.19	1558833.25	1558833.65	1559333.69	1559334.10	1559752.37	0	6	x	x	362	662	384	1	D
4	m	33	l	1	2	95	191	1	F2C2.TIF	F2C4.TIF	F1C3.TIF	2	2	1	2	4	3	150	782	G	J	g	1	1560720	1561520	996	987	1560249.05	1560749.06	1560752.33	1561534.10	1561534.54	1561704.60	1561705.01	1562005.06	1562005.45	1562505.51	1562505.94	1563882.30	0	6	x	x	662	362	384	0	T
4	m	33	l	1	2	96	192	-1	F1C1.TIF	F1C4.TIF	F2C2.TIF	1	1	2	1	4	2	150	696	R	P	p	0	1564864	1565564	1110	1117	1564378.98	1564881.90	1564882.37	1565578.83	1565582.14	1565752.23	1565752.64	1566052.65	1566053.06	1566553.13	1566553.54	1567176.26	0	6	x	x	362	662	384	1	D
4	m	33	l	1	3	1	193	1	F2C2.TIF	F2C4.TIF	F1C1.TIF	2	2	1	2	4	1	150	891	R	H	v	0	1580007	1580907	1318	1304	1579528.70	1580031.61	1580032.08	1580922.07	1580922.48	1581092.56	1581092.96	1581393.03	1581393.43	1581893.50	1581893.92	1585351.83	0	6	x	x	662	362	384	0	O
4	m	33	l	0	3	2	194	1	F1C4.TIF	F1C3.TIF	F2C4.TIF	1	1	2	4	3	4	150	728	M	H	m	1	1586333	1587083	1185	1189	1585868.60	1586371.50	1586371.96	1587097.16	1587097.57	1587267.64	1587268.07	1587568.09	1587568.47	1588068.54	1588071.85	1588871.82	0	6	x	x	662	362	384	0	T
4	m	33	l	0	3	3	195	-1	F1C2.TIF	F1C3.TIF	F2C2.TIF	1	1	2	2	3	2	150	618	M	N	m	1	1589805	1590455	1080	1082	1589358.51	1589861.41	1589861.87	1590471.81	1590472.23	1590642.26	1590642.67	1590942.70	1590943.08	1591443.15	1591443.55	1591911.78	0	6	x	x	362	662	384	0	T
4	m	33	l	1	3	4	196	-1	F2C4.TIF	F2C3.TIF	F1C2.TIF	2	2	1	4	3	2	150	967	S	P	p	0	1592966	1593916	1175	1179	1592398.47	1592901.39	1592901.86	1593931.93	1593932.35	1594102.43	1594102.85	1594402.85	1594403.24	1594903.28	1594903.72	1595623.89	0	6	x	x	362	662	384	1	D
4	m	33	l	1	3	5	197	-1	F1C4.TIF	F1C3.TIF	F2C1.TIF	1	1	2	4	3	1	150	749	R	B	b	0	1596585	1597335	1024	1021	1596118.40	1596621.30	1596621.76	1597351.67	1597352.08	1597522.28	1597522.70	1597822.76	1597823.17	1598323.22	1598323.68	1598935.73	0	6	x	x	362	662	384	1	D
4	m	33	l	1	3	6	198	1	F2C2.TIF	F2C4.TIF	F1C1.TIF	2	2	1	2	4	1	150	745	K	S	s	0	1600424	1601174	1165	1179	1599438.34	1599938.35	1599941.64	1601188.22	1601191.50	1601361.50	1601361.90	1601661.92	1601662.31	1602162.36	1602162.77	1603015.76	0	6	x	x	662	362	384	1	D
4	m	33	l	1	3	7	199	-1	F2C3.TIF	F2C1.TIF	F1C4.TIF	2	2	1	3	1	4	150	827	P	B	p	1	1603995	1604845	1247	1242	1603528.27	1604031.19	1604031.66	1604861.60	1604862.03	1605032.11	1605032.52	1605332.53	1605332.94	1605832.97	1605833.39	1607241.50	0	6	x	x	362	662	384	0	T
4	m	33	l	0	3	8	200	-1	F2C2.TIF	F2C1.TIF	F1C2.TIF	2	2	1	2	1	2	150	631	D	X	d	1	1608196	1608846	1084	1088	1607738.19	1608241.13	1608241.60	1608861.51	1608861.93	1609031.99	1609032.42	1609332.46	1609332.83	1609832.89	1609833.29	1610391.39	0	6	x	x	362	662	384	0	T
4	m	33	l	1	3	9	201	1	F2C2.TIF	F2C4.TIF	F1C3.TIF	2	2	1	2	4	3	150	787	S	A	a	0	1611588	1612388	1065	1062	1610878.13	1611381.00	1611381.46	1612402.62	1612403.04	1612573.21	1612573.64	1612873.70	1612874.10	1613374.16	1613374.57	1613863.48	0	6	x	x	662	362	384	1	D
4	m	33	l	0	3	10	202	-1	F2C2.TIF	F2C4.TIF	F1C2.TIF	2	2	1	2	4	2	150	982	X	A	a	0	1614828	1615828	1097	1111	1614358.07	1614860.97	1614861.43	1615843.03	1615843.47	1616013.47	1616013.88	1616313.90	1616314.28	1616814.33	1616814.75	1618215.44	0	6	x	x	362	662	384	1	D
4	m	33	l	0	3	11	203	1	F1C3.TIF	F1C4.TIF	F2C3.TIF	1	1	2	3	4	3	150	719	S	A	s	1	1619170	1619920	1135	1149	1618727.99	1619230.85	1619231.33	1619934.75	1619935.17	1620105.19	1620105.64	1620405.69	1620406.07	1620906.07	1620906.50	1622041.25	0	6	x	x	662	362	384	0	T
4	m	33	l	0	3	12	204	-1	F2C4.TIF	F2C3.TIF	F1C4.TIF	2	2	1	4	3	4	150	639	T	K	k	0	1623002	1623652	1005	1009	1622537.92	1623040.84	1623041.31	1623666.37	1623666.78	1623836.83	1623837.24	1624137.28	1624137.66	1624637.69	1624640.99	1625143.25	0	6	x	x	362	662	384	1	D
4	m	33	l	1	3	13	205	-1	F1C2.TIF	F1C1.TIF	F2C4.TIF	1	1	2	2	1	4	150	897	S	R	r	0	1626092	1626992	1152	1166	1625637.87	1626140.77	1626141.24	1627006.23	1627006.64	1627176.67	1627177.10	1627477.10	1627477.50	1627977.56	1627977.97	1628615.20	0	6	x	x	362	662	384	1	D
4	m	33	l	1	3	14	206	-1	F1C4.TIF	F1C1.TIF	F2C2.TIF	1	1	2	4	1	2	150	811	X	J	j	0	1629555	1630355	1076	1073	1629107.80	1629610.69	1629611.16	1630371.18	1630371.60	1630541.77	1630542.19	1630842.25	1630842.64	1631342.64	1631343.08	1631975.13	0	6	x	x	362	662	384	1	D
4	m	33	l	0	3	15	207	-1	F2C3.TIF	F2C4.TIF	F1C3.TIF	2	2	1	3	4	3	150	676	H	B	p	0	1632927	1633627	1186	1193	1632477.74	1632977.75	1632981.07	1633641.75	1633642.16	1633812.21	1633812.62	1634112.66	1634113.08	1634613.13	1634613.56	1635350.94	0	6	x	x	362	662	384	0	O
4	m	33	l	1	3	16	208	-1	F1C3.TIF	F1C4.TIF	F2C1.TIF	1	1	2	3	4	1	150	947	D	L	l	0	1703656	1704606	1169	1167	1703186.47	1703689.47	1703689.94	1704620.12	1704620.54	1704790.63	1704791.05	1705091.07	1705091.46	1705591.54	1705591.96	1706969.64	0	7	x	x	362	662	384	1	D
4	m	33	l	1	3	17	209	1	F1C1.TIF	F1C3.TIF	F2C4.TIF	1	1	2	1	3	4	150	511	X	K	k	0	1760513	1761063	1114	1121	1760035.43	1760538.38	1760538.85	1761078.74	1761079.16	1761249.21	1761249.63	1761549.67	1761550.06	1762050.12	1762050.56	1764088.60	0	8	x	x	662	362	384	1	D
4	m	33	l	0	3	18	210	1	F2C3.TIF	F2C1.TIF	F1C3.TIF	2	2	1	3	1	3	150	780	H	D	h	1	1765049	1765849	1172	1177	1764585.33	1765085.34	1765088.62	1765863.46	1765863.87	1766033.93	1766034.35	1766334.35	1766334.77	1766834.81	1766835.28	1767814.82	0	8	x	x	662	362	384	0	T
4	m	33	l	0	3	19	211	-1	F1C2.TIF	F1C1.TIF	F2C2.TIF	1	1	2	2	1	2	150	831	H	K	k	0	1769004	1769854	1171	1160	1768305.27	1768808.15	1768808.62	1769868.76	1769869.19	1770039.27	1770039.67	1770339.69	1770340.09	1770840.15	1770840.59	1771398.56	0	8	x	x	362	662	384	1	D
4	m	33	l	1	3	20	212	-1	F1C3.TIF	F1C2.TIF	F2C1.TIF	1	1	2	3	2	1	150	933	G	D	d	0	1772381	1773331	1165	1169	1771915.21	1772418.11	1772418.57	1773348.55	1773348.98	1773519.04	1773519.44	1773819.49	1773819.89	1774319.92	1774320.33	1775448.51	0	8	x	x	362	662	384	1	D
4	m	33	l	0	3	21	213	-1	F1C1.TIF	F1C2.TIF	F2C1.TIF	1	1	2	1	2	1	150	694	A	G	g	0	1776409	1777109	992	999	1775945.13	1776448.10	1776448.56	1777123.58	1777123.99	1777294.09	1777294.56	1777594.58	1777594.96	1778095.03	1778098.34	1779350.49	0	8	x	x	362	662	384	1	D
4	m	33	l	0	3	22	214	-1	F2C1.TIF	F2C4.TIF	F1C1.TIF	2	2	1	1	4	1	150	578	T	G	g	0	1780316	1780916	1091	1093	1779845.06	1780347.97	1780348.43	1780930.16	1780930.59	1781100.68	1781101.08	1781401.16	1781401.55	1781901.59	1781902.02	1782582.48	0	8	x	x	362	662	384	1	D
4	m	33	l	1	3	23	215	-1	F2C1.TIF	F2C2.TIF	F1C3.TIF	2	2	1	1	2	3	150	654	N	K	k	0	1783543	1784193	1073	1079	1783075.00	1783577.90	1783578.37	1784208.27	1784208.69	1784378.74	1784379.17	1784679.22	1784679.62	1785179.62	1785180.06	1786422.36	0	8	x	x	362	662	384	1	D
4	m	33	l	0	3	24	216	-1	F2C2.TIF	F2C1.TIF	F1C2.TIF	2	2	1	2	1	2	150	733	A	D	d	0	1787379	1788129	1003	997	1786914.94	1787417.85	1787418.32	1788143.71	1788144.12	1788314.18	1788314.63	1788614.65	1788615.04	1789117.80	1789118.28	1790248.17	0	8	x	x	362	662	384	1	D
4	m	33	l	1	3	25	217	1	F1C4.TIF	F1C3.TIF	F2C1.TIF	1	1	2	4	3	1	150	558	X	N	k	0	1791219	1791769	1024	1038	1790754.87	1791257.75	1791258.21	1791783.30	1791783.71	1791953.75	1791954.16	1792254.22	1792254.61	1792754.65	1792757.95	1795014.27	0	8	x	x	662	362	384	0	O
4	m	33	l	1	3	26	218	-1	F2C3.TIF	F2C4.TIF	F1C2.TIF	2	2	1	3	4	2	150	835	A	X	a	1	1795993	1796843	1154	1141	1795524.78	1796027.68	1796028.15	1796858.17	1796858.58	1797028.59	1797028.99	1797329.02	1797329.40	1797829.45	1797829.87	1799014.18	0	8	x	x	362	662	384	0	T
4	m	33	l	1	3	27	219	1	F1C1.TIF	F1C3.TIF	F2C4.TIF	1	1	2	1	3	4	150	875	R	M	m	0	1799993	1800893	1089	1099	1799514.70	1800017.58	1800018.04	1800908.01	1800908.43	1801078.62	1801079.04	1801379.08	1801379.46	1801879.47	1801879.91	1803767.90	0	8	x	x	662	362	384	1	D
4	m	33	l	0	3	28	220	1	F2C3.TIF	F2C1.TIF	F1C3.TIF	2	2	1	3	1	3	150	715	J	H	m	0	1805012	1805762	1074	1085	1804264.61	1804767.53	1804767.99	1805777.91	1805778.33	1805948.34	1805948.74	1806248.81	1806249.20	1806749.22	1806749.63	1808341.97	0	8	x	x	662	362	384	0	O
4	m	33	l	0	3	29	221	1	F1C1.TIF	F1C3.TIF	F2C1.TIF	1	1	2	1	3	1	150	957	X	A	a	0	1809319	1810269	994	997	1808854.53	1809357.40	1809357.86	1810282.93	1810283.35	1810453.36	1810453.77	1810753.78	1810754.18	1811254.20	1811254.61	1811974.04	0	8	x	x	662	362	384	1	D
4	m	33	l	0	3	30	222	-1	F2C3.TIF	F2C2.TIF	F1C3.TIF	2	2	1	3	2	3	150	587	T	X	t	1	1812942	1813542	972	978	1812474.47	1812977.32	1812977.79	1813557.70	1813558.12	1813728.16	1813728.56	1814028.61	1814028.99	1814529.03	1814529.44	1815909.81	0	8	x	x	362	662	384	0	T
4	m	33	l	1	3	31	223	1	F2C2.TIF	F2C3.TIF	F1C4.TIF	2	2	1	2	3	4	150	982	P	A	p	1	1816869	1817869	1043	1050	1816404.39	1816904.39	1816907.73	1817883.44	1817883.89	1818053.90	1818054.33	1818354.37	1818357.68	1818857.69	1818858.11	1820501.80	0	8	x	x	662	362	384	0	T
4	m	33	l	1	3	32	224	-1	F2C4.TIF	F2C2.TIF	F1C3.TIF	2	2	1	4	2	3	150	518	M	S	s	0	1821453	1822003	1002	1016	1821004.30	1821507.24	1821507.71	1822017.58	1822018.00	1822188.05	1822188.46	1822488.51	1822488.90	1822988.90	1822989.32	1824597.49	0	8	x	x	362	662	384	1	D
4	m	33	l	1	3	33	225	1	F1C2.TIF	F1C3.TIF	F2C1.TIF	1	1	2	2	3	1	150	959	G	M	g	1	1825564	1826514	886	890	1825094.22	1825597.13	1825597.60	1826529.11	1826529.56	1826699.72	1826700.13	1827000.19	1827000.59	1827500.65	1827501.06	1829893.57	0	8	x	x	662	362	384	0	T
4	m	33	l	0	3	34	226	1	F2C4.TIF	F2C2.TIF	F1C4.TIF	2	2	1	4	2	4	150	745	S	M	s	1	1830867	1831617	919	921	1830404.13	1830907.05	1830907.52	1831631.41	1831631.85	1831801.86	1831802.28	1832102.31	1832102.70	1832602.77	1832603.19	1834357.41	0	8	x	x	662	362	384	0	T
4	m	33	l	1	3	35	227	1	F2C2.TIF	F2C3.TIF	F1C4.TIF	2	2	1	2	3	4	150	716	R	T	r	1	1835303	1836053	941	935	1834854.05	1835356.92	1835357.39	1836067.42	1836067.83	1836237.96	1836238.38	1836538.41	1836538.80	1837038.81	1837039.25	1838967.22	0	8	x	x	662	362	384	0	T
4	m	33	l	1	3	36	228	1	F1C3.TIF	F1C2.TIF	F2C1.TIF	1	1	2	3	2	1	150	616	V	R	v	1	1839910	1840560	943	934	1839463.97	1839963.98	1839967.35	1840577.27	1840577.68	1840747.74	1840748.14	1841048.16	1841048.56	1841548.63	1841549.04	1843637.16	0	8	x	x	662	362	384	0	T
4	m	33	l	1	3	37	229	-1	F2C3.TIF	F2C4.TIF	F1C1.TIF	2	2	1	3	4	1	150	603	T	S	t	1	1844610	1845210	896	897	1844143.89	1844646.79	1844647.25	1845227.25	1845227.66	1845397.67	1845398.08	1845698.13	1845698.53	1846198.53	1846198.95	1848373.30	0	8	x	x	362	662	384	0	T
4	m	33	l	0	3	38	230	-1	F2C4.TIF	F2C3.TIF	F1C4.TIF	2	2	1	4	3	4	150	957	G	T	g	1	1850505	1851455	1103	1110	1848883.80	1849386.65	1849387.12	1851469.93	1851470.37	1851640.40	1851640.84	1851940.88	1851941.27	1852441.27	1852441.69	1855461.15	0	8	x	x	362	662	384	0	T
4	m	33	l	0	3	39	231	-1	F1C3.TIF	F1C1.TIF	F2C3.TIF	1	1	2	3	1	3	150	932	H	P	p	0	1856437	1857387	946	949	1855983.67	1856486.64	1856487.11	1857401.48	1857401.90	1857571.97	1857572.39	1857872.41	1857872.79	1858372.86	1858373.29	1860708.87	0	8	x	x	362	662	384	1	D
4	m	33	l	1	3	40	232	1	F1C4.TIF	F1C3.TIF	F2C2.TIF	1	1	2	4	3	2	150	507	M	X	y	0	1861704	1862204	888	883	1861223.58	1861726.46	1861726.92	1862218.16	1862218.57	1862388.59	1862389.03	1862689.08	1862689.46	1863189.49	1863189.92	1865076.83	0	8	x	x	662	362	384	0	O
4	m	33	l	1	3	41	233	1	F2C2.TIF	F2C1.TIF	F1C4.TIF	2	2	1	2	1	4	150	952	D	P	p	0	1866046	1866996	942	945	1865583.50	1866086.51	1866086.99	1867010.81	1867011.26	1867181.28	1867181.70	1867481.71	1867482.10	1867982.17	1867982.59	1871140.73	0	8	x	x	662	362	384	1	D
4	m	33	l	1	3	42	234	-1	F2C2.TIF	F2C1.TIF	F1C3.TIF	2	2	1	2	1	3	150	816	B	M	m	0	1872137	1872937	1001	1009	1871673.38	1872176.27	1872176.74	1872951.12	1872951.53	1873121.53	1873121.94	1873422.01	1873422.39	1873922.39	1873922.83	1876100.71	0	8	x	x	362	662	384	1	D
4	m	33	l	1	3	43	235	1	F1C1.TIF	F1C2.TIF	F2C3.TIF	1	1	2	1	2	3	150	903	D	K	k	0	1877066	1877966	970	980	1876603.29	1877106.18	1877106.64	1877980.88	1877981.29	1878151.35	1878151.76	1878451.79	1878452.17	1878952.19	1878952.64	1880916.55	0	8	x	x	662	362	384	1	D
4	m	33	l	0	3	44	236	1	F1C1.TIF	F1C4.TIF	F2C1.TIF	1	1	2	1	4	1	150	734	L	B	l	1	1881892	1882642	977	977	1881413.21	1881916.08	1881916.54	1882656.51	1882656.92	1882826.99	1882827.40	1883127.42	1883127.80	1883627.83	1883628.24	1884438.33	0	8	x	x	662	362	384	0	T
4	m	33	l	0	3	45	237	1	F1C1.TIF	F1C4.TIF	F2C1.TIF	1	1	2	1	4	1	150	757	V	R	r	0	1885394	1886144	1055	1070	1884923.14	1885426.03	1885426.49	1886158.25	1886158.69	1886328.75	1886329.16	1886629.16	1886629.55	1887129.58	1887129.99	1888100.46	0	8	x	x	662	362	384	1	D
4	m	33	l	0	3	46	238	-1	F1C2.TIF	F1C3.TIF	F2C2.TIF	1	1	2	2	3	2	150	921	H	B	b	0	1889814	1890764	977	981	1888593.07	1889095.95	1889096.42	1890778.97	1890779.40	1890949.46	1890949.87	1891249.88	1891250.29	1891750.36	1891750.78	1893140.45	0	8	x	x	362	662	384	1	D
4	m	33	l	0	3	47	239	1	F2C2.TIF	F2C4.TIF	F1C2.TIF	2	2	1	2	4	2	150	610	V	B	v	1	1894113	1894713	921	928	1893642.99	1894145.86	1894146.32	1894727.60	1894728.02	1894898.04	1894898.48	1895198.55	1895198.94	1895699.01	1895699.44	1896548.41	0	8	x	x	662	362	384	0	T
4	m	33	l	0	3	48	240	1	F1C2.TIF	F1C3.TIF	F2C2.TIF	1	1	2	2	3	2	150	721	X	T	x	1	1897735	1898485	1033	1027	1897042.92	1897545.90	1897546.37	1898499.27	1898499.69	1898669.74	1898670.16	1898970.17	1898970.55	1899470.62	1899471.06	1900486.08	0	8	x	x	662	362	384	0	T
4	m	33	l	0	3	49	241	1	F1C1.TIF	F1C2.TIF	F2C1.TIF	1	1	2	1	2	1	150	901	R	D	r	1	1901458	1902358	896	897	1900992.86	1901495.83	1901496.29	1902372.96	1902376.30	1902546.32	1902546.73	1902846.76	1902847.15	1903347.20	1903347.62	1904006.16	0	8	x	x	662	362	384	0	T
4	m	33	l	0	3	50	242	-1	F2C3.TIF	F2C2.TIF	F1C3.TIF	2	2	1	3	2	3	150	829	T	N	t	1	1905483	1906333	976	987	1904512.79	1905015.71	1905016.18	1906347.88	1906348.34	1906518.42	1906518.84	1906818.90	1906819.29	1907319.36	1907319.78	1908006.06	0	8	x	x	362	662	384	0	T
4	m	33	l	1	3	51	243	1	F1C1.TIF	F1C3.TIF	F2C4.TIF	1	1	2	1	3	4	150	579	B	H	h	0	1909377	1909977	1091	1085	1908502.72	1909005.61	1909006.07	1909991.35	1909991.77	1910161.86	1910162.29	1910462.32	1910462.70	1910965.59	1910966.06	1912086.00	0	8	x	x	662	362	384	1	D
4	m	33	l	1	3	52	244	1	F1C3.TIF	F1C2.TIF	F2C1.TIF	1	1	2	3	2	1	150	681	V	S	s	0	1913069	1913769	1102	1112	1912592.65	1913095.55	1913096.02	1913786.03	1913786.44	1913956.49	1913956.89	1914256.96	1914257.34	1914757.41	1914757.86	1915765.84	0	8	x	x	662	362	384	1	D
4	m	33	l	1	3	53	245	1	F1C2.TIF	F1C4.TIF	F2C1.TIF	1	1	2	2	4	1	150	588	S	T	t	0	1916727	1917327	898	910	1916262.59	1916762.59	1916765.90	1917341.92	1917342.39	1917512.40	1917515.70	1917815.71	1917816.09	1918316.11	1918316.52	1919109.96	0	8	x	x	662	362	384	1	D
4	m	33	l	0	3	54	246	-1	F1C1.TIF	F1C3.TIF	F2C1.TIF	1	1	2	1	3	1	150	774	B	L	l	0	1986434	1987234	1144	1159	1985971.33	1986471.33	1986474.71	1987248.42	1987248.87	1987418.87	1987419.29	1987719.29	1987719.68	1988219.75	1988220.17	1989204.49	0	9	x	x	362	662	384	1	D
4	m	33	l	1	3	55	247	-1	F2C4.TIF	F2C3.TIF	F1C2.TIF	2	2	1	4	3	2	150	681	J	T	t	0	1990138	1990838	1063	1077	1989701.26	1990201.27	1990204.62	1990854.60	1990855.02	1991025.04	1991025.45	1991325.47	1991325.86	1991825.86	1991826.28	1992500.73	0	9	x	x	362	662	384	1	D
4	m	33	l	1	3	56	248	-1	F1C3.TIF	F1C2.TIF	F2C4.TIF	1	1	2	3	2	4	150	896	X	T	y	0	1993487	1994387	1094	1094	1993001.20	1993504.10	1993504.58	1994404.55	1994404.97	1994575.04	1994575.45	1994875.48	1994875.88	1995375.91	1995376.32	1996820.65	0	9	x	x	362	662	384	0	O
4	m	33	l	0	3	57	249	1	F2C2.TIF	F2C4.TIF	F1C2.TIF	2	2	1	2	4	2	150	769	K	J	k	1	1997787	1998587	1013	1016	1997321.12	1997824.02	1997824.49	1998604.47	1998604.90	1998774.96	1998775.36	1999075.38	1999075.76	1999575.77	1999576.18	2000694.41	0	9	x	x	662	362	384	0	T
4	m	33	l	1	3	58	250	-1	F1C1.TIF	F1C4.TIF	F2C2.TIF	1	1	2	1	4	2	150	565	S	J	j	0	2001663	2002263	1073	1073	2001191.05	2001693.98	2001694.44	2002277.14	2002277.55	2002447.57	2002447.98	2002748.00	2002748.42	2003248.43	2003248.84	2003654.31	0	9	x	x	362	662	384	1	D
4	m	33	l	1	3	59	251	-1	F1C4.TIF	F1C2.TIF	F2C3.TIF	1	1	2	4	2	3	150	961	L	D	d	0	2004598	2005548	1016	1020	2004140.99	2004641.00	2004644.32	2005564.43	2005564.84	2005734.94	2005735.35	2006035.35	2006035.75	2006535.75	2006536.19	2007620.40	0	9	x	x	362	662	384	1	D
4	m	33	l	0	3	60	252	1	F2C1.TIF	F2C4.TIF	F1C1.TIF	2	2	1	1	4	1	150	728	G	N	g	1	2008587	2009337	1072	1081	2008120.92	2008623.80	2008624.26	2009354.28	2009354.70	2009524.72	2009525.13	2009825.14	2009825.52	2010325.53	2010325.94	2010788.35	0	9	x	x	662	362	384	0	T
4	m	33	l	0	3	61	253	1	F1C1.TIF	F1C4.TIF	F2C1.TIF	1	1	2	1	4	1	150	817	S	R	s	1	2011829	2012679	1033	1041	2011300.86	2011803.77	2011804.24	2012694.23	2012694.66	2012864.73	2012865.14	2013165.17	2013165.57	2013665.59	2013666.01	2014148.26	0	9	x	x	662	362	384	0	T
4	m	33	l	1	3	62	254	1	F2C2.TIF	F2C3.TIF	F1C1.TIF	2	2	1	2	3	1	150	656	P	X	p	1	2015092	2015742	957	969	2014650.81	2015153.69	2015154.17	2015756.32	2015756.74	2015926.78	2015927.19	2016227.26	2016227.64	2016727.66	2016728.11	2017174.00	0	9	x	x	662	362	384	0	T
4	m	33	l	1	3	63	255	1	F1C3.TIF	F1C2.TIF	F2C1.TIF	1	1	2	3	2	1	150	934	S	G	s	1	2018130	2019080	934	930	2017660.74	2018163.69	2018164.17	2019095.04	2019095.46	2019265.50	2019265.92	2019565.95	2019566.34	2020066.36	2020066.79	2020868.27	0	9	x	x	662	362	384	0	T
4	m	33	l	0	3	64	256	-1	F1C1.TIF	F1C2.TIF	F2C1.TIF	1	1	2	1	2	1	150	700	A	K	k	0	2021899	2022599	847	840	2021360.68	2021863.56	2021864.03	2022614.09	2022614.50	2022784.69	2022785.10	2023085.17	2023085.57	2023585.57	2023586.02	2024003.87	0	9	x	x	362	662	384	1	D
4	m	33	l	0	3	65	257	-1	F1C2.TIF	F1C4.TIF	F2C2.TIF	1	1	2	2	4	2	150	651	L	B	b	0	2024931	2025581	992	994	2024490.63	2024993.52	2024994.00	2025595.58	2025596.05	2025766.08	2025766.50	2026066.56	2026066.95	2026566.99	2026567.42	2027923.78	0	9	x	x	362	662	384	1	D
4	m	33	l	0	3	66	258	-1	F1C4.TIF	F1C2.TIF	F2C4.TIF	1	1	2	4	2	4	150	630	T	P	p	0	2028886	2029536	896	897	2028420.55	2028923.47	2028923.93	2029550.11	2029550.52	2029720.54	2029723.85	2030023.90	2030024.29	2030524.31	2030524.72	2031667.85	0	9	x	x	362	662	384	1	D
4	m	33	l	1	3	67	259	-1	F1C4.TIF	F1C1.TIF	F2C2.TIF	1	1	2	4	1	2	150	939	K	A	a	0	2032647	2033597	847	846	2032170.48	2032673.36	2032673.84	2033613.83	2033614.25	2033784.31	2033784.72	2034084.78	2034085.16	2034585.19	2034585.63	2035539.99	0	9	x	x	362	662	384	1	D
4	m	33	l	0	3	68	260	-1	F2C3.TIF	F2C2.TIF	F1C3.TIF	2	2	1	3	2	3	150	751	D	K	k	0	2036491	2037241	960	964	2036040.41	2036543.35	2036543.82	2037255.55	2037255.98	2037426.01	2037426.42	2037726.48	2037726.87	2038226.92	2038227.34	2038947.80	0	9	x	x	362	662	384	1	D
4	m	33	l	1	3	69	261	1	F2C1.TIF	F2C3.TIF	F1C2.TIF	2	2	1	1	3	2	150	914	B	S	b	1	2039931	2040831	962	962	2039440.35	2039943.26	2039943.73	2040845.58	2040846.02	2041016.07	2041016.49	2041316.54	2041316.93	2041816.94	2041817.37	2042755.71	0	9	x	x	662	362	384	0	T
4	m	33	l	0	3	70	262	1	F1C1.TIF	F1C2.TIF	F2C1.TIF	1	1	2	1	2	1	150	887	D	V	d	1	2043699	2044599	839	835	2043250.28	2043753.21	2043753.68	2044614.05	2044614.47	2044784.48	2044784.89	2045084.90	2045085.29	2045585.33	2045585.76	2046915.67	0	9	x	x	662	362	384	0	T
4	m	33	l	0	3	71	263	-1	F2C2.TIF	F2C1.TIF	F1C2.TIF	2	2	1	2	1	2	150	566	T	P	p	0	2047903	2048503	776	788	2047420.20	2047923.09	2047923.56	2048517.76	2048518.16	2048688.21	2048688.62	2048988.66	2048989.04	2049489.09	2049489.54	2049907.60	0	9	x	x	362	662	384	1	D
4	m	33	l	0	3	72	264	1	F2C1.TIF	F2C2.TIF	F1C1.TIF	2	2	1	1	2	1	150	749	H	V	t	0	2050976	2051826	817	819	2050400.15	2050900.16	2050903.45	2051843.43	2051843.94	2052013.97	2052014.37	2052314.40	2052314.78	2052814.83	2052815.25	2053299.52	0	9	x	x	662	362	384	0	O
4	m	33	l	0	3	73	265	-1	F1C4.TIF	F1C1.TIF	F2C4.TIF	1	1	2	4	1	4	150	510	T	R	r	0	2054259	2054759	862	870	2053800.09	2054300.09	2054303.39	2054773.42	2054773.83	2054943.83	2054944.24	2055244.25	2055244.63	2055744.66	2055745.08	2056323.35	0	9	x	x	362	662	384	1	D
4	m	33	l	0	3	74	266	1	F2C3.TIF	F2C4.TIF	F1C3.TIF	2	2	1	3	4	3	150	698	B	G	b	1	2057658	2058358	877	889	2056820.04	2057322.92	2057323.38	2058373.41	2058373.83	2058543.90	2058544.32	2058844.35	2058844.74	2059344.81	2059345.24	2059987.33	0	9	x	x	662	362	384	0	T
4	m	33	l	1	3	75	267	1	F1C3.TIF	F1C2.TIF	F2C4.TIF	1	1	2	3	2	4	150	999	J	A	j	1	2060932	2061932	844	837	2060479.97	2060982.87	2060983.34	2061946.82	2061947.26	2062117.31	2062117.73	2062417.75	2062418.14	2062918.15	2062918.57	2063795.20	0	9	x	x	662	362	384	0	T
4	m	33	l	1	3	76	268	1	F2C1.TIF	F2C2.TIF	F1C4.TIF	2	2	1	1	2	4	150	614	S	L	s	1	2135704	2136354	1200	1215	2135238.61	2135741.63	2135742.10	2136371.92	2136372.33	2136542.41	2136542.81	2136842.83	2136843.22	2137343.28	2137343.70	2139026.08	0	10	x	x	662	362	384	0	T
4	m	33	l	1	3	77	269	-1	F2C1.TIF	F2C3.TIF	F1C4.TIF	2	2	1	1	3	4	150	687	P	R	r	0	2139987	2140687	1071	1081	2139518.55	2140021.43	2140021.90	2140701.95	2140702.36	2140872.54	2140872.96	2141173.02	2141173.40	2141673.46	2141673.90	2142531.68	0	10	x	x	362	662	384	1	D
4	m	33	l	1	3	78	270	-1	F2C2.TIF	F2C4.TIF	F1C1.TIF	2	2	1	2	4	1	150	572	X	V	v	0	2143499	2144099	1071	1067	2143028.48	2143531.40	2143531.87	2144113.45	2144113.89	2144283.91	2144284.33	2144584.33	2144584.72	2145084.78	2145085.21	2146353.91	0	10	x	x	362	662	384	1	D
4	m	33	l	1	3	79	271	-1	F1C2.TIF	F1C3.TIF	F2C4.TIF	1	1	2	2	3	4	150	530	K	M	m	0	2147311	2147861	1012	1018	2146848.40	2147351.39	2147351.86	2147874.99	2147875.40	2148045.42	2148045.86	2148345.92	2148346.31	2148846.33	2148846.76	2149457.95	0	10	x	x	362	662	384	1	D
4	m	33	l	0	3	80	272	1	F2C2.TIF	F2C1.TIF	F1C2.TIF	2	2	1	2	1	2	150	783	P	J	p	1	2150422	2151222	1083	1084	2149948.35	2150451.26	2150451.73	2151236.75	2151237.17	2151407.22	2151407.64	2151707.68	2151708.07	2152208.10	2152208.52	2153331.58	0	10	x	x	662	362	384	0	T
4	m	33	l	1	3	81	273	-1	F1C4.TIF	F1C3.TIF	F2C1.TIF	1	1	2	4	3	1	150	948	L	A	a	0	2154294	2155244	905	900	2153828.29	2154331.14	2154331.60	2155261.36	2155261.83	2155431.84	2155432.24	2155732.31	2155732.70	2156232.71	2156233.12	2157221.56	0	10	x	x	362	662	384	1	D
4	m	33	l	0	3	82	274	1	F2C4.TIF	F2C2.TIF	F1C4.TIF	2	2	1	4	2	4	150	729	S	M	m	0	2158187	2158937	1028	1030	2157718.22	2158218.23	2158221.58	2158951.50	2158951.92	2159122.10	2159122.52	2159422.58	2159422.97	2159923.00	2159923.45	2161603.54	0	10	x	x	662	362	384	1	D
4	m	33	l	0	3	83	275	1	F1C1.TIF	F1C2.TIF	F2C1.TIF	1	1	2	1	2	1	150	626	T	H	h	0	2162555	2163205	924	918	2162108.13	2162611.01	2162611.47	2163221.38	2163221.80	2163391.82	2163392.24	2163692.31	2163692.69	2164192.71	2164193.12	2165331.30	0	10	x	x	662	362	384	1	D
4	m	33	l	0	3	84	276	-1	F1C4.TIF	F1C2.TIF	F2C4.TIF	1	1	2	4	2	4	150	923	X	L	l	0	2166296	2167246	921	917	2165828.07	2166330.94	2166331.40	2167261.40	2167261.82	2167431.84	2167432.24	2167732.26	2167732.66	2168232.72	2168233.13	2169541.33	0	10	x	x	362	662	384	1	D
4	m	33	l	0	3	85	277	-1	F1C4.TIF	F1C1.TIF	F2C4.TIF	1	1	2	4	1	4	150	761	A	R	r	0	2170534	2171284	966	974	2170047.99	2170550.86	2170551.34	2171301.32	2171301.73	2171471.81	2171472.23	2171772.29	2171772.67	2172272.73	2172273.19	2173381.19	0	10	x	x	362	662	384	1	D
4	m	33	l	0	3	86	278	1	F1C2.TIF	F1C3.TIF	F2C2.TIF	1	1	2	2	3	2	150	613	N	K	n	1	2174330	2174980	1048	1053	2173877.92	2174380.85	2174381.32	2174994.84	2174995.28	2175165.29	2175165.70	2175465.72	2175466.12	2175966.15	2175966.56	2176501.17	0	10	x	x	662	362	384	0	T
4	m	33	l	1	3	87	279	-1	F1C4.TIF	F1C2.TIF	F2C1.TIF	1	1	2	4	2	1	150	944	M	P	p	0	2177461	2178411	1003	1005	2176997.86	2177500.80	2177501.26	2178425.84	2178426.25	2178596.29	2178596.70	2178896.72	2178897.12	2179397.18	2179397.60	2179843.10	0	10	x	x	362	662	384	1	D
4	m	33	l	0	3	88	280	1	F2C3.TIF	F2C2.TIF	F1C3.TIF	2	2	1	3	2	3	150	906	S	J	s	1	2265856	2266756	1108	1116	2264616.26	2265119.26	2265119.72	2266771.20	2266771.65	2266941.68	2266942.08	2267242.13	2267242.52	2267742.55	2267742.97	2269619.53	0	11	x	x	662	362	384	0	T
4	m	33	l	1	3	89	281	1	F2C2.TIF	F2C4.TIF	F1C1.TIF	2	2	1	2	4	1	150	955	L	K	l	1	2270696	2271646	981	988	2270126.16	2270629.06	2270629.53	2271660.73	2271661.14	2271831.29	2271831.72	2272131.77	2272132.16	2272632.20	2272632.62	2273953.53	0	11	x	x	662	362	384	0	T
4	m	33	l	0	3	90	282	1	F2C2.TIF	F2C4.TIF	F1C2.TIF	2	2	1	2	4	2	150	544	R	N	r	1	2275008	2275558	1007	1002	2274446.08	2274948.99	2274949.45	2275572.38	2275572.79	2275742.81	2275743.23	2276043.27	2276043.66	2276543.67	2276544.08	2278339.26	0	11	x	x	662	362	384	0	T
4	m	33	l	0	3	91	283	-1	F2C3.TIF	F2C1.TIF	F1C3.TIF	2	2	1	3	1	3	150	619	M	K	k	0	2279304	2279954	1058	1069	2278836.00	2279336.00	2279339.30	2279969.33	2279969.74	2280139.86	2280140.27	2280440.29	2280440.67	2280940.73	2280941.15	2282529.17	0	11	x	x	362	662	384	1	D
4	m	33	l	1	3	92	284	1	F2C4.TIF	F2C1.TIF	F1C3.TIF	2	2	1	4	1	3	150	773	X	N	k	0	2283490	2284290	1127	1130	2283025.93	2283528.77	2283529.23	2284304.66	2284305.07	2284475.10	2284475.54	2284775.59	2284775.97	2285278.79	2285279.26	2286513.27	0	11	x	x	662	362	384	0	O
4	m	33	l	1	3	93	285	1	F2C1.TIF	F2C2.TIF	F1C4.TIF	2	2	1	1	2	4	150	650	M	G	m	1	2287475	2288125	1014	1017	2287015.85	2287518.74	2287519.21	2288139.42	2288139.84	2288309.88	2288310.30	2288610.33	2288610.73	2289110.73	2289111.18	2289699.14	0	11	x	x	662	362	384	0	T
4	m	33	l	0	3	94	286	1	F1C3.TIF	F1C2.TIF	F2C3.TIF	1	1	2	3	2	3	150	650	K	L	m	0	2290657	2291307	1108	1111	2290185.79	2290688.69	2290689.15	2291321.99	2291322.41	2291492.42	2291492.84	2291792.90	2291793.28	2292293.30	2292293.72	2292945.29	0	11	x	x	662	362	384	0	O
4	m	33	l	1	3	95	287	-1	F2C1.TIF	F2C4.TIF	F1C3.TIF	2	2	1	1	4	3	150	652	T	S	s	0	2293919	2294569	1090	1094	2293435.73	2293935.73	2293939.02	2294583.66	2294584.07	2294754.12	2294754.53	2295054.59	2295055.00	2295555.02	2295555.44	2296673.10	0	11	x	x	362	662	384	1	D
4	m	33	l	1	3	96	288	-1	F2C4.TIF	F2C2.TIF	F1C3.TIF	2	2	1	4	2	3	150	847	S	X	k	0	2297623	2298473	1001	997	2297165.66	2297665.68	2297668.96	2298488.62	2298489.03	2298659.08	2298659.50	2298959.52	2298959.91	2299459.96	2299460.39	2300321.08	0	11	x	x	362	662	384	0	O
4	m	33	l	1	4	1	289	1	F1C3.TIF	F1C2.TIF	F2C4.TIF	1	1	2	3	2	4	150	696	D	P	p	0	2304286	2304986	1304	1297	2303345.55	2303845.56	2303848.93	2305001.06	2305001.48	2305171.49	2305171.91	2305471.96	2305472.34	2305972.37	2305972.84	2306624.91	0	11	x	x	662	362	384	1	D
4	m	33	l	1	4	2	290	1	F1C4.TIF	F1C1.TIF	F2C3.TIF	1	1	2	4	1	3	150	915	V	S	v	1	2307585	2308485	1187	1180	2307135.49	2307638.34	2307638.80	2308499.94	2308500.36	2308670.39	2308670.84	2308970.84	2308971.22	2309471.27	2309471.71	2310080.76	0	11	x	x	662	362	384	0	T
4	m	33	l	1	4	3	291	1	F1C2.TIF	F1C1.TIF	F2C4.TIF	1	1	2	2	1	4	150	550	R	P	r	1	2311297	2311847	1108	1093	2310575.41	2311078.34	2311078.80	2311861.33	2311861.74	2312031.79	2312032.19	2312332.26	2312332.67	2312832.68	2312833.11	2314064.85	0	11	x	x	662	362	384	0	T
4	m	33	l	0	4	4	292	1	F2C3.TIF	F2C4.TIF	F1C3.TIF	2	2	1	3	4	3	150	624	H	J	h	1	2315054	2315704	1062	1059	2314565.35	2315068.24	2315068.72	2315718.67	2315719.10	2315889.17	2315889.58	2316189.63	2316190.03	2316690.07	2316690.47	2317218.51	0	11	x	x	662	362	384	0	T
4	m	33	l	1	4	5	293	-1	F1C1.TIF	F1C4.TIF	F2C3.TIF	1	1	2	1	4	3	150	529	S	P	p	0	2318197	2318747	1072	1071	2317715.29	2318215.29	2318218.58	2318761.94	2318762.35	2318932.40	2318932.84	2319232.88	2319233.27	2319733.33	2319733.75	2320992.68	0	11	x	x	362	662	384	1	D
4	m	33	l	1	4	6	294	-1	F2C2.TIF	F2C4.TIF	F1C3.TIF	2	2	1	2	4	3	150	908	H	P	p	0	2321958	2322858	1123	1127	2321495.21	2321998.14	2321998.61	2322872.76	2322873.18	2323043.22	2323043.63	2323343.63	2323344.02	2323844.08	2323844.53	2324944.58	0	11	x	x	362	662	384	1	D
4	m	33	l	1	4	7	295	1	F1C4.TIF	F1C3.TIF	F2C1.TIF	1	1	2	4	3	1	150	807	K	P	k	1	2326009	2326809	1163	1172	2325435.14	2325935.14	2325938.42	2326823.36	2326823.78	2326993.79	2326994.20	2327294.28	2327294.66	2327794.73	2327795.16	2329088.33	0	11	x	x	662	362	384	0	T
4	m	33	l	1	4	8	296	-1	F1C2.TIF	F1C1.TIF	F2C4.TIF	1	1	2	2	1	4	150	795	G	X	k	0	2330715	2331515	1084	1091	2329585.07	2330087.94	2330088.42	2331529.99	2331530.43	2331700.44	2331700.86	2332000.88	2332001.27	2332501.34	2332501.77	2333280.34	0	11	x	x	362	662	384	0	O
4	m	33	l	1	4	9	297	-1	F2C1.TIF	F2C2.TIF	F1C4.TIF	2	2	1	1	2	4	150	617	T	H	h	0	2334240	2334890	1101	1100	2333774.99	2334275.00	2334278.31	2334904.64	2334905.05	2335078.04	2335078.50	2335378.52	2335378.91	2335878.96	2335879.38	2337152.44	0	11	x	x	362	662	384	1	D
4	m	33	l	1	4	10	298	-1	F1C2.TIF	F1C1.TIF	F2C3.TIF	1	1	2	2	1	3	150	968	D	S	s	0	2338118	2339068	1192	1201	2337654.92	2338157.85	2338158.31	2339082.29	2339082.73	2339252.81	2339253.22	2339553.26	2339553.65	2340053.68	2340054.10	2342208.21	0	11	x	x	362	662	384	1	D
4	m	33	l	1	4	11	299	-1	F1C3.TIF	F1C1.TIF	F2C4.TIF	1	1	2	3	1	4	150	924	J	S	s	0	2343282	2344232	997	989	2342714.84	2343217.78	2343218.24	2344248.23	2344248.64	2344418.79	2344419.21	2344719.24	2344719.62	2345219.70	2345220.14	2346497.99	0	11	x	x	362	662	384	1	D
4	m	33	l	1	4	12	300	-1	F1C3.TIF	F1C1.TIF	F2C2.TIF	1	1	2	3	1	2	150	605	M	N	n	0	2347473	2348073	957	970	2347004.75	2347504.76	2347508.05	2348088.00	2348088.42	2348258.61	2348259.02	2348559.04	2348559.42	2349059.48	2349059.89	2349810.03	0	11	x	x	362	662	384	1	D
4	m	33	l	0	4	13	301	1	F2C1.TIF	F2C2.TIF	F1C1.TIF	2	2	1	1	2	1	150	949	V	N	v	1	2350772	2351722	1060	1068	2350304.70	2350807.60	2350808.06	2351738.16	2351738.58	2351908.60	2351909.00	2352209.02	2352209.42	2352709.47	2352709.91	2353777.93	0	11	x	x	662	362	384	0	T
4	m	33	l	0	4	14	302	-1	F2C1.TIF	F2C3.TIF	F1C1.TIF	2	2	1	1	3	1	150	625	D	X	k	0	2354745	2355395	951	940	2354274.61	2354777.54	2354778.00	2355409.09	2355409.50	2355579.52	2355579.95	2355879.98	2355880.36	2356380.42	2356380.84	2357312.06	0	11	x	x	362	662	384	0	O
4	m	33	l	0	4	15	303	1	F1C2.TIF	F1C3.TIF	F2C2.TIF	1	1	2	2	3	2	150	782	D	P	d	1	2358514	2359314	956	961	2357804.55	2358307.51	2358307.97	2359328.85	2359329.27	2359499.27	2359499.69	2359799.72	2359800.11	2360300.15	2360300.56	2361072.03	0	11	x	x	662	362	384	0	T
4	m	33	l	0	4	16	304	-1	F1C4.TIF	F1C1.TIF	F2C4.TIF	1	1	2	4	1	4	150	683	K	P	p	0	2362038	2362738	893	892	2361564.49	2362064.49	2362067.82	2362752.44	2362752.85	2362922.90	2362923.30	2363223.32	2363223.73	2363723.76	2363724.21	2364273.91	0	11	x	x	362	662	384	1	D
4	m	33	l	1	4	17	305	-1	F2C2.TIF	F2C3.TIF	F1C4.TIF	2	2	1	2	3	4	150	949	H	R	r	0	2365241	2366191	1078	1068	2364774.43	2365274.44	2365277.78	2366207.81	2366208.24	2366378.30	2366378.71	2366678.73	2366679.13	2367179.15	2367179.56	2368049.77	0	11	x	x	362	662	384	1	D
4	m	33	l	1	4	18	306	-1	F1C2.TIF	F1C4.TIF	F2C3.TIF	1	1	2	2	4	3	150	577	K	X	k	1	2369020	2369620	969	978	2368544.36	2369047.25	2369047.72	2369637.69	2369638.11	2369808.17	2369808.58	2370108.63	2370109.03	2370609.04	2370609.45	2370929.69	0	11	x	x	362	662	384	0	T
4	m	33	l	0	4	19	307	1	F1C1.TIF	F1C4.TIF	F2C1.TIF	1	1	2	1	4	1	150	799	S	V	s	1	2372521	2373321	1000	998	2371424.31	2371927.21	2371927.69	2373337.69	2373338.12	2373508.20	2373508.60	2373808.61	2373809.00	2374309.04	2374309.48	2374977.47	0	11	x	x	662	362	384	0	T
4	m	33	l	1	4	20	308	-1	F1C3.TIF	F1C1.TIF	F2C4.TIF	1	1	2	3	1	4	150	573	K	J	j	0	2375948	2376548	886	885	2375484.23	2375987.17	2375987.64	2376562.43	2376562.84	2376732.88	2376733.28	2377033.36	2377033.75	2377533.79	2377534.21	2378369.55	0	11	x	x	362	662	384	1	D
4	m	33	l	1	4	21	309	1	F2C3.TIF	F2C2.TIF	F1C4.TIF	2	2	1	3	2	4	150	892	G	A	g	1	2379471	2380371	946	957	2378864.18	2379367.11	2379367.59	2380387.59	2380388.03	2380558.11	2380558.54	2380858.57	2380859.03	2381359.05	2381359.50	2381987.41	0	11	x	x	662	362	384	0	T
4	m	33	l	0	4	22	310	1	F1C3.TIF	F1C4.TIF	F2C3.TIF	1	1	2	3	4	3	150	924	D	V	v	0	2382923	2383873	844	843	2382484.10	2382984.12	2382987.46	2383887.78	2383888.20	2384058.26	2384058.66	2384358.68	2384359.08	2384859.11	2384859.56	2385441.47	0	11	x	x	662	362	384	1	D
4	m	33	l	0	4	23	311	1	F2C2.TIF	F2C4.TIF	F1C2.TIF	2	2	1	2	4	2	150	909	D	J	d	1	2386452	2387352	1031	1036	2385934.04	2386436.98	2386437.44	2387367.39	2387367.81	2387537.88	2387538.28	2387838.30	2387838.69	2388338.70	2388339.10	2389427.21	0	11	x	x	662	362	384	0	T
4	m	33	l	1	4	24	312	-1	F2C1.TIF	F2C3.TIF	F1C2.TIF	2	2	1	1	3	2	150	636	R	B	p	0	2390628	2391278	1005	1006	2389913.97	2390416.86	2390417.32	2391292.32	2391292.74	2391462.80	2391463.21	2391763.23	2391763.61	2392263.65	2392264.07	2393361.41	0	11	x	x	362	662	384	0	O
4	m	33	l	0	4	25	313	1	F2C2.TIF	F2C1.TIF	F1C2.TIF	2	2	1	2	1	2	150	547	V	A	a	0	2394941	2395491	880	883	2393873.90	2394376.81	2394377.27	2395507.40	2395507.82	2395677.87	2395678.28	2395978.35	2395978.74	2396478.76	2396479.19	2396961.33	0	11	x	x	662	362	384	1	D
4	m	33	l	0	4	26	314	1	F1C2.TIF	F1C3.TIF	F2C2.TIF	1	1	2	2	3	2	150	568	J	S	s	0	2397920	2398520	939	945	2397453.84	2397956.71	2397957.17	2398537.13	2398537.54	2398707.63	2398708.04	2399008.08	2399008.47	2399508.50	2399508.91	2400033.31	0	11	x	x	662	362	384	1	D
4	m	33	l	1	4	27	315	1	F2C4.TIF	F2C3.TIF	F1C2.TIF	2	2	1	4	3	2	150	875	B	D	d	0	2400993	2401893	1054	1068	2400523.78	2401026.70	2401027.16	2401907.49	2401907.90	2402077.90	2402078.31	2402378.34	2402378.74	2402878.82	2402879.25	2404113.16	0	11	x	x	662	362	384	1	D
4	m	33	l	0	4	28	316	1	F2C4.TIF	F2C3.TIF	F1C4.TIF	2	2	1	4	3	4	150	648	P	A	p	1	2405092	2405742	1156	1166	2404613.70	2405113.71	2405117.03	2405757.02	2405757.44	2405927.49	2405927.89	2406227.95	2406228.34	2406728.38	2406728.79	2409168.99	0	11	x	x	662	362	384	0	T
4	m	33	l	1	4	29	317	-1	F1C4.TIF	F1C3.TIF	F2C2.TIF	1	1	2	4	3	2	150	713	A	H	a	1	2410138	2410838	961	975	2409673.61	2410176.52	2410176.99	2410852.94	2410853.38	2411023.44	2411026.75	2411326.76	2411327.16	2411827.22	2411827.63	2412306.90	0	11	x	x	362	662	384	0	T
4	m	33	l	0	4	30	318	1	F2C1.TIF	F2C2.TIF	F1C1.TIF	2	2	1	1	2	1	150	569	G	J	j	0	2413284	2413884	1283	1310	2412803.56	2413306.46	2413306.92	2413898.58	2413899.02	2414069.08	2414069.48	2414369.52	2414369.91	2414869.96	2414870.38	2416880.93	0	11	x	x	662	362	384	1	D
4	m	33	l	0	4	31	319	-1	F1C3.TIF	F1C4.TIF	F2C3.TIF	1	1	2	3	4	3	150	698	K	D	k	1	2417882	2418582	1011	1025	2417393.48	2417896.37	2417896.84	2418596.78	2418597.20	2418767.23	2418767.63	2419067.70	2419068.09	2419568.10	2419568.50	2420066.78	0	11	x	x	362	662	384	0	T
4	m	33	l	1	4	32	320	1	F2C3.TIF	F2C2.TIF	F1C4.TIF	2	2	1	3	2	4	150	866	L	R	l	1	2482162	2483012	1174	1189	2481682.31	2482182.31	2482185.70	2483026.53	2483026.94	2483197.08	2483197.50	2483497.54	2483497.92	2483997.95	2483998.38	2484911.82	0	12	x	x	662	362	384	0	T
4	m	33	l	1	4	33	321	1	F2C4.TIF	F2C1.TIF	F1C3.TIF	2	2	1	4	1	3	150	644	T	G	t	1	2486130	2486780	1094	1082	2485412.25	2485912.25	2485915.54	2486795.65	2486796.08	2486966.12	2486966.52	2487266.52	2487266.91	2487766.92	2487767.33	2488335.47	0	12	x	x	662	362	384	0	T
4	m	33	l	1	4	34	322	1	F1C4.TIF	F1C3.TIF	F2C1.TIF	1	1	2	4	3	1	150	823	H	L	t	0	2489376	2490226	1053	1051	2488832.19	2489335.07	2489335.53	2490240.61	2490241.03	2490411.05	2490411.46	2490711.48	2490711.90	2491211.91	2491212.32	2491985.35	0	12	x	x	662	362	384	0	O
4	m	33	l	0	4	35	323	1	F2C1.TIF	F2C3.TIF	F1C1.TIF	2	2	1	1	3	1	150	932	X	R	r	0	2492955	2493905	1017	1018	2492482.12	2492984.99	2492985.46	2493919.52	2493919.96	2494089.97	2494090.39	2494390.39	2494390.78	2494890.85	2494891.27	2496031.51	0	12	x	x	662	362	384	1	D
4	m	33	l	0	4	36	324	1	F1C2.TIF	F1C3.TIF	F2C2.TIF	1	1	2	2	3	2	150	859	S	K	k	0	2497002	2497852	999	992	2496532.05	2497034.95	2497035.42	2497866.26	2497866.72	2498036.77	2498037.19	2498337.26	2498337.65	2498837.65	2498838.07	2499775.32	0	12	x	x	662	362	384	1	D
4	m	33	l	0	4	37	325	1	F1C2.TIF	F1C3.TIF	F2C2.TIF	1	1	2	2	3	2	150	548	N	M	n	1	2500872	2501422	980	991	2500261.98	2500761.98	2500765.30	2501436.96	2501437.40	2501607.42	2501607.83	2501907.87	2501908.25	2502408.30	2502408.72	2503119.34	0	12	x	x	662	362	384	0	T
4	m	33	l	0	4	38	326	-1	F2C4.TIF	F2C2.TIF	F1C4.TIF	2	2	1	4	2	4	150	564	H	X	t	0	2505595	2506195	1201	1227	2503611.92	2504114.80	2504115.26	2506209.62	2506210.06	2506380.09	2506380.51	2506680.55	2506680.93	2507181.01	2507181.43	2508431.42	0	12	x	x	362	662	384	0	O
4	m	33	l	1	4	39	327	-1	F2C1.TIF	F2C4.TIF	F1C2.TIF	2	2	1	1	4	2	150	904	N	H	n	1	2509401	2510301	1016	1008	2508941.82	2509444.72	2509445.19	2510315.20	2510315.61	2510485.64	2510486.04	2510786.09	2510786.47	2511286.54	2511286.99	2512225.04	0	12	x	x	362	662	384	0	T
4	m	33	l	1	4	40	328	1	F1C3.TIF	F1C1.TIF	F2C4.TIF	1	1	2	3	1	4	150	956	N	S	s	0	2513182	2514132	1002	995	2512711.75	2513214.62	2513215.08	2514146.96	2514147.40	2514317.46	2514317.87	2514617.88	2514618.27	2515118.29	2515118.71	2515744.95	0	12	x	x	662	362	384	1	D
4	m	33	l	0	4	41	329	-1	F2C3.TIF	F2C1.TIF	F1C3.TIF	2	2	1	3	1	3	150	858	D	N	d	1	2516707	2517557	1037	1042	2516241.69	2516744.58	2516745.04	2517571.74	2517575.02	2517745.03	2517745.45	2518045.47	2518045.86	2518545.93	2518546.33	2519839.02	0	12	x	x	362	662	384	0	T
4	m	33	l	0	4	42	330	-1	F2C3.TIF	F2C1.TIF	F1C3.TIF	2	2	1	3	1	3	150	661	K	N	k	1	2520794	2521444	958	958	2520331.62	2520834.50	2520834.96	2521458.39	2521458.80	2521628.91	2521629.32	2521929.36	2521929.76	2522429.77	2522430.19	2523071.07	0	12	x	x	362	662	384	0	T
4	m	33	l	0	4	43	331	-1	F1C2.TIF	F1C4.TIF	F2C2.TIF	1	1	2	2	4	2	150	926	M	D	m	1	2524034	2524984	1040	1053	2523571.55	2524074.43	2524074.89	2524999.21	2524999.63	2525169.68	2525170.10	2525470.13	2525470.51	2525970.56	2525971.01	2526718.97	0	12	x	x	362	662	384	0	T
4	m	33	l	1	4	44	332	-1	F2C2.TIF	F2C3.TIF	F1C1.TIF	2	2	1	2	3	1	150	532	R	T	r	1	2527670	2528220	1010	1018	2527211.49	2527711.50	2527714.80	2528234.90	2528235.31	2528405.34	2528405.76	2528705.77	2528706.15	2529206.18	2529206.59	2529854.71	0	12	x	x	362	662	384	0	T
4	m	33	l	0	4	45	333	-1	F1C3.TIF	F1C2.TIF	F2C3.TIF	1	1	2	3	2	3	150	841	V	M	v	1	2530843	2531693	1087	1081	2530371.43	2530874.36	2530874.82	2531707.49	2531707.91	2531877.91	2531878.32	2532178.33	2532178.74	2532678.77	2532679.18	2533504.68	0	12	x	x	362	662	384	0	T
4	m	33	l	1	4	46	334	1	F2C1.TIF	F2C2.TIF	F1C3.TIF	2	2	1	1	2	3	150	716	M	X	y	0	2534464	2535214	901	897	2533991.36	2534494.30	2534494.77	2535228.20	2535228.65	2535398.72	2535399.14	2535699.19	2535699.58	2536199.64	2536200.07	2538304.62	0	12	x	x	662	362	384	0	O
4	m	33	l	1	4	47	335	-1	F2C2.TIF	F2C1.TIF	F1C4.TIF	2	2	1	2	1	4	150	734	J	R	j	1	2539295	2540045	994	1000	2538811.28	2539314.19	2539314.66	2540060.00	2540060.43	2540230.51	2540230.96	2540531.02	2540531.41	2541034.16	2541034.64	2541870.77	0	12	x	x	362	662	384	0	T
4	m	33	l	0	4	48	336	-1	F2C2.TIF	F2C4.TIF	F1C2.TIF	2	2	1	2	4	2	150	940	N	R	n	1	2542834	2543784	1038	1036	2542371.22	2542874.13	2542874.60	2543798.47	2543798.91	2543968.98	2543969.38	2544269.43	2544269.82	2544769.86	2544770.27	2545438.67	0	12	x	x	362	662	384	0	T
4	m	33	l	1	4	49	337	1	F1C3.TIF	F1C1.TIF	F2C4.TIF	1	1	2	3	1	4	150	941	X	A	a	0	2546415	2547365	1125	1121	2545931.15	2546434.08	2546434.55	2547379.27	2547379.68	2547549.70	2547550.11	2547850.16	2547850.57	2548350.58	2548350.99	2549024.34	0	12	x	x	662	362	384	1	D
4	m	33	l	0	4	50	338	1	F1C4.TIF	F1C3.TIF	F2C4.TIF	1	1	2	4	3	4	150	664	D	K	k	0	2549964	2550664	1008	1003	2549511.08	2550011.09	2550014.40	2550678.05	2550678.49	2550848.51	2550848.92	2551148.92	2551149.31	2551649.36	2551649.77	2553150.54	0	12	x	x	662	362	384	1	D
4	m	33	l	1	4	51	339	1	F2C1.TIF	F2C4.TIF	F1C3.TIF	2	2	1	1	4	3	150	910	R	N	r	1	2554093	2554993	1025	1026	2553651.01	2554153.90	2554154.36	2555007.87	2555008.29	2555178.36	2555178.77	2555478.80	2555479.19	2555979.20	2555979.63	2558126.35	0	12	x	x	662	362	384	0	T
4	m	33	l	1	4	52	340	1	F1C2.TIF	F1C3.TIF	F2C1.TIF	1	1	2	2	3	1	150	701	D	V	o	0	2559185	2559885	991	999	2558630.92	2559133.89	2559134.37	2559899.46	2559899.86	2560069.92	2560070.33	2560370.35	2560370.75	2560870.76	2560874.06	2561790.32	0	12	x	x	662	362	384	0	O
4	m	33	l	0	4	53	341	-1	F2C1.TIF	F2C2.TIF	F1C1.TIF	2	2	1	1	2	1	150	731	P	M	m	0	2562735	2563485	960	962	2562290.85	2562790.85	2562794.20	2563498.98	2563499.41	2563669.43	2563669.85	2563969.86	2563970.28	2564470.35	2564470.78	2565630.25	0	12	x	x	362	662	384	1	D
4	m	33	l	0	4	54	342	1	F2C2.TIF	F2C1.TIF	F1C2.TIF	2	2	1	2	1	2	150	839	X	H	k	0	2566624	2567474	1055	1053	2566160.78	2566663.71	2566664.17	2567488.77	2567489.18	2567659.24	2567659.64	2567959.69	2567960.11	2568460.14	2568460.55	2568878.21	0	12	x	x	662	362	384	0	O
4	m	33	l	0	4	55	343	1	F2C1.TIF	F2C3.TIF	F1C1.TIF	2	2	1	1	3	1	150	546	M	X	m	1	2569854	2570404	1026	1037	2569370.72	2569870.72	2569874.05	2570418.61	2570419.02	2570589.06	2570589.47	2570889.53	2570889.92	2571389.96	2571390.38	2571744.00	0	12	x	x	662	362	384	0	T
4	m	33	l	1	4	56	344	-1	F2C2.TIF	F2C1.TIF	F1C4.TIF	2	2	1	2	1	4	150	729	K	B	p	0	2572685	2573435	1144	1158	2572240.67	2572743.57	2572744.03	2573449.31	2573449.73	2573619.80	2573620.25	2573920.32	2573920.71	2574423.60	2574424.07	2574973.92	0	12	x	x	362	662	384	0	O
4	m	33	l	0	4	57	345	-1	F1C2.TIF	F1C1.TIF	F2C2.TIF	1	1	2	2	1	2	150	853	M	A	a	0	2576014	2576864	892	889	2575460.60	2575963.49	2575963.96	2576879.08	2576879.51	2577049.58	2577050.00	2577350.03	2577350.43	2577850.44	2577853.77	2578623.84	0	12	x	x	362	662	384	1	D
4	m	33	l	0	4	58	346	1	F2C3.TIF	F2C4.TIF	F1C3.TIF	2	2	1	3	4	3	150	673	V	R	v	1	2579590	2580290	926	927	2579120.55	2579623.45	2579623.92	2580304.91	2580305.32	2580475.41	2580475.82	2580775.82	2580776.20	2581276.23	2581276.66	2581983.77	0	12	x	x	662	362	384	0	T
4	m	33	l	1	4	59	347	1	F2C1.TIF	F2C4.TIF	F1C2.TIF	2	2	1	1	4	2	150	783	M	R	m	1	2582941	2583741	1029	1026	2582470.49	2582970.50	2582973.81	2583755.39	2583755.83	2583925.83	2583926.23	2584226.27	2584226.67	2584726.72	2584727.13	2585870.11	0	12	x	x	662	362	384	0	T
4	m	33	l	1	4	60	348	-1	F1C2.TIF	F1C3.TIF	F2C4.TIF	1	1	2	2	3	4	150	970	T	S	s	0	2586846	2587846	953	950	2586370.41	2586873.31	2586873.78	2587860.19	2587863.51	2588033.51	2588033.97	2588334.01	2588334.41	2588834.43	2588834.84	2589549.89	0	12	x	x	362	662	384	1	D
4	m	33	l	0	4	61	349	1	F1C4.TIF	F1C3.TIF	F2C4.TIF	1	1	2	4	3	4	150	913	N	A	n	1	2590534	2591434	935	931	2590050.35	2590553.25	2590553.72	2591449.02	2591449.44	2591619.46	2591619.90	2591919.91	2591920.29	2592420.29	2592423.62	2592925.76	0	12	x	x	662	362	384	0	T
4	m	33	l	1	4	62	350	-1	F2C3.TIF	F2C4.TIF	F1C2.TIF	2	2	1	3	4	2	150	959	N	D	n	1	2656485	2657435	1049	1058	2656039.16	2656542.14	2656542.61	2657452.63	2657453.06	2657623.08	2657623.49	2657923.56	2657923.96	2658423.98	2658424.42	2660302.42	0	13	x	x	362	662	384	0	T
4	m	33	l	1	4	63	351	1	F2C3.TIF	F2C1.TIF	F1C2.TIF	2	2	1	3	1	2	150	833	B	K	k	0	2661255	2662105	1016	1015	2660799.08	2661301.97	2661302.44	2662122.42	2662122.84	2662292.91	2662293.32	2662593.39	2662593.77	2663093.79	2663094.20	2664366.47	0	13	x	x	662	362	384	1	D
4	m	33	l	1	4	64	352	1	F1C2.TIF	F1C1.TIF	F2C3.TIF	1	1	2	2	1	3	150	601	D	N	d	1	2665332	2665932	1042	1042	2664859.00	2665361.90	2665362.36	2665946.38	2665946.79	2666116.80	2666117.21	2666417.23	2666417.62	2666917.63	2666918.04	2668672.23	0	13	x	x	662	362	384	0	T
4	m	33	l	1	4	65	353	1	F1C4.TIF	F1C1.TIF	F2C3.TIF	1	1	2	4	1	3	150	961	T	N	t	1	2669657	2670607	976	977	2669168.92	2669671.81	2669672.29	2670622.27	2670622.69	2670792.83	2670793.25	2671093.27	2671093.67	2671593.71	2671594.15	2672446.30	0	13	x	x	662	362	384	0	T
4	m	33	l	0	4	66	354	1	F2C2.TIF	F2C4.TIF	F1C2.TIF	2	2	1	2	4	2	150	887	D	N	n	0	2673411	2674311	1019	1021	2672938.85	2673438.85	2673442.14	2674325.66	2674326.07	2674496.12	2674496.53	2674796.57	2674796.95	2675297.02	2675297.45	2676318.30	0	13	x	x	662	362	384	1	D
4	m	33	l	1	4	67	355	-1	F2C4.TIF	F2C2.TIF	F1C3.TIF	2	2	1	4	2	3	150	840	B	D	b	1	2677263	2678113	989	988	2676818.78	2677318.79	2677322.07	2678127.34	2678127.76	2678297.79	2678298.24	2678598.29	2678598.67	2679098.73	2679102.01	2680221.94	0	13	x	x	362	662	384	0	T
4	m	33	l	0	4	68	356	-1	F1C3.TIF	F1C1.TIF	F2C3.TIF	1	1	2	3	1	3	150	773	K	D	d	0	2681177	2681977	1030	1030	2680718.72	2681221.63	2681222.10	2681992.06	2681992.48	2682162.51	2682162.92	2682462.95	2682463.33	2682963.34	2682963.75	2684591.86	0	13	x	x	362	662	384	1	D
4	m	33	l	1	4	69	357	1	F2C4.TIF	F2C3.TIF	F1C1.TIF	2	2	1	4	3	1	150	772	V	G	v	1	2685546	2686346	1067	1067	2685098.64	2685601.57	2685602.03	2686362.01	2686362.42	2686532.48	2686532.89	2686832.92	2686833.31	2687333.38	2687333.81	2688686.02	0	13	x	x	662	362	384	0	T
4	m	33	l	0	4	70	358	-1	F2C3.TIF	F2C2.TIF	F1C3.TIF	2	2	1	3	2	3	150	765	N	K	k	0	2689669	2690419	1015	1025	2689188.56	2689691.40	2689691.87	2690433.55	2690433.99	2690604.18	2690604.63	2690904.69	2690905.08	2691405.12	2691405.53	2692445.84	0	13	x	x	362	662	384	1	D
4	m	33	l	1	4	71	359	1	F2C4.TIF	F2C1.TIF	F1C2.TIF	2	2	1	4	1	2	150	863	V	P	v	1	2693403	2694253	1033	1028	2692938.49	2693438.50	2693441.80	2694268.09	2694268.51	2694441.52	2694441.99	2694742.03	2694742.41	2695242.42	2695242.84	2696541.65	0	13	x	x	662	362	384	0	T
4	m	33	l	0	4	72	360	1	F1C4.TIF	F1C3.TIF	F2C4.TIF	1	1	2	4	3	4	150	768	N	X	n	1	2697491	2698291	974	973	2697048.42	2697551.33	2697551.80	2698305.64	2698306.10	2698476.16	2698476.57	2698776.59	2698776.98	2699277.04	2699277.47	2699981.69	0	13	x	x	662	362	384	0	T
4	m	33	l	0	4	73	361	1	F1C2.TIF	F1C1.TIF	F2C2.TIF	1	1	2	2	1	2	150	505	R	N	r	1	2700918	2701418	948	952	2700478.36	2700981.29	2700981.75	2701432.62	2701433.03	2701603.11	2701603.52	2701903.55	2701903.94	2702403.97	2702404.39	2703613.67	0	13	x	x	662	362	384	0	T
4	m	33	l	0	4	74	362	-1	F2C1.TIF	F2C4.TIF	F1C1.TIF	2	2	1	1	4	1	150	650	N	M	m	0	2704727	2705377	1045	1047	2704108.28	2704608.29	2704611.58	2705391.65	2705392.07	2705562.16	2705562.57	2705862.61	2705862.99	2706363.01	2706363.45	2706813.56	0	13	x	x	362	662	384	1	D
4	m	33	l	0	4	75	363	-1	F2C3.TIF	F2C4.TIF	F1C3.TIF	2	2	1	3	4	3	150	981	H	T	t	0	2708277	2709277	1072	1054	2707298.24	2707801.08	2707801.55	2709292.01	2709292.43	2709462.44	2709462.85	2709762.88	2709763.32	2710263.35	2710263.77	2710733.51	0	13	x	x	362	662	384	1	D
4	m	33	l	0	4	76	364	-1	F1C2.TIF	F1C1.TIF	F2C2.TIF	1	1	2	2	1	2	150	635	M	J	j	0	2711722	2712372	975	986	2711238.15	2711741.16	2711741.70	2712386.59	2712387.00	2712557.05	2712557.45	2712857.50	2712857.88	2713357.96	2713361.27	2715231.31	0	13	x	x	362	662	384	1	D
4	m	33	l	1	4	77	365	1	F1C3.TIF	F1C4.TIF	F2C2.TIF	1	1	2	3	4	2	150	939	H	K	n	0	2717005	2717955	1043	1035	2715728.07	2716230.94	2716231.41	2717971.68	2717972.11	2718142.12	2718142.53	2718442.60	2718442.99	2718943.08	2718943.49	2720765.40	0	13	x	x	662	362	384	0	O
4	m	33	l	1	4	78	366	-1	F1C1.TIF	F1C2.TIF	F2C4.TIF	1	1	2	1	2	4	150	559	R	G	r	1	2721741	2722291	881	887	2721277.97	2721777.98	2721781.29	2722305.89	2722306.30	2722476.35	2722476.76	2722776.77	2722777.18	2723277.23	2723277.64	2725037.34	0	13	x	x	362	662	384	0	T
4	m	33	l	0	4	79	367	1	F1C3.TIF	F1C2.TIF	F2C3.TIF	1	1	2	3	2	3	150	801	S	A	a	0	2726010	2726810	1018	1023	2725537.88	2726040.83	2726041.33	2726824.42	2726824.86	2726994.91	2726995.38	2727295.40	2727295.83	2727795.83	2727796.29	2728861.20	0	13	x	x	662	362	384	1	D
4	m	33	l	0	4	80	368	1	F2C4.TIF	F2C1.TIF	F1C4.TIF	2	2	1	4	1	4	150	555	H	N	t	0	2729914	2730464	950	954	2729357.82	2729857.83	2729861.24	2730481.13	2730481.54	2730651.61	2730652.02	2730952.05	2730952.44	2731452.49	2731452.92	2733070.97	0	13	x	x	662	362	384	0	O
4	m	33	l	1	4	81	369	-1	F1C2.TIF	F1C4.TIF	F2C3.TIF	1	1	2	2	4	3	150	641	N	H	n	1	2734043	2734693	970	971	2733567.76	2734070.66	2734071.12	2734707.88	2734711.35	2734881.37	2734881.78	2735181.81	2735182.19	2735682.26	2735682.69	2737470.92	0	13	x	x	362	662	384	0	T
4	m	33	l	0	4	82	370	-1	F1C2.TIF	F1C3.TIF	F2C2.TIF	1	1	2	2	3	2	150	738	X	D	d	0	2738614	2739364	879	874	2737977.67	2738480.57	2738481.04	2739381.03	2739381.47	2739551.51	2739551.93	2739851.97	2739852.36	2740352.38	2740352.83	2741790.89	0	13	x	x	362	662	384	1	D
4	m	33	l	0	4	83	371	-1	F1C1.TIF	F1C3.TIF	F2C1.TIF	1	1	2	1	3	1	150	744	L	H	j	0	2743025	2743775	858	864	2742287.59	2742790.44	2742790.91	2743791.05	2743791.48	2743961.49	2743961.89	2744261.89	2744262.29	2744762.34	2744762.78	2746284.92	0	13	x	x	362	662	384	0	O
4	m	33	l	0	4	84	372	-1	F1C1.TIF	F1C4.TIF	F2C1.TIF	1	1	2	1	4	1	150	661	P	G	g	0	2747249	2747899	985	979	2746787.51	2747290.51	2747290.99	2747913.80	2747914.21	2748084.29	2748084.68	2748384.73	2748385.11	2748885.16	2748885.57	2749644.84	0	13	x	x	362	662	384	1	D
4	m	33	l	1	4	85	373	1	F1C4.TIF	F1C1.TIF	F2C3.TIF	1	1	2	4	1	3	150	694	B	V	b	1	2750689	2751389	908	917	2750137.45	2750640.35	2750640.81	2751403.63	2751404.04	2751574.07	2751574.47	2751874.54	2751874.92	2752374.95	2752375.37	2753900.64	0	13	x	x	662	362	384	0	T
4	m	33	l	1	4	86	374	-1	F1C3.TIF	F1C4.TIF	F2C2.TIF	1	1	2	3	4	2	150	641	R	L	l	0	2754840	2755490	1091	1116	2754397.37	2754900.26	2754900.74	2755504.36	2755504.81	2755674.88	2755675.30	2755975.32	2755975.71	2756475.76	2756476.19	2757916.88	0	13	x	x	362	662	384	1	D
4	m	33	l	1	4	87	375	-1	F2C3.TIF	F2C4.TIF	F1C1.TIF	2	2	1	3	4	1	150	678	V	A	a	0	2758887	2759587	1040	1041	2758427.30	2758930.21	2758930.68	2759602.06	2759602.47	2759772.58	2759772.99	2760073.05	2760073.43	2760573.44	2760573.86	2761244.72	0	13	x	x	362	662	384	1	D
4	m	33	l	0	4	88	376	1	F1C2.TIF	F1C1.TIF	F2C2.TIF	1	1	2	2	1	2	150	989	X	L	x	1	2762215	2763215	1010	1008	2761737.23	2762240.16	2762240.62	2763230.72	2763231.14	2763401.17	2763401.57	2763701.62	2763702.00	2764202.05	2764202.50	2764764.71	0	13	x	x	662	362	384	0	T
4	m	33	l	0	4	89	377	-1	F1C1.TIF	F1C2.TIF	F2C1.TIF	1	1	2	1	2	1	150	536	K	T	t	0	2765726	2766276	898	902	2765257.18	2765760.08	2765760.55	2766290.48	2766290.89	2766460.93	2766461.33	2766761.39	2766761.77	2767261.81	2767262.24	2767836.65	0	13	x	x	362	662	384	1	D
4	m	33	l	1	4	90	378	1	F2C3.TIF	F2C2.TIF	F1C4.TIF	2	2	1	3	2	4	150	950	G	X	g	1	2768805	2769755	973	967	2768337.12	2768840.04	2768840.50	2769770.55	2769770.97	2769941.16	2769941.58	2770241.62	2770242.00	2770742.11	2770742.52	2771324.58	0	13	x	x	662	362	384	0	T
4	m	33	l	1	4	91	379	1	F2C1.TIF	F2C2.TIF	F1C4.TIF	2	2	1	1	2	4	150	515	N	R	n	1	2835517	2836067	1094	1098	2835055.92	2835558.90	2835559.37	2836080.95	2836081.39	2836251.44	2836251.85	2836551.91	2836552.31	2837052.35	2837052.78	2838701.27	0	14	x	x	662	362	384	0	T
4	m	33	l	1	4	92	380	-1	F2C4.TIF	F2C2.TIF	F1C3.TIF	2	2	1	4	2	3	150	883	D	R	r	0	2839662	2840562	1132	1132	2839195.83	2839698.72	2839699.18	2840579.19	2840579.61	2840749.62	2840750.02	2841050.05	2841050.43	2841550.45	2841550.86	2843085.24	0	14	x	x	362	662	384	1	D
4	m	33	l	0	4	93	381	-1	F2C4.TIF	F2C1.TIF	F1C4.TIF	2	2	1	4	1	4	150	652	X	R	r	0	2844064	2844714	1106	1116	2843585.76	2844088.65	2844089.12	2844729.07	2844729.49	2844899.50	2844899.91	2845199.96	2845200.36	2845700.40	2845700.81	2846525.21	0	14	x	x	362	662	384	1	D
4	m	33	l	0	4	94	382	-1	F1C3.TIF	F1C1.TIF	F2C3.TIF	1	1	2	3	1	3	150	788	A	K	k	0	2847489	2848289	1109	1123	2847025.70	2847528.55	2847529.01	2848303.13	2848303.57	2848473.59	2848474.00	2848774.04	2848774.43	2849274.47	2849274.89	2850205.24	0	14	x	x	362	662	384	1	D
4	m	33	l	0	4	95	383	-1	F2C1.TIF	F2C2.TIF	F1C1.TIF	2	2	1	1	2	1	150	563	T	P	p	0	2851175	2851775	1106	1110	2850705.62	2851208.56	2851209.02	2851789.92	2851790.34	2851960.36	2851960.76	2852260.79	2852261.18	2852761.20	2852761.60	2853500.95	0	14	x	x	362	662	384	1	D
4	m	33	l	0	4	96	384	-1	F2C3.TIF	F2C4.TIF	F1C3.TIF	2	2	1	3	4	3	150	752	V	D	o	0	2854482	2855232	1217	1201	2853995.57	2854498.47	2854498.94	2855248.96	2855249.40	2855419.43	2855419.85	2855719.91	2855720.30	2856220.32	2856220.73	2857598.81	0	14	x	x	362	662	384	0	O
4	m	33	l	0	4	1	384	-1	F2C3.TIF	F2C4.TIF	F1C3.TIF	2	2	1	3	4	3	150	752	V	D	o	0	2854482	2855232	1217	1201	2853995.57	2854498.47	2854498.94	2855248.96	2855249.40	2855419.43	2855419.85	2855719.91	2855720.30	2856220.32	2856220.73	2857598.81	0	14		14567	362	662	384	0	O
5	m	24	r	1	0	1	0	1	F2C4.TIF	F2C3.TIF	F1C1.TIF	2	2	1	4	3	1	150	644	V	G	v	1	123726	124376	1347	1352	123275.04	123775.04	123778.43	124389.74	124390.15	124560.22	124560.63	124860.66	124861.05	125361.08	125361.50	130618.05	0	0	x	x	662	362	384	0	T
5	m	24	r	1	1	1	1	-1	F1C2.TIF	F1C1.TIF	F2C3.TIF	1	1	2	2	1	3	150	795	T	N	t	1	134726	135526	1879	1914	134244.76	134744.77	134748.15	135539.72	135540.18	135710.24	135710.67	136010.72	136011.11	136511.17	136511.62	137257.91	0	0	x	x	362	662	384	0	T
5	m	24	r	0	1	2	2	-1	F1C2.TIF	F1C1.TIF	F2C2.TIF	1	1	2	2	1	2	150	856	H	T	h	1	138244	139094	1641	1667	137754.68	138257.71	138258.19	139108.11	139108.55	139278.61	139279.04	139579.04	139579.45	140079.50	140079.99	141737.97	0	0	x	x	362	662	384	0	T
5	m	24	r	0	1	3	3	-1	F2C2.TIF	F2C1.TIF	F1C2.TIF	2	2	1	2	1	2	150	628	X	D	k	0	142680	143330	1579	1593	142234.57	142737.50	142738.01	143342.95	143343.36	143513.36	143513.79	143813.84	143814.24	144314.29	144314.71	145607.78	0	0	x	x	362	662	384	0	O
5	m	24	r	0	1	4	4	-1	F2C3.TIF	F2C4.TIF	F1C3.TIF	2	2	1	3	4	3	150	991	T	X	t	1	146591	147591	1625	1624	146104.47	146607.42	146607.94	147603.64	147604.13	147774.14	147774.58	148077.39	148077.87	148577.91	148578.33	149337.71	0	0	x	x	362	662	384	0	T
5	m	24	r	0	1	5	5	-1	F2C3.TIF	F2C4.TIF	F1C3.TIF	2	2	1	3	4	3	150	610	M	N	m	1	150281	150881	1474	1490	149824.37	150327.29	150327.78	150894.42	150897.77	151067.82	151068.23	151368.24	151368.62	151868.68	151869.11	152423.96	0	0	x	x	362	662	384	0	T
5	m	24	r	0	1	6	6	1	F1C1.TIF	F1C4.TIF	F2C1.TIF	1	1	2	1	4	1	150	710	P	B	p	1	153399	154099	1504	1514	152924.30	153427.30	153427.78	154112.07	154112.50	154282.52	154282.94	154582.94	154583.35	155083.42	155083.89	156217.55	0	0	x	x	662	362	384	0	T
5	m	24	r	1	1	7	7	1	F2C1.TIF	F2C2.TIF	F1C3.TIF	2	2	1	1	2	3	150	999	N	D	n	1	157199	158199	1563	1568	156724.20	157227.14	157227.61	158211.91	158212.34	158382.42	158382.86	158682.88	158683.27	159183.29	159183.79	160343.69	0	0	x	x	662	362	384	0	T
5	m	24	r	1	1	8	8	-1	F2C1.TIF	F2C3.TIF	F1C4.TIF	2	2	1	1	3	4	150	656	T	D	t	1	161595	162245	1453	1459	160844.09	161347.01	161347.50	162258.77	162259.20	162429.29	162429.75	162729.78	162730.18	163230.20	163230.64	164007.38	0	0	x	x	362	662	384	0	T
5	m	24	r	0	1	9	9	1	F2C2.TIF	F2C4.TIF	F1C2.TIF	2	2	1	2	4	2	150	654	X	V	m	0	164987	165637	1571	1573	164504.01	165006.93	165007.42	165650.25	165650.69	165820.76	165821.20	166121.21	166121.61	166621.68	166622.12	168137.20	0	0	x	x	662	362	384	0	O
5	m	24	r	0	1	10	10	1	F2C1.TIF	F2C2.TIF	F1C1.TIF	2	2	1	1	2	1	150	806	P	H	p	1	169119	169919	1509	1528	168633.91	169133.91	169137.23	169932.01	169932.43	170102.47	170102.90	170402.92	170403.34	170903.40	170903.86	171737.27	0	0	x	x	662	362	384	0	T
5	m	24	r	0	1	11	11	-1	F2C1.TIF	F2C2.TIF	F1C1.TIF	2	2	1	1	2	1	150	525	D	V	v	0	172703	173253	1442	1449	172223.81	172726.74	172727.26	173267.11	173267.54	173437.56	173438.00	173738.01	173738.41	174238.44	174238.86	176536.95	0	0	x	x	362	662	384	1	D
5	m	24	r	0	1	12	12	1	F1C1.TIF	F1C4.TIF	F2C1.TIF	1	1	2	1	4	1	150	726	L	S	l	1	177526	178276	1339	1361	177043.68	177543.69	177547.02	178289.25	178289.68	178459.76	178460.21	178760.22	178760.63	179260.63	179261.11	180103.24	0	0	x	x	662	362	384	0	T
[truncated: 4,619 more rows]
