# Supplementary material for: Task-Irrelevant Features in Visual Working Memory Influence Covert Attention: Evidence from a Partial Report Task
Source: Vision (Basel). 2019 Aug 27;3(3):42. doi: 10.3390/vision3030042 (PMC6802802; doi:10.3390/vision3030042)
Supplement: Supplementary file 1 [file vision-03-00042-s001.zip › SupplementaryMaterial/VariableList.txt]

VariableNames	VariableDescription
participant	participant number
gender	participant gender [m=male,f=female]
age	participant age in years
eyeDominance	participant's eye dominace [r=right,l=left]
condition	experimental condition [Experiment1: 1=target color match, 2=distractor color match, 3=both color match, 4=no color match; Experiment2: 0=distractor color match, 1=no color match]
block	experimental block [1-4 + 0 for practice trial]
BlockTrial	block trial number
Trial	trial number [0 for practice trial]
locTlr	location index [-1=left target and right distractor, 1=right target and left distractor]
tifCue	name of cue image
tifT	name of target image
tifD	name of distractor image
shaCue	cue shape [1=vase, 2=pot]
shaT	target shape [1=vase, 2=pot]
shaD	distractor shape [1=vase, 2=pot]
colCue	cue color [Experiment1: 1=blue, 2=red; Experiment2: 1=blue, 2=green, 3=red, 4=yellow]
colT	target color [Experiment1: 1=blue, 2=red; Experiment2: 1=blue, 2=green, 3=red, 4=yellow]
colD	distractor color [Experiment1: 1=blue, 2=red; Experiment2: 1=blue, 2=green, 3=red, 4=yellow]
Dist2Cent	horizontal distance of objects to center in pixels
MinFixDur	randomly chosen minimally required online detection fixation duration in milliseconds
letT	target letter identity
letD	distractor letter identity
letReport	reported letter identity
Treport	target report [1=yes, 0=no]
FixOnCrossStartTime	offline measured start time of central fixation
FixOnCrossEndTime	offline measured end time of central fixation
FixOnCrossPupilStart	pupil size at fixation start
FixOnCrossPupilEnd	pupil size at fixation end
TimeDisplay	time the display item fired the first time (cue onset)
TimeWaitCue	time the WaitCue trigger fired
TimeCueOffFixCrossOn	time the CueOffFixCross on update element fired (fix cross onset)
TimeFixOnCross	time the fixation detector fired
TimeSearchStart	time the SearchStart update element fired (search display onset)
TimeWaitStimDur	time the WaitStimDur trigger fired
TimeMaskOn	time the MaskOn update element fired (mask onset)
TimeWaitMaskDur	time the WaitMaskDur trigger fired
TimeMaskOff	time the MaskOff update element fired (mask offset)
TimeWaitBeforeEntry	time the WaitBeforeEntry trigger fired
TimeEntryOn	time the EntryOn update element fired (entry display onset)
TimeResponse	time the key press detector fired (not equal to key press time)
NoFix	accumulated number of too-late-fixations per participant
LostFix	accumulated number of lost fixations per participant
Unusual	last line per participant contains answer to the question what they noticed about the experiment in general (in German)
UnusualRecognition	last line per participant contains choices out of ten statements about the experiment (see end of this document)
xT	x-coordinate of target shape
xD	x-coordinate of distractor shape
yTD	y-coordinate of target and distractor
Dreport	distractor report [1=yes, 0=no]
report	reported category [T=target, D=distractor, O=other letter]
the ten statements the participants could choose they agreed with after the experiment (multiple choices allowed)
orignal German sentences						English translation
In manchen Durchngen...						In some trials...
0 = ...stimmte die Identitt des Ziels nicht mit der Vorschau berein.						0 = ?the identitiy of the target did not match the search cue.
1 = ...wurden ganz andere Farben verwendet.						1 = ?completely different colors were present.
2 = ...war nicht das Ziel, sondern das andere Objekt in der Farbe der Vorschau.						2 = ?not the target, but the other object had the same color as the search cue.
3 = ...waren die Identitt beider Objekte wie die der Vorschau.						3 = ?the identities of both objects matched the search cue.
4 = ...stimmte die Farbe des Ziels nicht mit der Vorschau berein.						4 = ?the color of the target did not match the color of the search cue.
5 = ...war keines der Objekte in der Farbe der Vorschau.						5 = ?none of the objects matched the color of the search cue.
6 = ...stimmte die Form des Ziels nicht mit der Vorschau berein.						6 = ?the shape of the target did not match the shape of the search cue.
7 = ...war die Position des Ziels verndert.						7 = ?the position of the target was changed.
8 = ...wurden ganz andere Objekte verwendet.						8 = ?completely differen objects were present.
9 = ...waren beide Objekte in der Farbe der Vorschau.						9 = ?both objects matched the search cue in color.
for Exp1 statements 2, 4, 5, and 9 are true, and 1 if the participant equals "completely different colors" with different than the search cue, and 7 if the participant takes left vs. right as position shift
for Exp2 statements 2, 4, and 5 are true, and 1 if the participant equals "completely different colors" with different than the search cue, and 7 if the participant takes left vs. right as position shift
